# Supplementary material for: Genetic effects of long-term captive breeding on the endangered pygmy hog
Source: PeerJ. 2021 Oct 8;9:e12212. doi: 10.7717/peerj.12212 (PMC8504462; doi:10.7717/peerj.12212)
Supplement: Supplemental Information 3 [file peerj-09-12212-s003.xlsx]

## Sheet: Table S1
Pygmy hog samples information
Sample name	Sex	Generation			Pedigree_F	Genome_F	H	SD
		T_High	T_Avg	T_Low
PH1	F	0	0	0	0	-0.18728	0.00045	0.000657
PH159	M	0	0	0	0	0.39709	0.0002	0.000484
PH11	M	1	1	1	0	-0.03576	0.00045	0.000759
PH21	F	1	1	1	0	-0.22053	0.00038	0.000594
PH35	M	1	1	1	0	-0.37741	0.00052	0.000786
PH41	M	1	1	1	0	-0.14325	0.00075	0.002171
PH68	F	2	1.5	1	0	-0.12195	0.00063	0
PH98	F	2	2	2
PH186	M	2	2	2	0	-0.10635	0.00064	0
PH198	M	2	1.5	1
PH205	F	2	1.5	1
PH261	M	2	1.5	1	0	-0.18545	0.00064	0
PH259	F	3	2	1	0	-0.17648	0.00063	0
PH263	M	3	2.25	2	0
PH241	M	4	3	2	0.0312	-0.17726	0.00075	0.001887
PH251	M	4	3	2	0.0312	-0.13383	0.00059	0.001384
PH254	F	4	3	2	0.0312	-0.12318	0.0004	0.00099
PH268	F	4	3	2	0.0312	-0.19815	0.00079	0.001854
PH283	M	4	2.5	2
PH284	F	4	2.5	2	0	-0.16021	0.00063	0
PH294	M	4	3.25	2	0.0625	-0.22381	0.00083	0.001132
PH304	F	4	2	1	0	-0.10769	0.00072	0.001726
PH316	F	4	3	2	0.0312	-0.13211	0.00057	0
PH402	M	4	3.25	2	0.125	-0.11953	0.00062	0
PH409	M	4	2.875	2	0.125	-0.01175	0.00056	0
PH299	M	5	3.625	2	0.0937	-0.12584	0.00071	0
PH401	F	5	3.375	2	0.039	-0.12719	0.00059	0
PH516	M	6	4.5	3	0.0937	-0.13788	0.00063	0
PH534	M	5	3.938	3	0.0839	-0.06598	0.00058	0
PH556	F	5	3.875	3	0.0937	-0.18752	0.00075	0.001702
PH581	F	5	4.25	3	0.0625	-0.13996	0.00061	0
PH494	F	6	4.313	3	0.1484	-0.07275	0.00061	0
PH498	M	6	4.5625	3	0.1083	-0.50983	0.00045	0.000678
PH513	M	6	4.5	3	0.0976	-0.1032	0.00058	0
PH515	F	6	4.5	3	0.0976	-0.10105	0.00059	0
PH564	M	5	4.3125	3	0.1484	-0.14174	0.00075	0.002321
PH577	M	6	3.875	3	0.0781	-0.17708	0.00073	0.001555
PH584	F	6	4.375	3	0.08	-0.11823	0.00062	0
PH595	M	6	4.5	3	0.0849	-0.09887	0.00061	0
PH597	F	6	4.5	3	0.0849	-0.11719	0.00063	0
PH572	M	7	5.4375	4	0.1357	-0.07202	0.00058	0
PH586	F	7	4.9688	4
Pedigree_F: Inbreeding coefficient derived from the pedigree
Genome_F: Inbreeding coefficient derived from the genome-wide SNPs
H: Genome-wide heterozygosity

## Sheet: Table S2
Gen	Genome-wide heterozygosity (H)	H SE	MHC nucleotide diversity (Pi)	Pi SD	MHC haplotype diversity (Hd)	Hd SD	FIS	Founder*	Gen 2*	Gen 4	Gen 5	Gen 6*
Founder	0.000458	7.35e-05	0.10028	0.02003	1	0.063		ph1	ph68	ph241	ph299	ph494
Gen2	0.000635	2.89e-06	0.04501	0.01684	0.857	0.09	-3e-05	ph159	ph98	ph254	ph401	ph513
Gen4	0.000646	4.06e-05	0.01417	0.00337	0.808	0.113	-2e-05	ph7	ph186	ph283	ph516	ph515
Gen5	0.000645	2.83e-05	0.05785	0.02682	0.818	0.119	-5e-05	ph11	ph198	ph284	ph534	ph564
Gen6	0.000615	2.63e-05	0.10615	0.05335	0.856	0.079	-4e-05	ph21	ph205	ph294	ph556	ph584
								ph41	ph261	ph316	ph581	ph595
								ph35	ph259	ph402		ph597
	MtDNA nuceotide diversity (Pi)	SD	MtDNA haplotype diversity (Hd)	SD					ph263	ph409		ph605
Founder	0.00033	6e-05	0.733	0.155						ph304		ph572
Gen2	8e-05	4e-05	0.667	0.314						ph268		ph586
Gen4	7e-05	3e-05	0.714	0.181						ph251		ph577
Gen6	0.00021	0.0001	0.833	0.222								ph498
								Note:* See the Methods section for the sampling details
Note: MHC Pi, MHC Hd, MtDNA Pi and MtDNA Hd per generation was calculated as the mean pairwise nucleotide difference of all the haplotypes for a particular generation in DnaSp

## Sheet: Table S3
Pairwise kinship coefficient (ɸ)
INDV1	INDV2	N_AaAa	N_AAaa	N1_Aa	N2_Aa	RELATEDNESS_PHI
PH1	PH1	49	0	49	49	0.5
PH1	PH11	6	0	49	60	0.0550459
PH1	PH21	1	0	49	7	0.0178571
PH1	PH35	5	0	49	57	0.0471698
PH1	PH41	9	5	49	16818	-5.92874e-05
PH1	PH68	9	7	49	35023	-0.000142564
PH1	PH186	5	2	49	22657	4.40412e-05
PH1	PH241	5	2	49	13526	7.36648e-05
PH1	PH251	5	6	49	6715	-0.00103489
PH1	PH259	3	4	49	23199	-0.000215072
PH1	PH261	6	4	49	33808	-5.9072e-05
PH1	PH268	5	4	49	13106	-0.00022805
PH1	PH284	7	4	49	41203	-2.42412e-05
PH1	PH294	2	2	49	4817	-0.000411015
PH1	PH299	2	3	49	25105	-0.00015902
PH1	PH304	4	1	49	10344	0.000192437
PH1	PH316	5	4	49	23866	-0.000125444
PH1	PH401	8	7	49	39835	-0.000150436
PH1	PH402	9	6	49	27982	-0.000107024
PH1	PH409	5	6	49	40419	-0.000172976
PH1	PH494	9	2	49	38082	0.000131127
PH1	PH513	10	2	49	35924	0.000166792
PH1	PH515	11	5	49	36917	2.70519e-05
PH1	PH516	7	3	49	43648	2.28849e-05
PH1	PH534	6	5	49	48637	-8.21591e-05
PH1	PH564	7	3	49	19854	5.02437e-05
PH1	PH572	6	1	49	20530	0.000194373
PH1	PH581	7	5	49	39392	-7.6063e-05
PH1	PH584	13	5	49	44677	6.70751e-05
PH1	PH595	15	3	49	44394	0.000202507
PH1	PH597	7	2	49	40868	7.33192e-05
PH1	PH159	1	3	49	12	-0.0819672
PH1	PH254	3	2	49	3502	-0.000281611
PH1	PH498	2	0	49	18	0.0298507
PH1	PH556	3	0	49	11076	0.000269663
PH1	PH577	5	3	49	9113	-0.000109146
PH11	PH1	6	0	60	49	0.0550459
PH11	PH11	60	0	60	60	0.5
PH11	PH21	1	0	60	7	0.0149254
PH11	PH35	4	0	60	57	0.034188
PH11	PH41	8	7	60	16818	-0.000355492
PH11	PH68	3	6	60	35023	-0.000256535
PH11	PH186	4	6	60	22657	-0.000352159
PH11	PH241	7	4	60	13526	-7.36052e-05
PH11	PH251	5	2	60	6715	0.000147601
PH11	PH259	4	7	60	23199	-0.000429941
PH11	PH261	6	6	60	33808	-0.000177158
PH11	PH268	11	5	60	13106	7.59532e-05
PH11	PH284	9	6	60	41203	-7.27044e-05
PH11	PH294	1	4	60	4817	-0.00143531
PH11	PH299	11	6	60	25105	-3.97377e-05
PH11	PH304	5	4	60	10344	-0.000288351
PH11	PH316	5	12	60	23866	-0.000794115
PH11	PH401	5	8	60	39835	-0.000275724
PH11	PH402	10	9	60	27982	-0.000285286
PH11	PH409	9	15	60	40419	-0.000518788
PH11	PH494	10	9	60	38082	-0.000209743
PH11	PH513	12	11	60	35924	-0.000277901
PH11	PH515	6	11	60	36917	-0.000432701
PH11	PH516	12	12	60	43648	-0.000274549
PH11	PH534	13	9	60	48637	-0.000102676
PH11	PH564	4	7	60	19854	-0.000502159
PH11	PH572	7	2	60	20530	0.000145702
PH11	PH581	12	16	60	39392	-0.000506945
PH11	PH584	8	8	60	44677	-0.000178823
PH11	PH595	13	14	60	44394	-0.000337427
PH11	PH597	7	11	60	40868	-0.000366497
PH11	PH159	2	3	60	12	-0.0555556
PH11	PH254	3	5	60	3502	-0.00196519
PH11	PH498	1	1	60	18	-0.0128205
PH11	PH556	2	3	60	11076	-0.000359195
PH11	PH577	6	2	60	9113	0.000218031
PH21	PH1	1	0	7	49	0.0178571
PH21	PH11	1	0	7	60	0.0149254
PH21	PH21	7	0	7	7	0.5
PH21	PH35	0	0	7	57	0
PH21	PH41	1	0	7	16818	5.94354e-05
PH21	PH68	2	0	7	35023	5.70939e-05
PH21	PH186	2	0	7	22657	8.82457e-05
PH21	PH241	2	0	7	13526	0.000147787
PH21	PH251	2	0	7	6715	0.00029753
PH21	PH259	3	0	7	23199	0.000129277
PH21	PH261	0	0	7	33808	0
PH21	PH268	0	0	7	13106	0
PH21	PH284	3	0	7	41203	7.27979e-05
PH21	PH294	1	0	7	4817	0.000207297
PH21	PH299	3	1	7	25105	3.98216e-05
PH21	PH304	1	1	7	10344	-9.6609e-05
PH21	PH316	3	0	7	23866	0.000125665
PH21	PH401	2	0	7	39835	5.01983e-05
PH21	PH402	2	0	7	27982	7.14566e-05
PH21	PH409	1	1	7	40419	-2.47366e-05
PH21	PH494	3	0	7	38082	7.87629e-05
PH21	PH513	3	0	7	35924	8.34934e-05
PH21	PH515	1	1	7	36917	-2.70827e-05
PH21	PH516	2	1	7	43648	0
PH21	PH534	3	1	7	48637	2.05575e-05
PH21	PH564	2	0	7	19854	0.0001007
PH21	PH572	2	0	7	20530	9.73852e-05
PH21	PH581	3	0	7	39392	7.61441e-05
PH21	PH584	3	0	7	44677	6.71381e-05
PH21	PH595	1	1	7	44394	-2.2522e-05
PH21	PH597	1	0	7	40868	2.44648e-05
PH21	PH159	0	0	7	12	0
PH21	PH254	1	0	7	3502	0.000284981
PH21	PH498	1	0	7	18	0.04
PH21	PH556	1	0	7	11076	9.02283e-05
PH21	PH577	2	0	7	9113	0.000219298
PH35	PH1	5	0	57	49	0.0471698
PH35	PH11	4	0	57	60	0.034188
PH35	PH21	0	0	57	7	0
PH35	PH35	57	0	57	57	0.5
PH35	PH41	7	1	57	16818	0.000296296
PH35	PH68	13	1	57	35023	0.000313569
PH35	PH186	14	0	57	22657	0.00061636
PH35	PH241	4	2	57	13526	0
PH35	PH251	11	0	57	6715	0.00162434
PH35	PH259	6	2	57	23199	8.59993e-05
PH35	PH261	8	2	57	33808	0.000118116
PH35	PH268	12	6	57	13106	0
PH35	PH284	12	3	57	41203	0.000145419
PH35	PH294	5	1	57	4817	0.000615511
PH35	PH299	13	5	57	25105	0.000119227
PH35	PH304	12	1	57	10344	0.000961446
PH35	PH316	4	2	57	23866	0
PH35	PH401	8	7	57	39835	-0.000150406
PH35	PH402	14	8	57	27982	-7.13292e-05
PH35	PH409	15	5	57	40419	0.00012353
PH35	PH494	13	2	57	38082	0.000235979
PH35	PH513	17	5	57	35924	0.000194547
PH35	PH515	15	5	57	36917	0.00013523
PH35	PH516	20	9	57	43648	4.57614e-05
PH35	PH534	4	6	57	48637	-0.000164291
PH35	PH564	5	5	57	19854	-0.000251117
PH35	PH572	8	8	57	20530	-0.000388595
PH35	PH581	11	5	57	39392	2.53492e-05
PH35	PH584	12	4	57	44677	8.94174e-05
PH35	PH595	16	2	57	44394	0.00026996
PH35	PH597	10	6	57	40868	-4.88699e-05
PH35	PH159	1	1	57	12	-0.0144928
PH35	PH254	3	1	57	3502	0.000280978
PH35	PH498	0	0	57	18	0
PH35	PH556	10	7	57	11076	-0.000359292
PH35	PH577	7	0	57	9113	0.000763359
PH41	PH1	9	5	16818	49	-5.92874e-05
PH41	PH11	8	7	16818	60	-0.000355492
PH41	PH21	1	0	16818	7	5.94354e-05
PH41	PH35	7	1	16818	57	0.000296296
PH41	PH41	16818	0	16818	16818	0.5
PH41	PH68	3933	467	16818	35023	0.05785
PH41	PH186	2819	664	16818	22657	0.0377707
PH41	PH241	1376	395	16818	13526	0.0193119
PH41	PH251	785	350	16818	6715	0.00361195
PH41	PH259	2248	708	16818	23199	0.0207912
PH41	PH261	2662	864	16818	33808	0.018449
PH41	PH268	1519	582	16818	13106	0.0118634
PH41	PH284	3947	833	16818	41203	0.0393134
PH41	PH294	830	349	16818	4817	0.00610122
PH41	PH299	2405	1040	16818	25105	0.00775231
PH41	PH304	1846	933	16818	10344	-0.000736323
PH41	PH316	2996	959	16818	23866	0.0264969
PH41	PH401	3607	1446	16818	39835	0.0126207
PH41	PH402	2946	975	16818	27982	0.0222321
PH41	PH409	3732	1357	16818	40419	0.0177857
PH41	PH494	3273	1449	16818	38082	0.0068306
PH41	PH513	3275	1222	16818	35924	0.0157559
PH41	PH515	3502	1345	16818	36917	0.0151112
PH41	PH516	3551	1280	16818	43648	0.0163894
PH41	PH534	3930	1376	16818	48637	0.0179971
PH41	PH564	1830	729	16818	19854	0.010144
PH41	PH572	2126	754	16818	20530	0.0165471
PH41	PH581	3552	1169	16818	39392	0.0215976
PH41	PH584	3646	1281	16818	44677	0.0176274
PH41	PH595	3722	1592	16818	44394	0.00878913
PH41	PH597	3468	1456	16818	40868	0.00963839
PH41	PH159	1	1	16818	12	-5.94177e-05
PH41	PH254	417	157	16818	3502	0.0050689
PH41	PH498	1	0	16818	18	5.93965e-05
PH41	PH556	1159	358	16818	11076	0.0158816
PH41	PH577	940	237	16818	9113	0.0179708
PH68	PH1	9	7	35023	49	-0.000142564
PH68	PH11	3	6	35023	60	-0.000256535
PH68	PH21	2	0	35023	7	5.70939e-05
PH68	PH35	13	1	35023	57	0.000313569
PH68	PH41	3933	467	35023	16818	0.05785
PH68	PH68	35023	0	35023	35023	0.5
PH68	PH186	4803	1215	35023	22657	0.0411408
PH68	PH241	2471	686	35023	13526	0.0226369
PH68	PH251	1160	475	35023	6715	0.00503139
PH68	PH259	4116	1439	35023	23199	0.0212634
PH68	PH261	5727	1802	35023	33808	0.0308437
PH68	PH268	2372	799	35023	13106	0.0160818
PH68	PH284	7316	1600	35023	41203	0.0539973
PH68	PH294	873	399	35023	4817	0.00188253
PH68	PH299	4462	1835	35023	25105	0.0131719
PH68	PH304	2055	1036	35023	10344	-0.000374722
PH68	PH316	4823	1859	35023	23866	0.0187641
PH68	PH401	6924	2815	35023	39835	0.0172861
PH68	PH402	5392	1381	35023	27982	0.0417427
PH68	PH409	7033	2559	35023	40419	0.0253837
PH68	PH494	6613	3063	35023	38082	0.00666165
PH68	PH513	6548	2142	35023	35924	0.0319111
PH68	PH515	6451	2178	35023	36917	0.0291215
PH68	PH516	7690	2537	35023	43648	0.0332524
PH68	PH534	8560	2803	35023	48637	0.0353096
PH68	PH564	3305	1379	35023	19854	0.00996775
PH68	PH572	3760	1386	35023	20530	0.0177848
PH68	PH581	7084	1991	35023	39392	0.0416851
PH68	PH584	8030	2276	35023	44677	0.0436386
PH68	PH595	7402	3045	35023	44394	0.0165204
PH68	PH597	7047	2498	35023	40868	0.0270256
PH68	PH159	1	0	35023	12	2.85429e-05
PH68	PH254	554	224	35023	3502	0.00275146
PH68	PH498	3	0	35023	18	8.5614e-05
PH68	PH556	1908	633	35023	11076	0.0139265
PH68	PH577	1692	430	35023	9113	0.0188508
PH186	PH1	5	2	22657	49	4.40412e-05
PH186	PH11	4	6	22657	60	-0.000352159
PH186	PH21	2	0	22657	7	8.82457e-05
PH186	PH35	14	0	22657	57	0.00061636
PH186	PH41	2819	664	22657	16818	0.0377707
PH186	PH68	4803	1215	22657	35023	0.0411408
PH186	PH186	22657	0	22657	22657	0.5
PH186	PH241	1752	310	22657	13526	0.0312854
PH186	PH251	1040	251	22657	6715	0.0183168
PH186	PH259	3167	639	22657	23199	0.0411942
PH186	PH261	3920	1221	22657	33808	0.0261755
PH186	PH268	1952	93	22657	13106	0.0493806
PH186	PH284	4819	1712	22657	41203	0.0218447
PH186	PH294	786	271	22657	4817	0.00888112
PH186	PH299	3193	1243	22657	25105	0.0148026
PH186	PH304	1855	869	22657	10344	0.00354535
PH186	PH316	4128	739	22657	23866	0.0569611
PH186	PH401	4726	1675	22657	39835	0.0220188
PH186	PH402	3694	1531	22657	27982	0.0124805
PH186	PH409	4730	2341	22657	40419	0.000760987
PH186	PH494	4388	1882	22657	38082	0.0102735
PH186	PH513	4561	1565	22657	35924	0.0244277
PH186	PH515	4516	1624	22657	36917	0.0212845
PH186	PH516	4828	1735	22657	43648	0.0204811
PH186	PH534	5701	1648	22657	48637	0.0337336
PH186	PH564	2562	820	22657	19854	0.0216885
PH186	PH572	2861	949	22657	20530	0.0222984
PH186	PH581	4595	1639	22657	39392	0.0212252
PH186	PH584	5434	1194	22657	44677	0.0452372
PH186	PH595	5255	1848	22657	44394	0.023251
PH186	PH597	4584	1677	22657	40868	0.0193625
PH186	PH159	2	0	22657	12	8.82262e-05
PH186	PH254	514	117	22657	3502	0.0107038
PH186	PH498	5	0	22657	18	0.000220507
PH186	PH556	1393	419	22657	11076	0.0164527
PH186	PH577	1281	399	22657	9113	0.015203
PH241	PH1	5	2	13526	49	7.36648e-05
PH241	PH11	7	4	13526	60	-7.36052e-05
PH241	PH21	2	0	13526	7	0.000147787
PH241	PH35	4	2	13526	57	0
PH241	PH41	1376	395	13526	16818	0.0193119
PH241	PH68	2471	686	13526	35023	0.0226369
PH241	PH186	1752	310	13526	22657	0.0312854
PH241	PH241	13526	0	13526	13526	0.5
PH241	PH251	653	126	13526	6715	0.0198113
PH241	PH259	1823	406	13526	23199	0.0275289
PH241	PH261	2386	657	13526	33808	0.0226476
PH241	PH268	1236	189	13526	13106	0.0322169
PH241	PH284	2647	675	13526	41203	0.0236986
PH241	PH294	490	95	13526	4817	0.016355
PH241	PH299	2022	536	13526	25105	0.0245916
PH241	PH304	892	267	13526	10344	0.0149979
PH241	PH316	1703	443	13526	23866	0.0218496
PH241	PH401	2636	660	13526	39835	0.0246622
PH241	PH402	2122	616	13526	27982	0.0214416
PH241	PH409	2565	1123	13526	40419	0.00591343
PH241	PH494	2617	897	13526	38082	0.0159471
PH241	PH513	2544	727	13526	35924	0.0220425
PH241	PH515	2475	855	13526	36917	0.0151656
PH241	PH516	2947	887	13526	43648	0.0205163
PH241	PH534	3165	1019	13526	48637	0.0181298
PH241	PH564	1617	353	13526	19854	0.0272918
PH241	PH572	1640	492	13526	20530	0.0192624
PH241	PH581	2602	689	13526	39392	0.0231301
PH241	PH584	3073	588	13526	44677	0.0325928
PH241	PH595	2906	734	13526	44394	0.0248273
PH241	PH597	2730	857	13526	40868	0.0186785
PH241	PH159	1	0	13526	12	7.38662e-05
PH241	PH254	226	54	13526	3502	0.00692976
PH241	PH498	2	0	13526	18	0.000147667
PH241	PH556	1035	276	13526	11076	0.0196326
PH241	PH577	788	193	13526	9113	0.017757
PH251	PH1	5	6	6715	49	-0.00103489
PH251	PH11	5	2	6715	60	0.000147601
PH251	PH21	2	0	6715	7	0.00029753
PH251	PH35	11	0	6715	57	0.00162434
PH251	PH41	785	350	6715	16818	0.00361195
PH251	PH68	1160	475	6715	35023	0.00503139
PH251	PH186	1040	251	6715	22657	0.0183168
PH251	PH241	653	126	6715	13526	0.0198113
PH251	PH251	6715	0	6715	6715	0.5
PH251	PH259	1244	142	6715	23199	0.032092
PH251	PH261	1382	423	6715	33808	0.0132271
PH251	PH268	647	129	6715	13106	0.0196256
PH251	PH284	1420	575	6715	41203	0.00563463
PH251	PH294	381	85	6715	4817	0.0182969
PH251	PH299	1021	352	6715	25105	0.00996229
PH251	PH304	601	209	6715	10344	0.0107275
PH251	PH316	1203	333	6715	23866	0.0175599
PH251	PH401	1429	451	6715	39835	0.0113212
PH251	PH402	1199	541	6715	27982	0.00337205
PH251	PH409	1371	891	6715	40419	-0.00871982
PH251	PH494	1289	391	6715	38082	0.0113177
PH251	PH513	1497	409	6715	35924	0.0159244
PH251	PH515	1420	491	6715	36917	0.0100385
PH251	PH516	1478	506	6715	43648	0.00925282
PH251	PH534	1578	414	6715	48637	0.0135496
PH251	PH564	916	231	6715	19854	0.0170876
PH251	PH572	962	322	6715	20530	0.0116719
PH251	PH581	1430	452	6715	39392	0.0114082
PH251	PH584	1513	445	6715	44677	0.0121225
PH251	PH595	1551	496	6715	44394	0.0109374
PH251	PH597	1354	463	6715	40868	0.00899481
PH251	PH159	2	1	6715	12	0
PH251	PH254	284	37	6715	3502	0.020554
PH251	PH498	1	0	6715	18	0.000148522
PH251	PH556	527	127	6715	11076	0.0153448
PH251	PH577	481	115	6715	9113	0.015858
PH259	PH1	3	4	23199	49	-0.000215072
PH259	PH11	4	7	23199	60	-0.000429941
PH259	PH21	3	0	23199	7	0.000129277
PH259	PH35	6	2	23199	57	8.59993e-05
PH259	PH41	2248	708	23199	16818	0.0207912
PH259	PH68	4116	1439	23199	35023	0.0212634
PH259	PH186	3167	639	23199	22657	0.0411942
PH259	PH241	1823	406	23199	13526	0.0275289
PH259	PH251	1244	142	23199	6715	0.032092
PH259	PH259	23199	0	23199	23199	0.5
PH259	PH261	4344	948	23199	33808	0.0429421
PH259	PH268	1827	336	23199	13106	0.0318138
PH259	PH284	4878	1636	23199	41203	0.0249371
PH259	PH294	805	187	23199	4817	0.0153841
PH259	PH299	3230	966	23199	25105	0.0268715
PH259	PH304	1501	539	23199	10344	0.0126107
PH259	PH316	3492	541	23199	23866	0.0512058
PH259	PH401	4893	1150	23199	39835	0.0411365
PH259	PH402	3701	1309	23199	27982	0.0211602
PH259	PH409	4557	2202	23199	40419	0.00240498
PH259	PH494	4586	1174	23199	38082	0.0365203
PH259	PH513	4552	1302	23199	35924	0.0329483
PH259	PH515	4707	1352	23199	36917	0.0333189
PH259	PH516	4937	1398	23199	43648	0.0320284
PH259	PH534	5823	1088	23199	48637	0.0507684
PH259	PH564	2436	656	23199	19854	0.0261074
PH259	PH572	2926	957	23199	20530	0.0231425
PH259	PH581	4748	1233	23199	39392	0.0364589
PH259	PH584	5321	1408	23199	44677	0.0369055
PH259	PH595	5390	1306	23199	44394	0.0410989
PH259	PH597	4849	1179	23199	40868	0.0388812
PH259	PH159	1	0	23199	12	4.3083e-05
PH259	PH254	788	13	23199	3502	0.0285383
PH259	PH498	6	0	23199	18	0.000258431
PH259	PH556	1478	410	23199	11076	0.0191977
PH259	PH577	1226	285	23199	9113	0.0203021
PH261	PH1	6	4	33808	49	-5.9072e-05
PH261	PH11	6	6	33808	60	-0.000177158
PH261	PH21	0	0	33808	7	0
PH261	PH35	8	2	33808	57	0.000118116
PH261	PH41	2662	864	33808	16818	0.018449
PH261	PH68	5727	1802	33808	35023	0.0308437
PH261	PH186	3920	1221	33808	22657	0.0261755
PH261	PH241	2386	657	33808	13526	0.0226476
PH261	PH251	1382	423	33808	6715	0.0132271
PH261	PH259	4344	948	33808	23199	0.0429421
PH261	PH261	33808	0	33808	33808	0.5
PH261	PH268	2218	662	33808	13106	0.0190561
PH261	PH284	6567	2048	33808	41203	0.0329418
PH261	PH294	865	277	33808	4817	0.00805178
PH261	PH299	4509	1484	33808	25105	0.0261572
PH261	PH304	2112	72	33808	10344	0.0445733
PH261	PH316	4232	1221	33808	23866	0.0310365
PH261	PH401	6879	1292	33808	39835	0.0583219
PH261	PH402	5362	1467	33808	27982	0.0392944
PH261	PH409	6934	2640	33808	40419	0.022283
PH261	PH494	6457	1791	33808	38082	0.0399917
PH261	PH513	6348	2168	33808	35924	0.0288533
PH261	PH515	6136	2097	33808	36917	0.0274585
PH261	PH516	7297	2222	33808	43648	0.0368338
PH261	PH534	8282	2361	33808	48637	0.0431803
PH261	PH564	3459	895	33808	19854	0.0311021
PH261	PH572	3883	1526	33808	20530	0.0152932
PH261	PH581	6480	1901	33808	39392	0.0365847
PH261	PH584	7516	1988	33808	44677	0.0451042
PH261	PH595	7636	1775	33808	44394	0.0522493
PH261	PH597	6741	2082	33808	40868	0.0345091
PH261	PH159	2	2	33808	12	-5.91366e-05
PH261	PH254	614	211	33808	3502	0.00514607
PH261	PH498	2	1	33808	18	0
PH261	PH556	1852	635	33808	11076	0.0129668
PH261	PH577	1613	362	33808	9113	0.0207125
PH268	PH1	5	4	13106	49	-0.00022805
PH268	PH11	11	5	13106	60	7.59532e-05
PH268	PH21	0	0	13106	7	0
PH268	PH35	12	6	13106	57	0
PH268	PH41	1519	582	13106	16818	0.0118634
PH268	PH68	2372	799	13106	35023	0.0160818
PH268	PH186	1952	93	13106	22657	0.0493806
PH268	PH241	1236	189	13106	13526	0.0322169
PH268	PH251	647	129	13106	6715	0.0196256
PH268	PH259	1827	336	13106	23199	0.0318138
PH268	PH261	2218	662	13106	33808	0.0190561
PH268	PH268	13106	0	13106	13106	0.5
PH268	PH284	2512	747	13106	41203	0.0187446
PH268	PH294	513	125	13106	4817	0.0146739
PH268	PH299	1935	593	13106	25105	0.0196017
PH268	PH304	966	367	13106	10344	0.00989339
PH268	PH316	1822	453	13106	23866	0.0247755
PH268	PH401	2415	677	13106	39835	0.0200412
PH268	PH402	2090	782	13106	27982	0.0128018
PH268	PH409	2449	1324	13106	40419	-0.00371789
PH268	PH494	2604	784	13106	38082	0.0202391
PH268	PH513	2466	857	13106	35924	0.0153375
PH268	PH515	2447	839	13106	36917	0.0153729
PH268	PH516	2740	826	13106	43648	0.0191705
PH268	PH534	2917	866	13106	48637	0.0191925
PH268	PH564	1569	469	13106	19854	0.0191444
PH268	PH572	1617	545	13106	20530	0.0156677
PH268	PH581	2471	694	13106	39392	0.0206294
PH268	PH584	2869	711	13106	44677	0.025042
PH268	PH595	2660	846	13106	44394	0.0168348
PH268	PH597	2639	694	13106	40868	0.0231778
PH268	PH159	3	1	13106	12	7.62311e-05
PH268	PH254	273	40	13106	3502	0.0116209
PH268	PH498	1	0	13106	18	7.61963e-05
PH268	PH556	951	192	13106	11076	0.0234472
PH268	PH577	768	172	13106	9113	0.0190828
PH284	PH1	7	4	41203	49	-2.42412e-05
PH284	PH11	9	6	41203	60	-7.27044e-05
PH284	PH21	3	0	41203	7	7.27979e-05
PH284	PH35	12	3	41203	57	0.000145419
PH284	PH41	3947	833	41203	16818	0.0393134
PH284	PH68	7316	1600	41203	35023	0.0539973
PH284	PH186	4819	1712	41203	22657	0.0218447
PH284	PH241	2647	675	41203	13526	0.0236986
PH284	PH251	1420	575	41203	6715	0.00563463
PH284	PH259	4878	1636	41203	23199	0.0249371
PH284	PH261	6567	2048	41203	33808	0.0329418
PH284	PH268	2512	747	41203	13106	0.0187446
PH284	PH284	41203	0	41203	41203	0.5
PH284	PH294	1016	317	41203	4817	0.00830074
PH284	PH299	5439	1272	41203	25105	0.0436599
PH284	PH304	2037	1061	41203	10344	-0.00164898
PH284	PH316	5543	1414	41203	23866	0.0417249
PH284	PH401	9319	2698	41203	39835	0.0484094
PH284	PH402	6528	1592	41203	27982	0.0483342
PH284	PH409	9571	2609	41203	40419	0.0533312
PH284	PH494	8315	2927	41203	38082	0.0310399
PH284	PH513	7932	2260	41203	35924	0.0442387
PH284	PH515	9132	2196	41203	36917	0.0606759
PH284	PH516	9798	1627	41203	43648	0.0771234
PH284	PH534	10879	2532	41203	48637	0.0647262
PH284	PH564	3905	1333	41203	19854	0.0202925
PH284	PH572	4874	1053	41203	20530	0.0448383
PH284	PH581	9584	2328	41203	39392	0.0611452
PH284	PH584	9829	2126	41203	44677	0.0649395
PH284	PH595	9893	3155	41203	44394	0.0418589
PH284	PH597	8909	2623	41203	40868	0.0446321
PH284	PH159	1	1	41203	12	-2.4263e-05
PH284	PH254	759	312	41203	3502	0.0030198
PH284	PH498	3	0	41203	18	7.27784e-05
PH284	PH556	2189	373	41203	11076	0.0276019
PH284	PH577	1963	108	41203	9113	0.0347206
PH294	PH1	2	2	4817	49	-0.000411015
PH294	PH11	1	4	4817	60	-0.00143531
PH294	PH21	1	0	4817	7	0.000207297
PH294	PH35	5	1	4817	57	0.000615511
PH294	PH41	830	349	4817	16818	0.00610122
PH294	PH68	873	399	4817	35023	0.00188253
PH294	PH186	786	271	4817	22657	0.00888112
PH294	PH241	490	95	4817	13526	0.016355
PH294	PH251	381	85	4817	6715	0.0182969
PH294	PH259	805	187	4817	23199	0.0153841
PH294	PH261	865	277	4817	33808	0.00805178
PH294	PH268	513	125	4817	13106	0.0146739
PH294	PH284	1016	317	4817	41203	0.00830074
PH294	PH294	4817	0	4817	4817	0.5
PH294	PH299	887	220	4817	25105	0.0149388
PH294	PH304	791	237	4817	10344	0.0209089
PH294	PH316	850	288	4817	23866	0.0095527
PH294	PH401	988	232	4817	39835	0.0117352
PH294	PH402	901	367	4817	27982	0.00509162
PH294	PH409	883	495	4817	40419	-0.00236537
PH294	PH494	1009	227	4817	38082	0.0129374
PH294	PH513	1027	233	4817	35924	0.0137699
PH294	PH515	987	264	4817	36917	0.0109982
PH294	PH516	988	193	4817	43648	0.0124213
PH294	PH534	958	412	4817	48637	0.00250683
PH294	PH564	743	50	4817	19854	0.026063
PH294	PH572	796	205	4817	20530	0.0152286
PH294	PH581	1073	201	4817	39392	0.0151779
PH294	PH584	992	332	4817	44677	0.00662707
PH294	PH595	1006	341	4817	44394	0.00658389
PH294	PH597	980	310	4817	40868	0.00788005
PH294	PH159	0	1	4817	12	-0.000414164
PH294	PH254	186	49	4817	3502	0.0105782
PH294	PH498	1	0	4817	18	0.000206825
PH294	PH556	412	54	4817	11076	0.0191279
PH294	PH577	382	102	4817	9113	0.0127782
PH299	PH1	2	3	25105	49	-0.00015902
PH299	PH11	11	6	25105	60	-3.97377e-05
PH299	PH21	3	1	25105	7	3.98216e-05
PH299	PH35	13	5	25105	57	0.000119227
PH299	PH41	2405	1040	25105	16818	0.00775231
PH299	PH68	4462	1835	25105	35023	0.0131719
PH299	PH186	3193	1243	25105	22657	0.0148026
PH299	PH241	2022	536	25105	13526	0.0245916
PH299	PH251	1021	352	25105	6715	0.00996229
PH299	PH259	3230	966	25105	23199	0.0268715
PH299	PH261	4509	1484	25105	33808	0.0261572
PH299	PH268	1935	593	25105	13106	0.0196017
PH299	PH284	5439	1272	25105	41203	0.0436599
PH299	PH294	887	220	25105	4817	0.0149388
PH299	PH299	25105	0	25105	25105	0.5
PH299	PH304	1511	698	25105	10344	0.0032441
PH299	PH316	3262	1058	25105	23866	0.0234016
PH299	PH401	5413	1435	25105	39835	0.0391592
PH299	PH402	4079	1816	25105	27982	0.00842014
PH299	PH409	5213	3064	25105	40419	-0.0139643
PH299	PH494	5325	1806	25105	38082	0.02711
PH299	PH513	5091	1560	25105	35924	0.0322961
PH299	PH515	5134	1605	25105	36917	0.0310213
PH299	PH516	5788	1832	25105	43648	0.0308932
PH299	PH534	6136	2072	25105	48637	0.0270131
PH299	PH564	3018	795	25105	19854	0.0317623
PH299	PH572	2994	1363	25105	20530	0.00587269
PH299	PH581	4995	1475	25105	39392	0.0317069
PH299	PH584	5728	1872	25105	44677	0.0284314
PH299	PH595	5542	1848	25105	44394	0.0265615
PH299	PH597	5085	1708	25105	40868	0.0252982
PH299	PH159	2	1	25105	12	0
PH299	PH254	408	132	25105	3502	0.00503373
PH299	PH498	3	1	25105	18	3.98042e-05
PH299	PH556	1628	397	25105	11076	0.0230508
PH299	PH577	1268	382	25105	9113	0.0147291
PH304	PH1	4	1	10344	49	0.000192437
PH304	PH11	5	4	10344	60	-0.000288351
PH304	PH21	1	1	10344	7	-9.6609e-05
PH304	PH35	12	1	10344	57	0.000961446
PH304	PH41	1846	933	10344	16818	-0.000736323
PH304	PH68	2055	1036	10344	35023	-0.000374722
PH304	PH186	1855	869	10344	22657	0.00354535
PH304	PH241	892	267	10344	13526	0.0149979
PH304	PH251	601	209	10344	6715	0.0107275
PH304	PH259	1501	539	10344	23199	0.0126107
PH304	PH261	2112	72	10344	33808	0.0445733
PH304	PH268	966	367	10344	13106	0.00989339
PH304	PH284	2037	1061	10344	41203	-0.00164898
PH304	PH294	791	237	10344	4817	0.0209089
PH304	PH299	1511	698	10344	25105	0.0032441
PH304	PH304	10344	0	10344	10344	0.5
PH304	PH316	1974	762	10344	23866	0.013154
PH304	PH401	2040	779	10344	39835	0.00960561
PH304	PH402	1824	723	10344	27982	0.00986276
PH304	PH409	1978	1226	10344	40419	-0.00933751
PH304	PH494	1982	991	10344	38082	0
PH304	PH513	2176	1002	10344	35924	0.00371747
PH304	PH515	2033	1051	10344	36917	-0.00145998
PH304	PH516	2074	985	10344	43648	0.00192621
PH304	PH534	2284	1018	10344	48637	0.00420474
PH304	PH564	1231	476	10344	19854	0.00923902
PH304	PH572	1394	647	10344	20530	0.00323897
PH304	PH581	2124	927	10344	39392	0.00542866
PH304	PH584	2092	937	10344	44677	0.00396212
PH304	PH595	2238	883	10344	44394	0.00862289
PH304	PH597	2114	979	10344	40868	0.00304616
PH304	PH159	2	0	10344	12	0.000193125
PH304	PH254	319	163	10344	3502	-0.000505561
PH304	PH498	1	1	10344	18	-9.65065e-05
PH304	PH556	711	308	10344	11076	0.00443511
PH304	PH577	589	217	10344	9113	0.00796628
PH316	PH1	5	4	23866	49	-0.000125444
PH316	PH11	5	12	23866	60	-0.000794115
PH316	PH21	3	0	23866	7	0.000125665
PH316	PH35	4	2	23866	57	0
PH316	PH41	2996	959	23866	16818	0.0264969
PH316	PH68	4823	1859	23866	35023	0.0187641
PH316	PH186	4128	739	23866	22657	0.0569611
PH316	PH241	1703	443	23866	13526	0.0218496
PH316	PH251	1203	333	23866	6715	0.0175599
PH316	PH259	3492	541	23866	23199	0.0512058
PH316	PH261	4232	1221	23866	33808	0.0310365
PH316	PH268	1822	453	23866	13106	0.0247755
PH316	PH284	5543	1414	23866	41203	0.0417249
PH316	PH294	850	288	23866	4817	0.0095527
PH316	PH299	3262	1058	23866	25105	0.0234016
PH316	PH304	1974	762	23866	10344	0.013154
PH316	PH316	23866	0	23866	23866	0.5
PH316	PH401	5848	1694	23866	39835	0.0386179
PH316	PH402	4015	1522	23866	27982	0.0187278
PH316	PH409	4948	2715	23866	40419	-0.00749786
PH316	PH494	4782	1854	23866	38082	0.0173371
PH316	PH513	5083	1546	23866	35924	0.0332999
PH316	PH515	5300	1660	23866	36917	0.0325749
PH316	PH516	5293	1524	23866	43648	0.0332524
PH316	PH534	5862	1723	23866	48637	0.0333228
PH316	PH564	2462	810	23866	19854	0.0192589
PH316	PH572	3174	1141	23866	20530	0.0200919
PH316	PH581	4976	1803	23866	39392	0.0216573
PH316	PH584	5475	1270	23866	44677	0.0428198
PH316	PH595	5728	2027	23866	44394	0.0245239
PH316	PH597	5037	1782	23866	40868	0.0227547
PH316	PH159	2	2	23866	12	-8.37591e-05
PH316	PH254	800	150	23866	3502	0.0182695
PH316	PH498	6	1	23866	18	0.000167476
PH316	PH556	1460	435	23866	11076	0.0168851
PH316	PH577	1273	278	23866	9113	0.0217411
PH401	PH1	8	7	39835	49	-0.000150436
PH401	PH11	5	8	39835	60	-0.000275724
PH401	PH21	2	0	39835	7	5.01983e-05
PH401	PH35	8	7	39835	57	-0.000150406
PH401	PH41	3607	1446	39835	16818	0.0126207
PH401	PH68	6924	2815	39835	35023	0.0172861
PH401	PH186	4726	1675	39835	22657	0.0220188
PH401	PH241	2636	660	39835	13526	0.0246622
PH401	PH251	1429	451	39835	6715	0.0113212
PH401	PH259	4893	1150	39835	23199	0.0411365
PH401	PH261	6879	1292	39835	33808	0.0583219
PH401	PH268	2415	677	39835	13106	0.0200412
PH401	PH284	9319	2698	39835	41203	0.0484094
PH401	PH294	988	232	39835	4817	0.0117352
PH401	PH299	5413	1435	39835	25105	0.0391592
PH401	PH304	2040	779	39835	10344	0.00960561
PH401	PH316	5848	1694	39835	23866	0.0386179
PH401	PH401	39835	0	39835	39835	0.5
PH401	PH402	6497	2494	39835	27982	0.0222511
PH401	PH409	8650	4424	39835	40419	-0.00246717
PH401	PH494	8416	1721	39835	38082	0.0638372
PH401	PH513	8031	2394	39835	35924	0.0428068
PH401	PH515	9032	2299	39835	36917	0.0577705
PH401	PH516	9415	2540	39835	43648	0.0519267
PH401	PH534	10068	3497	39835	48637	0.0347455
PH401	PH564	4592	144	39835	19854	0.0721071
PH401	PH572	4378	1866	39835	20530	0.0107016
PH401	PH581	8578	2485	39835	39392	0.04554
PH401	PH584	9972	2537	39835	44677	0.0579563
PH401	PH595	11046	302	39835	44394	0.123972
PH401	PH597	10355	305	39835	40868	0.120751
PH401	PH159	2	0	39835	12	5.0192e-05
PH401	PH254	736	231	39835	3502	0.00632254
PH401	PH498	4	2	39835	18	0
PH401	PH556	2020	636	39835	11076	0.0146923
PH401	PH577	1700	518	39835	9113	0.0135654
PH402	PH1	9	6	27982	49	-0.000107024
PH402	PH11	10	9	27982	60	-0.000285286
PH402	PH21	2	0	27982	7	7.14566e-05
PH402	PH35	14	8	27982	57	-7.13292e-05
PH402	PH41	2946	975	27982	16818	0.0222321
PH402	PH68	5392	1381	27982	35023	0.0417427
PH402	PH186	3694	1531	27982	22657	0.0124805
PH402	PH241	2122	616	27982	13526	0.0214416
PH402	PH251	1199	541	27982	6715	0.00337205
PH402	PH259	3701	1309	27982	23199	0.0211602
PH402	PH261	5362	1467	27982	33808	0.0392944
PH402	PH268	2090	782	27982	13106	0.0128018
PH402	PH284	6528	1592	27982	41203	0.0483342
PH402	PH294	901	367	27982	4817	0.00509162
PH402	PH299	4079	1816	27982	25105	0.00842014
PH402	PH304	1824	723	27982	10344	0.00986276
PH402	PH316	4015	1522	27982	23866	0.0187278
PH402	PH401	6497	2494	27982	39835	0.0222511
PH402	PH402	27982	0	27982	27982	0.5
PH402	PH409	6876	1529	27982	40419	0.0558179
PH402	PH494	5840	2697	27982	38082	0.00675103
PH402	PH513	5943	2149	27982	35924	0.0257409
PH402	PH515	5963	2346	27982	36917	0.0195843
PH402	PH516	6496	2339	27982	43648	0.0253804
PH402	PH534	7751	1816	27982	48637	0.0537595
PH402	PH564	2970	1331	27982	19854	0.00643867
PH402	PH572	3422	1514	27982	20530	0.0081217
PH402	PH581	7153	201	27982	39392	0.100202
PH402	PH584	6612	2215	27982	44677	0.0300307
PH402	PH595	6880	2292	27982	44394	0.0317232
PH402	PH597	5846	2519	27982	40868	0.0117357
PH402	PH159	2	1	27982	12	0
PH402	PH254	506	237	27982	3502	0.00101639
PH402	PH498	2	0	27982	18	7.14286e-05
PH402	PH556	1719	593	27982	11076	0.0136464
PH402	PH577	1503	497	27982	9113	0.0137215
PH409	PH1	5	6	40419	49	-0.000172976
PH409	PH11	9	15	40419	60	-0.000518788
PH409	PH21	1	1	40419	7	-2.47366e-05
PH409	PH35	15	5	40419	57	0.00012353
PH409	PH41	3732	1357	40419	16818	0.0177857
PH409	PH68	7033	2559	40419	35023	0.0253837
PH409	PH186	4730	2341	40419	22657	0.000760987
PH409	PH241	2565	1123	40419	13526	0.00591343
PH409	PH251	1371	891	40419	6715	-0.00871982
PH409	PH259	4557	2202	40419	23199	0.00240498
PH409	PH261	6934	2640	40419	33808	0.022283
PH409	PH268	2449	1324	40419	13106	-0.00371789
PH409	PH284	9571	2609	40419	41203	0.0533312
PH409	PH294	883	495	40419	4817	-0.00236537
PH409	PH299	5213	3064	40419	25105	-0.0139643
PH409	PH304	1978	1226	40419	10344	-0.00933751
PH409	PH316	4948	2715	40419	23866	-0.00749786
PH409	PH401	8650	4424	40419	39835	-0.00246717
PH409	PH402	6876	1529	40419	27982	0.0558179
PH409	PH409	40419	0	40419	40419	0.5
PH409	PH494	8095	4892	40419	38082	-0.0215156
PH409	PH513	7879	3315	40419	35924	0.0163604
PH409	PH515	8435	3942	40419	36917	0.00712475
PH409	PH516	9579	3806	40419	43648	0.023398
PH409	PH534	11026	3306	40419	48637	0.0495643
PH409	PH564	3922	2090	40419	19854	-0.00428052
PH409	PH572	4453	2614	40419	20530	-0.0127155
PH409	PH581	8794	3221	40419	39392	0.0294696
PH409	PH584	9280	3415	40419	44677	0.028791
PH409	PH595	10180	3997	40419	44394	0.0257744
PH409	PH597	8830	3914	40419	40868	0.0123267
PH409	PH159	3	4	40419	12	-0.000123667
PH409	PH254	679	457	40419	3502	-0.00535052
PH409	PH498	1	1	40419	18	-2.47298e-05
PH409	PH556	2090	1016	40419	11076	0.00112632
PH409	PH577	1788	676	40419	9113	0.00880239
PH494	PH1	9	2	38082	49	0.000131127
PH494	PH11	10	9	38082	60	-0.000209743
PH494	PH21	3	0	38082	7	7.87629e-05
PH494	PH35	13	2	38082	57	0.000235979
PH494	PH41	3273	1449	38082	16818	0.0068306
PH494	PH68	6613	3063	38082	35023	0.00666165
PH494	PH186	4388	1882	38082	22657	0.0102735
PH494	PH241	2617	897	38082	13526	0.0159471
PH494	PH251	1289	391	38082	6715	0.0113177
PH494	PH259	4586	1174	38082	23199	0.0365203
PH494	PH261	6457	1791	38082	33808	0.0399917
PH494	PH268	2604	784	38082	13106	0.0202391
PH494	PH284	8315	2927	38082	41203	0.0310399
PH494	PH294	1009	227	38082	4817	0.0129374
PH494	PH299	5325	1806	38082	25105	0.02711
PH494	PH304	1982	991	38082	10344	0
PH494	PH316	4782	1854	38082	23866	0.0173371
PH494	PH401	8416	1721	38082	39835	0.0638372
PH494	PH402	5840	2697	38082	27982	0.00675103
PH494	PH409	8095	4892	38082	40419	-0.0215156
PH494	PH494	38082	0	38082	38082	0.5
PH494	PH513	7401	1944	38082	35924	0.0474691
PH494	PH515	7883	1931	38082	36917	0.053614
PH494	PH516	9290	1399	38082	43648	0.0794323
PH494	PH534	9671	4199	38082	48637	0.0146796
PH494	PH564	3987	1081	38082	19854	0.0315003
PH494	PH572	4036	2010	38082	20530	0.000272982
PH494	PH581	8203	1563	38082	39392	0.0655317
PH494	PH584	8901	3111	38082	44677	0.0323711
PH494	PH595	8865	2477	38082	44394	0.0474199
PH494	PH597	8250	2773	38082	40868	0.0342495
PH494	PH159	2	0	38082	12	5.25017e-05
PH494	PH254	603	195	38082	3502	0.00512216
PH494	PH498	3	2	38082	18	-2.62467e-05
PH494	PH556	2268	531	38082	11076	0.0245331
PH494	PH577	1745	607	38082	9113	0.0112512
PH513	PH1	10	2	35924	49	0.000166792
PH513	PH11	12	11	35924	60	-0.000277901
PH513	PH21	3	0	35924	7	8.34934e-05
PH513	PH35	17	5	35924	57	0.000194547
PH513	PH41	3275	1222	35924	16818	0.0157559
PH513	PH68	6548	2142	35924	35023	0.0319111
PH513	PH186	4561	1565	35924	22657	0.0244277
PH513	PH241	2544	727	35924	13526	0.0220425
PH513	PH251	1497	409	35924	6715	0.0159244
PH513	PH259	4552	1302	35924	23199	0.0329483
PH513	PH261	6348	2168	35924	33808	0.0288533
PH513	PH268	2466	857	35924	13106	0.0153375
PH513	PH284	7932	2260	35924	41203	0.0442387
PH513	PH294	1027	233	35924	4817	0.0137699
PH513	PH299	5091	1560	35924	25105	0.0322961
PH513	PH304	2176	1002	35924	10344	0.00371747
PH513	PH316	5083	1546	35924	23866	0.0332999
PH513	PH401	8031	2394	35924	39835	0.0428068
PH513	PH402	5943	2149	35924	27982	0.0257409
PH513	PH409	7879	3315	35924	40419	0.0163604
PH513	PH494	7401	1944	35924	38082	0.0474691
PH513	PH513	35924	0	35924	35924	0.5
PH513	PH515	9345	686	35924	36917	0.109458
PH513	PH516	9540	1522	35924	43648	0.0816368
PH513	PH534	8891	3202	35924	48637	0.0294107
PH513	PH564	3757	1078	35924	19854	0.0287031
PH513	PH572	4578	1050	35924	20530	0.0438941
PH513	PH581	7738	2043	35924	39392	0.048489
PH513	PH584	8890	1317	35924	44677	0.0776169
PH513	PH595	8602	2954	35924	44394	0.0335417
PH513	PH597	7485	2892	35924	40868	0.0221507
PH513	PH159	3	2	35924	12	-2.78272e-05
PH513	PH254	743	264	35924	3502	0.00545325
PH513	PH498	4	0	35924	18	0.00011129
PH513	PH556	2175	478	35924	11076	0.0259362
PH513	PH577	1793	601	35924	9113	0.0131225
PH515	PH1	11	5	36917	49	2.70519e-05
PH515	PH11	6	11	36917	60	-0.000432701
PH515	PH21	1	1	36917	7	-2.70827e-05
PH515	PH35	15	5	36917	57	0.00013523
PH515	PH41	3502	1345	36917	16818	0.0151112
PH515	PH68	6451	2178	36917	35023	0.0291215
PH515	PH186	4516	1624	36917	22657	0.0212845
PH515	PH241	2475	855	36917	13526	0.0151656
PH515	PH251	1420	491	36917	6715	0.0100385
PH515	PH259	4707	1352	36917	23199	0.0333189
PH515	PH261	6136	2097	36917	33808	0.0274585
PH515	PH268	2447	839	36917	13106	0.0153729
PH515	PH284	9132	2196	36917	41203	0.0606759
PH515	PH294	987	264	36917	4817	0.0109982
PH515	PH299	5134	1605	36917	25105	0.0310213
PH515	PH304	2033	1051	36917	10344	-0.00145998
PH515	PH316	5300	1660	36917	23866	0.0325749
PH515	PH401	9032	2299	36917	39835	0.0577705
PH515	PH402	5963	2346	36917	27982	0.0195843
PH515	PH409	8435	3942	36917	40419	0.00712475
PH515	PH494	7883	1931	36917	38082	0.053614
PH515	PH513	9345	686	36917	35924	0.109458
PH515	PH515	36917	0	36917	36917	0.5
PH515	PH516	9175	1717	36917	43648	0.0712592
PH515	PH534	8869	3627	36917	48637	0.018877
PH515	PH564	3765	1135	36917	19854	0.0263339
PH515	PH572	4418	907	36917	20530	0.0453287
PH515	PH581	8726	2383	36917	39392	0.0518943
PH515	PH584	9003	1240	36917	44677	0.0799446
PH515	PH595	9240	2938	36917	44394	0.041372
PH515	PH597	8290	2850	36917	40868	0.0332969
PH515	PH159	1	0	36917	12	2.7079e-05
PH515	PH254	755	283	36917	3502	0.00467602
PH515	PH498	4	0	36917	18	0.000108298
PH515	PH556	2068	414	36917	11076	0.0258371
PH515	PH577	1682	506	36917	9113	0.0145557
PH516	PH1	7	3	43648	49	2.28849e-05
PH516	PH11	12	12	43648	60	-0.000274549
PH516	PH21	2	1	43648	7	0
PH516	PH35	20	9	43648	57	4.57614e-05
PH516	PH41	3551	1280	43648	16818	0.0163894
PH516	PH68	7690	2537	43648	35023	0.0332524
PH516	PH186	4828	1735	43648	22657	0.0204811
PH516	PH241	2947	887	43648	13526	0.0205163
PH516	PH251	1478	506	43648	6715	0.00925282
PH516	PH259	4937	1398	43648	23199	0.0320284
PH516	PH261	7297	2222	43648	33808	0.0368338
PH516	PH268	2740	826	43648	13106	0.0191705
PH516	PH284	9798	1627	43648	41203	0.0771234
PH516	PH294	988	193	43648	4817	0.0124213
PH516	PH299	5788	1832	43648	25105	0.0308932
PH516	PH304	2074	985	43648	10344	0.00192621
PH516	PH316	5293	1524	43648	23866	0.0332524
PH516	PH401	9415	2540	43648	39835	0.0519267
PH516	PH402	6496	2339	43648	27982	0.0253804
PH516	PH409	9579	3806	43648	40419	0.023398
PH516	PH494	9290	1399	43648	38082	0.0794323
PH516	PH513	9540	1522	43648	35924	0.0816368
PH516	PH515	9175	1717	43648	36917	0.0712592
PH516	PH516	43648	0	43648	43648	0.5
PH516	PH534	11282	3282	43648	48637	0.0511242
PH516	PH564	4488	1166	43648	19854	0.0339517
PH516	PH572	4966	1362	43648	20530	0.0349341
PH516	PH581	9307	1495	43648	39392	0.0760718
PH516	PH584	10630	2391	43648	44677	0.06621
PH516	PH595	10066	2977	43648	44394	0.046705
PH516	PH597	9241	2945	43648	40868	0.0396493
PH516	PH159	4	0	43648	12	9.1617e-05
PH516	PH254	633	237	43648	3502	0.00337222
PH516	PH498	4	0	43648	18	9.16045e-05
PH516	PH556	2687	234	43648	11076	0.0405489
PH516	PH577	1940	534	43648	9113	0.0165274
PH534	PH1	6	5	48637	49	-8.21591e-05
PH534	PH11	13	9	48637	60	-0.000102676
PH534	PH21	3	1	48637	7	2.05575e-05
PH534	PH35	4	6	48637	57	-0.000164291
PH534	PH41	3930	1376	48637	16818	0.0179971
PH534	PH68	8560	2803	48637	35023	0.0353096
PH534	PH186	5701	1648	48637	22657	0.0337336
PH534	PH241	3165	1019	48637	13526	0.0181298
PH534	PH251	1578	414	48637	6715	0.0135496
PH534	PH259	5823	1088	48637	23199	0.0507684
PH534	PH261	8282	2361	48637	33808	0.0431803
PH534	PH268	2917	866	48637	13106	0.0191925
PH534	PH284	10879	2532	48637	41203	0.0647262
PH534	PH294	958	412	48637	4817	0.00250683
PH534	PH299	6136	2072	48637	25105	0.0270131
PH534	PH304	2284	1018	48637	10344	0.00420474
PH534	PH316	5862	1723	48637	23866	0.0333228
PH534	PH401	10068	3497	48637	39835	0.0347455
PH534	PH402	7751	1816	48637	27982	0.0537595
PH534	PH409	11026	3306	48637	40419	0.0495643
PH534	PH494	9671	4199	48637	38082	0.0146796
PH534	PH513	8891	3202	48637	35924	0.0294107
PH534	PH515	8869	3627	48637	36917	0.018877
PH534	PH516	11282	3282	48637	43648	0.0511242
PH534	PH534	48637	0	48637	48637	0.5
PH534	PH564	4674	1664	48637	19854	0.0196522
PH534	PH572	4925	2345	48637	20530	0.00339757
PH534	PH581	9999	2545	48637	39392	0.0557657
PH534	PH584	11703	3315	48637	44677	0.0543648
PH534	PH595	11482	3435	48637	44394	0.0495749
PH534	PH597	10336	3286	48637	40868	0.0420535
PH534	PH159	3	7	48637	12	-0.000226109
PH534	PH254	734	199	48637	3502	0.00644431
PH534	PH498	5	0	48637	18	0.000102764
PH534	PH556	2547	862	48637	11076	0.0137826
PH534	PH577	2028	624	48637	9113	0.0135065
PH564	PH1	7	3	19854	49	5.02437e-05
PH564	PH11	4	7	19854	60	-0.000502159
PH564	PH21	2	0	19854	7	0.0001007
PH564	PH35	5	5	19854	57	-0.000251117
PH564	PH41	1830	729	19854	16818	0.010144
PH564	PH68	3305	1379	19854	35023	0.00996775
PH564	PH186	2562	820	19854	22657	0.0216885
PH564	PH241	1617	353	19854	13526	0.0272918
PH564	PH251	916	231	19854	6715	0.0170876
PH564	PH259	2436	656	19854	23199	0.0261074
PH564	PH261	3459	895	19854	33808	0.0311021
PH564	PH268	1569	469	19854	13106	0.0191444
PH564	PH284	3905	1333	19854	41203	0.0202925
PH564	PH294	743	50	19854	4817	0.026063
PH564	PH299	3018	795	19854	25105	0.0317623
PH564	PH304	1231	476	19854	10344	0.00923902
PH564	PH316	2462	810	19854	23866	0.0192589
PH564	PH401	4592	144	19854	39835	0.0721071
PH564	PH402	2970	1331	19854	27982	0.00643867
PH564	PH409	3922	2090	19854	40419	-0.00428052
PH564	PH494	3987	1081	19854	38082	0.0315003
PH564	PH513	3757	1078	19854	35924	0.0287031
PH564	PH515	3765	1135	19854	36917	0.0263339
PH564	PH516	4488	1166	19854	43648	0.0339517
PH564	PH534	4674	1664	19854	48637	0.0196522
PH564	PH564	19854	0	19854	19854	0.5
PH564	PH572	2398	857	19854	20530	0.0169374
PH564	PH581	3838	929	19854	39392	0.03342
PH564	PH584	4430	1327	19854	44677	0.0275217
PH564	PH595	4576	785	19854	44394	0.0467874
PH564	PH597	4200	788	19854	40868	0.0432133
PH564	PH159	1	2	19854	12	-0.000151012
PH564	PH254	305	90	19854	3502	0.00535194
PH564	PH498	3	0	19854	18	0.000150966
PH564	PH556	1301	282	19854	11076	0.023828
PH564	PH577	1084	301	19854	9113	0.0166396
PH572	PH1	6	1	20530	49	0.000194373
PH572	PH11	7	2	20530	60	0.000145702
PH572	PH21	2	0	20530	7	9.73852e-05
PH572	PH35	8	8	20530	57	-0.000388595
PH572	PH41	2126	754	20530	16818	0.0165471
PH572	PH68	3760	1386	20530	35023	0.0177848
PH572	PH186	2861	949	20530	22657	0.0222984
PH572	PH241	1640	492	20530	13526	0.0192624
PH572	PH251	962	322	20530	6715	0.0116719
PH572	PH259	2926	957	20530	23199	0.0231425
PH572	PH261	3883	1526	20530	33808	0.0152932
PH572	PH268	1617	545	20530	13106	0.0156677
PH572	PH284	4874	1053	20530	41203	0.0448383
PH572	PH294	796	205	20530	4817	0.0152286
PH572	PH299	2994	1363	20530	25105	0.00587269
PH572	PH304	1394	647	20530	10344	0.00323897
PH572	PH316	3174	1141	20530	23866	0.0200919
PH572	PH401	4378	1866	20530	39835	0.0107016
PH572	PH402	3422	1514	20530	27982	0.0081217
PH572	PH409	4453	2614	20530	40419	-0.0127155
PH572	PH494	4036	2010	20530	38082	0.000272982
PH572	PH513	4578	1050	20530	35924	0.0438941
PH572	PH515	4418	907	20530	36917	0.0453287
PH572	PH516	4966	1362	20530	43648	0.0349341
PH572	PH534	4925	2345	20530	48637	0.00339757
PH572	PH564	2398	857	20530	19854	0.0169374
PH572	PH572	20530	0	20530	20530	0.5
PH572	PH581	4371	1475	20530	39392	0.0237142
PH572	PH584	4771	1069	20530	44677	0.0403791
PH572	PH595	4711	1883	20530	44394	0.0145555
PH572	PH597	4399	1811	20530	40868	0.0126551
PH572	PH159	3	0	20530	12	0.000146042
PH572	PH254	497	194	20530	3502	0.00453562
PH572	PH498	5	1	20530	18	0.000146
PH572	PH556	1416	365	20530	11076	0.0217047
PH572	PH577	1187	369	20530	9113	0.0151469
PH581	PH1	7	5	39392	49	-7.6063e-05
PH581	PH11	12	16	39392	60	-0.000506945
PH581	PH21	3	0	39392	7	7.61441e-05
PH581	PH35	11	5	39392	57	2.53492e-05
PH581	PH41	3552	1169	39392	16818	0.0215976
PH581	PH68	7084	1991	39392	35023	0.0416851
PH581	PH186	4595	1639	39392	22657	0.0212252
PH581	PH241	2602	689	39392	13526	0.0231301
PH581	PH251	1430	452	39392	6715	0.0114082
PH581	PH259	4748	1233	39392	23199	0.0364589
PH581	PH261	6480	1901	39392	33808	0.0365847
PH581	PH268	2471	694	39392	13106	0.0206294
PH581	PH284	9584	2328	39392	41203	0.0611452
PH581	PH294	1073	201	39392	4817	0.0151779
PH581	PH299	4995	1475	39392	25105	0.0317069
PH581	PH304	2124	927	39392	10344	0.00542866
PH581	PH316	4976	1803	39392	23866	0.0216573
PH581	PH401	8578	2485	39392	39835	0.04554
PH581	PH402	7153	201	39392	27982	0.100202
PH581	PH409	8794	3221	39392	40419	0.0294696
PH581	PH494	8203	1563	39392	38082	0.0655317
PH581	PH513	7738	2043	39392	35924	0.048489
PH581	PH515	8726	2383	39392	36917	0.0518943
PH581	PH516	9307	1495	39392	43648	0.0760718
PH581	PH534	9999	2545	39392	48637	0.0557657
PH581	PH564	3838	929	39392	19854	0.03342
PH581	PH572	4371	1475	39392	20530	0.0237142
PH581	PH581	39392	0	39392	39392	0.5
PH581	PH584	9085	2779	39392	44677	0.0419536
PH581	PH595	9587	2957	39392	44394	0.0438379
PH581	PH597	8543	2693	39392	40868	0.0393347
PH581	PH159	3	1	39392	12	2.53781e-05
PH581	PH254	753	254	39392	3502	0.00571175
PH581	PH498	5	0	39392	18	0.000126871
PH581	PH556	2217	458	39392	11076	0.0257787
PH581	PH577	1730	532	39392	9113	0.0137305
PH584	PH1	13	5	44677	49	6.70751e-05
PH584	PH11	8	8	44677	60	-0.000178823
PH584	PH21	3	0	44677	7	6.71381e-05
PH584	PH35	12	4	44677	57	8.94174e-05
PH584	PH41	3646	1281	44677	16818	0.0176274
PH584	PH68	8030	2276	44677	35023	0.0436386
PH584	PH186	5434	1194	44677	22657	0.0452372
PH584	PH241	3073	588	44677	13526	0.0325928
PH584	PH251	1513	445	44677	6715	0.0121225
PH584	PH259	5321	1408	44677	23199	0.0369055
PH584	PH261	7516	1988	44677	33808	0.0451042
PH584	PH268	2869	711	44677	13106	0.025042
PH584	PH284	9829	2126	44677	41203	0.0649395
PH584	PH294	992	332	44677	4817	0.00662707
PH584	PH299	5728	1872	44677	25105	0.0284314
PH584	PH304	2092	937	44677	10344	0.00396212
PH584	PH316	5475	1270	44677	23866	0.0428198
PH584	PH401	9972	2537	44677	39835	0.0579563
PH584	PH402	6612	2215	44677	27982	0.0300307
PH584	PH409	9280	3415	44677	40419	0.028791
PH584	PH494	8901	3111	44677	38082	0.0323711
PH584	PH513	8890	1317	44677	35924	0.0776169
PH584	PH515	9003	1240	44677	36917	0.0799446
PH584	PH516	10630	2391	44677	43648	0.06621
PH584	PH534	11703	3315	44677	48637	0.0543648
PH584	PH564	4430	1327	44677	19854	0.0275217
PH584	PH572	4771	1069	44677	20530	0.0403791
PH584	PH581	9085	2779	44677	39392	0.0419536
PH584	PH584	44677	0	44677	44677	0.5
PH584	PH595	10385	2857	44677	44394	0.0524413
PH584	PH597	9980	2574	44677	40868	0.0564849
PH584	PH159	2	0	44677	12	4.47537e-05
PH584	PH254	715	230	44677	3502	0.00529276
PH584	PH498	3	0	44677	18	6.71216e-05
PH584	PH556	2523	561	44677	11076	0.0251287
PH584	PH577	1989	506	44677	9113	0.0181632
PH595	PH1	15	3	44394	49	0.000202507
PH595	PH11	13	14	44394	60	-0.000337427
PH595	PH21	1	1	44394	7	-2.2522e-05
PH595	PH35	16	2	44394	57	0.00026996
PH595	PH41	3722	1592	44394	16818	0.00878913
PH595	PH68	7402	3045	44394	35023	0.0165204
PH595	PH186	5255	1848	44394	22657	0.023251
PH595	PH241	2906	734	44394	13526	0.0248273
PH595	PH251	1551	496	44394	6715	0.0109374
PH595	PH259	5390	1306	44394	23199	0.0410989
PH595	PH261	7636	1775	44394	33808	0.0522493
PH595	PH268	2660	846	44394	13106	0.0168348
PH595	PH284	9893	3155	44394	41203	0.0418589
PH595	PH294	1006	341	44394	4817	0.00658389
PH595	PH299	5542	1848	44394	25105	0.0265615
PH595	PH304	2238	883	44394	10344	0.00862289
PH595	PH316	5728	2027	44394	23866	0.0245239
PH595	PH401	11046	302	44394	39835	0.123972
PH595	PH402	6880	2292	44394	27982	0.0317232
PH595	PH409	10180	3997	44394	40419	0.0257744
PH595	PH494	8865	2477	44394	38082	0.0474199
PH595	PH513	8602	2954	44394	35924	0.0335417
PH595	PH515	9240	2938	44394	36917	0.041372
PH595	PH516	10066	2977	44394	43648	0.046705
PH595	PH534	11482	3435	44394	48637	0.0495749
PH595	PH564	4576	785	44394	19854	0.0467874
PH595	PH572	4711	1883	44394	20530	0.0145555
PH595	PH581	9587	2957	44394	39392	0.0438379
PH595	PH584	10385	2857	44394	44677	0.0524413
PH595	PH595	44394	0	44394	44394	0.5
PH595	PH597	11813	1032	44394	40868	0.114342
PH595	PH159	3	0	44394	12	6.75584e-05
PH595	PH254	834	272	44394	3502	0.00605479
PH595	PH498	3	1	44394	18	2.25164e-05
PH595	PH556	2272	730	44394	11076	0.0146385
PH595	PH577	1904	571	44394	9113	0.0142411
PH597	PH1	7	2	40868	49	7.33192e-05
PH597	PH11	7	11	40868	60	-0.000366497
PH597	PH21	1	0	40868	7	2.44648e-05
PH597	PH35	10	6	40868	57	-4.88699e-05
PH597	PH41	3468	1456	40868	16818	0.00963839
PH597	PH68	7047	2498	40868	35023	0.0270256
PH597	PH186	4584	1677	40868	22657	0.0193625
PH597	PH241	2730	857	40868	13526	0.0186785
PH597	PH251	1354	463	40868	6715	0.00899481
PH597	PH259	4849	1179	40868	23199	0.0388812
PH597	PH261	6741	2082	40868	33808	0.0345091
PH597	PH268	2639	694	40868	13106	0.0231778
PH597	PH284	8909	2623	40868	41203	0.0446321
PH597	PH294	980	310	40868	4817	0.00788005
PH597	PH299	5085	1708	40868	25105	0.0252982
PH597	PH304	2114	979	40868	10344	0.00304616
PH597	PH316	5037	1782	40868	23866	0.0227547
PH597	PH401	10355	305	40868	39835	0.120751
PH597	PH402	5846	2519	40868	27982	0.0117357
PH597	PH409	8830	3914	40868	40419	0.0123267
PH597	PH494	8250	2773	40868	38082	0.0342495
PH597	PH513	7485	2892	40868	35924	0.0221507
PH597	PH515	8290	2850	40868	36917	0.0332969
PH597	PH516	9241	2945	40868	43648	0.0396493
PH597	PH534	10336	3286	40868	48637	0.0420535
PH597	PH564	4200	788	40868	19854	0.0432133
PH597	PH572	4399	1811	40868	20530	0.0126551
PH597	PH581	8543	2693	40868	39392	0.0393347
PH597	PH584	9980	2574	40868	44677	0.0564849
PH597	PH595	11813	1032	40868	44394	0.114342
PH597	PH597	40868	0	40868	40868	0.5
PH597	PH159	2	0	40868	12	4.89237e-05
PH597	PH254	671	234	40868	3502	0.00457516
PH597	PH498	3	0	40868	18	7.33747e-05
PH597	PH556	2160	653	40868	11076	0.0164408
PH597	PH577	1758	494	40868	9113	0.0154059
PH159	PH1	1	3	12	49	-0.0819672
PH159	PH11	2	3	12	60	-0.0555556
PH159	PH21	0	0	12	7	0
PH159	PH35	1	1	12	57	-0.0144928
PH159	PH41	1	1	12	16818	-5.94177e-05
PH159	PH68	1	0	12	35023	2.85429e-05
PH159	PH186	2	0	12	22657	8.82262e-05
PH159	PH241	1	0	12	13526	7.38662e-05
PH159	PH251	2	1	12	6715	0
PH159	PH259	1	0	12	23199	4.3083e-05
PH159	PH261	2	2	12	33808	-5.91366e-05
PH159	PH268	3	1	12	13106	7.62311e-05
PH159	PH284	1	1	12	41203	-2.4263e-05
PH159	PH294	0	1	12	4817	-0.000414164
PH159	PH299	2	1	12	25105	0
PH159	PH304	2	0	12	10344	0.000193125
PH159	PH316	2	2	12	23866	-8.37591e-05
PH159	PH401	2	0	12	39835	5.0192e-05
PH159	PH402	2	1	12	27982	0
PH159	PH409	3	4	12	40419	-0.000123667
PH159	PH494	2	0	12	38082	5.25017e-05
PH159	PH513	3	2	12	35924	-2.78272e-05
PH159	PH515	1	0	12	36917	2.7079e-05
PH159	PH516	4	0	12	43648	9.1617e-05
PH159	PH534	3	7	12	48637	-0.000226109
PH159	PH564	1	2	12	19854	-0.000151012
PH159	PH572	3	0	12	20530	0.000146042
PH159	PH581	3	1	12	39392	2.53781e-05
PH159	PH584	2	0	12	44677	4.47537e-05
PH159	PH595	3	0	12	44394	6.75584e-05
PH159	PH597	2	0	12	40868	4.89237e-05
PH159	PH159	12	0	12	12	0.5
PH159	PH254	0	0	12	3502	0
PH159	PH498	0	0	12	18	0
PH159	PH556	2	0	12	11076	0.000180375
PH159	PH577	2	1	12	9113	0
PH254	PH1	3	2	3502	49	-0.000281611
PH254	PH11	3	5	3502	60	-0.00196519
PH254	PH21	1	0	3502	7	0.000284981
PH254	PH35	3	1	3502	57	0.000280978
PH254	PH41	417	157	3502	16818	0.0050689
PH254	PH68	554	224	3502	35023	0.00275146
PH254	PH186	514	117	3502	22657	0.0107038
PH254	PH241	226	54	3502	13526	0.00692976
PH254	PH251	284	37	3502	6715	0.020554
PH254	PH259	788	13	3502	23199	0.0285383
PH254	PH261	614	211	3502	33808	0.00514607
PH254	PH268	273	40	3502	13106	0.0116209
PH254	PH284	759	312	3502	41203	0.0030198
PH254	PH294	186	49	3502	4817	0.0105782
PH254	PH299	408	132	3502	25105	0.00503373
PH254	PH304	319	163	3502	10344	-0.000505561
PH254	PH316	800	150	3502	23866	0.0182695
PH254	PH401	736	231	3502	39835	0.00632254
PH254	PH402	506	237	3502	27982	0.00101639
PH254	PH409	679	457	3502	40419	-0.00535052
PH254	PH494	603	195	3502	38082	0.00512216
PH254	PH513	743	264	3502	35924	0.00545325
PH254	PH515	755	283	3502	36917	0.00467602
PH254	PH516	633	237	3502	43648	0.00337222
PH254	PH534	734	199	3502	48637	0.00644431
PH254	PH564	305	90	3502	19854	0.00535194
PH254	PH572	497	194	3502	20530	0.00453562
PH254	PH581	753	254	3502	39392	0.00571175
PH254	PH584	715	230	3502	44677	0.00529276
PH254	PH595	834	272	3502	44394	0.00605479
PH254	PH597	671	234	3502	40868	0.00457516
PH254	PH159	0	0	3502	12	0
PH254	PH254	3502	0	3502	3502	0.5
PH254	PH498	4	0	3502	18	0.00113636
PH254	PH556	242	53	3502	11076	0.00932913
PH254	PH577	233	45	3502	9113	0.0113357
PH498	PH1	2	0	18	49	0.0298507
PH498	PH11	1	1	18	60	-0.0128205
PH498	PH21	1	0	18	7	0.04
PH498	PH35	0	0	18	57	0
PH498	PH41	1	0	18	16818	5.93965e-05
PH498	PH68	3	0	18	35023	8.5614e-05
PH498	PH186	5	0	18	22657	0.000220507
PH498	PH241	2	0	18	13526	0.000147667
PH498	PH251	1	0	18	6715	0.000148522
PH498	PH259	6	0	18	23199	0.000258431
PH498	PH261	2	1	18	33808	0
PH498	PH268	1	0	18	13106	7.61963e-05
PH498	PH284	3	0	18	41203	7.27784e-05
PH498	PH294	1	0	18	4817	0.000206825
PH498	PH299	3	1	18	25105	3.98042e-05
PH498	PH304	1	1	18	10344	-9.65065e-05
PH498	PH316	6	1	18	23866	0.000167476
PH498	PH401	4	2	18	39835	0
PH498	PH402	2	0	18	27982	7.14286e-05
PH498	PH409	1	1	18	40419	-2.47298e-05
PH498	PH494	3	2	18	38082	-2.62467e-05
PH498	PH513	4	0	18	35924	0.00011129
PH498	PH515	4	0	18	36917	0.000108298
PH498	PH516	4	0	18	43648	9.16045e-05
PH498	PH534	5	0	18	48637	0.000102764
PH498	PH564	3	0	18	19854	0.000150966
PH498	PH572	5	1	18	20530	0.000146
PH498	PH581	5	0	18	39392	0.000126871
PH498	PH584	3	0	18	44677	6.71216e-05
PH498	PH595	3	1	18	44394	2.25164e-05
PH498	PH597	3	0	18	40868	7.33747e-05
PH498	PH159	0	0	18	12	0
PH498	PH254	4	0	18	3502	0.00113636
PH498	PH498	18	0	18	18	0.5
PH498	PH556	1	0	18	11076	9.01388e-05
PH498	PH577	3	0	18	9113	0.000328551
PH556	PH1	3	0	11076	49	0.000269663
PH556	PH11	2	3	11076	60	-0.000359195
PH556	PH21	1	0	11076	7	9.02283e-05
PH556	PH35	10	7	11076	57	-0.000359292
PH556	PH41	1159	358	11076	16818	0.0158816
PH556	PH68	1908	633	11076	35023	0.0139265
PH556	PH186	1393	419	11076	22657	0.0164527
PH556	PH241	1035	276	11076	13526	0.0196326
PH556	PH251	527	127	11076	6715	0.0153448
PH556	PH259	1478	410	11076	23199	0.0191977
PH556	PH261	1852	635	11076	33808	0.0129668
PH556	PH268	951	192	11076	13106	0.0234472
PH556	PH284	2189	373	11076	41203	0.0276019
PH556	PH294	412	54	11076	4817	0.0191279
PH556	PH299	1628	397	11076	25105	0.0230508
PH556	PH304	711	308	11076	10344	0.00443511
PH556	PH316	1460	435	11076	23866	0.0168851
PH556	PH401	2020	636	11076	39835	0.0146923
PH556	PH402	1719	593	11076	27982	0.0136464
PH556	PH409	2090	1016	11076	40419	0.00112632
PH556	PH494	2268	531	11076	38082	0.0245331
PH556	PH513	2175	478	11076	35924	0.0259362
PH556	PH515	2068	414	11076	36917	0.0258371
PH556	PH516	2687	234	11076	43648	0.0405489
PH556	PH534	2547	862	11076	48637	0.0137826
PH556	PH564	1301	282	11076	19854	0.023828
PH556	PH572	1416	365	11076	20530	0.0217047
PH556	PH581	2217	458	11076	39392	0.0257787
PH556	PH584	2523	561	11076	44677	0.0251287
PH556	PH595	2272	730	11076	44394	0.0146385
PH556	PH597	2160	653	11076	40868	0.0164408
PH556	PH159	2	0	11076	12	0.000180375
PH556	PH254	242	53	11076	3502	0.00932913
PH556	PH498	1	0	11076	18	9.01388e-05
PH556	PH556	11076	0	11076	11076	0.5
PH556	PH577	684	143	11076	9113	0.0197137
PH577	PH1	5	3	9113	49	-0.000109146
PH577	PH11	6	2	9113	60	0.000218031
PH577	PH21	2	0	9113	7	0.000219298
PH577	PH35	7	0	9113	57	0.000763359
PH577	PH41	940	237	9113	16818	0.0179708
PH577	PH68	1692	430	9113	35023	0.0188508
PH577	PH186	1281	399	9113	22657	0.015203
PH577	PH241	788	193	9113	13526	0.017757
PH577	PH251	481	115	9113	6715	0.015858
PH577	PH259	1226	285	9113	23199	0.0203021
PH577	PH261	1613	362	9113	33808	0.0207125
PH577	PH268	768	172	9113	13106	0.0190828
PH577	PH284	1963	108	9113	41203	0.0347206
PH577	PH294	382	102	9113	4817	0.0127782
PH577	PH299	1268	382	9113	25105	0.0147291
PH577	PH304	589	217	9113	10344	0.00796628
PH577	PH316	1273	278	9113	23866	0.0217411
PH577	PH401	1700	518	9113	39835	0.0135654
PH577	PH402	1503	497	9113	27982	0.0137215
PH577	PH409	1788	676	9113	40419	0.00880239
PH577	PH494	1745	607	9113	38082	0.0112512
PH577	PH513	1793	601	9113	35924	0.0131225
PH577	PH515	1682	506	9113	36917	0.0145557
PH577	PH516	1940	534	9113	43648	0.0165274
PH577	PH534	2028	624	9113	48637	0.0135065
PH577	PH564	1084	301	9113	19854	0.0166396
PH577	PH572	1187	369	9113	20530	0.0151469
PH577	PH581	1730	532	9113	39392	0.0137305
PH577	PH584	1989	506	9113	44677	0.0181632
PH577	PH595	1904	571	9113	44394	0.0142411
PH577	PH597	1758	494	9113	40868	0.0154059
PH577	PH159	2	1	9113	12	0
PH577	PH254	233	45	9113	3502	0.0113357
PH577	PH498	3	0	9113	18	0.000328551
PH577	PH556	684	143	9113	11076	0.0197137
PH577	PH577	9113	0	9113	9113	0.5

## Sheet: Table S4
MHC alleles from Sus scrofa and pygmy hog used for MK test
Sus scrofa (accession number)	Pygmy hog
FJ169438	MW695410-MW695444
KU754597
KC511023
AB847942
GU263820
AB082385
DQ883226

## Sheet: Table S5
Comparison of nulceotide diversity in Cytochrome b (Cyt-B) region between Pygmy hog and Sus scrofa
	Pygmy hog captive population	Sus scrofa global population	Ryukyu wild boar population
Pi	0.00025	0.01518	0.00228
SD	9e-05	0.00276	0.00033
Hd	0.28	0.987	1
Sd	0.101	0.017	0.045
Pi: Nucleotide diversity
SD: Standard deviation
Hd: Haplotype diversity
Haplotype and nucleotide diversity in the 440 bp D-loop region in pygmy hog
	Pygy hog captive population
Pi	0.001
SD	0.00089
Hd	0.22
SD	0.1

## Sheet: female fitness raw data for HFC
Sample name	LBS	ABS (PW/S/Y)	Neonatal moetality rate (NM)	Juvenile survival in L1 (JS)	Age at first breeding (months)	Juvenile survival	No. of breeding seasons	Average litter size	H	H at variant sites	MHC nucleotide diversity	MHC aa d	Zygosity	No.of functional alleles	Lifespan (months)	F
ph1	14	3.1428	0.2143	0.75	24	0.2857	3	4.67	0.00045	0.40833	0.02066	0.04	1	2	54	-0.18728
ph254	6	3	0.1667	0	12	0.5	2	3	0	0	0.00553	0.02	1	3	36.1	0
ph284	37	3.3512	0.1622	1	23	0.7027	8	4.625	0.00063	0.37675	0.00413	0	1	1	127	-0.16021
ph401	18	2.1666	0.2778	0	24	0.333	5	3.6	0.00059	0.36383	0.07851	0.16	1	2	90.83	-0.12719
ph494	6	2	0	1	49	0.333	2	3	0.00061	0.35149	0	0	0	1	66.86	-0.07275
ph515	4	2	0.5	1	36	1	1	4	0.00059	0.35495	0.00826	0.02	1	3	54.86	-0.10105
ph556	4	4	0	1	48	1	1	4	0.00075	0.38221	0	0	0	1	42.83	-0.18752
ph584	4	1	0.75	0.25	36	0.25	1	4	0.00062	0.36875	0.0062	0.01	1	2	29.76	-0.11823
ABS : Annual breeding success
LBS: Lifetime breeding success
H: Genome-wide heterozygosity
F: SNP derived inbreeding coefficient
MHC aa d: MHC amino acid alleleic distance

## Sheet: Male fitness raw data for HFC
Sample name	LBS	Breeding partner	Breeding season	Mean offspring	MHC diversity	ABS	H	Het at variant sites	Age at first breeding	Age at first breeding(months)	Zygosity	MHC aa d	No. of functional allele	Lifespan	Lifespan in months
ph7	31	3	6	10	0	5.2	0		1 y 11 m	23	0	0	1	5y,8m,6d	68.2
ph11	8	2	2	4	0	4	0.00045	0.375	10 m	10	0	0	1	1y,6m,22d	18.73
ph159	43	3	10	14	0.05533	4.3	0.0002	0.18462	1 y	12	1	0.12	2	6y6m	78
ph186	6	2	2	3	0	3	0.00064	0.35345	3 y 7 m	43	0	0	1	4y,10m,28d	58.93
ph261	4	1	1	4	0	4	0.00064	0.38913	1 y 7 m	19	0	0	1	2y,0m,7d	24.23
ph283	20	3	6	7	0	3.33	0		3 y 5 m	41	0	0	1	10y,1m,6d	121.2
ph294	11	3	5	4	0	2.2	0.00083	0.37568	2 y 7 m	31	0	0	1	9y,4m,3d	112.1
ph402	8	2	3	4	0.00413	2.7	0.00062	0.35789	5 y	60	1	0	1	8y,7m,8d	103.27
ph409	4	1	1	4	0	4	0.00061	0.35149	5 y 11 m	71	0	0	1	8y,6m,26d	102.87
ph516	2	1	1	2	0.00413	2	0.00063	0.37391	5 y 1 m	61	1	0.01	2	5y,7m,7d	67.23
ph534	4	1	1	4	0	4	0.00058	0.35582	4 y 11 m	59	0	0	1	5y,6m,28d	66.93
LBS: Lifetime breeding success
ABS: Annual breeding success
H: Genome-wide heterozygosity
MHC aa d: MHC amino acid alleleic distance
