# Supplementary material for: Genetic effects of long-term captive breeding on the endangered pygmy hog
Source: PeerJ. 2021 Oct 8;9:e12212. doi: 10.7717/peerj.12212 (PMC8504462; doi:10.7717/peerj.12212)
Supplement: Supplemental Information 5 [file peerj-09-12212-s005.fas]

>PH299_Porcula_salvania_isolate_PH299_mitochondrion_complete_genome
TACTTACTTAAATATGTGCTACAAAAGCAGGCACCTACCCCCCTAGATTTTTACGCCAATCTACCACAAATAAATTTAAAATTACAACACAATAACCTCACAAAATATAAGCACCTATTTAAGCATACGCCCACAATTCAAAACAACTCAAGTTAATGTAGCTTAAATTACCAAAGCAAGGCACTGAAAATGCCTAGATGAGCCTCACAGCTCCATAAACACACAGGTTTGGTCCTGGCCTTTCTATTAATTTTTAATAAAATTACACATGCAAGTATCCGCACCCCGGTGAGAATGCCCTCTAGATCTTAAAGATCAAAAGGAGCCGGTATCAAGCACACCCAAACGGTAGCTCACAACGCCTTGCTCAACCACACCCCCACGGGAAACAGCAGTGATAAAAATTAAGCCATGAACGAAAGTTTGACTAAGTTATATTAATCAGAGTTGGTAAATCTCGTGCCAGCCACCGCGGTCATACGATTAACTCAAATTAATAGATCCACGGCGTAAAGGGTGTTTAAGAAAAGAAATCACAATAGAGTTAAATTATAACTAAGCTGTAAAAAGCCCCAGTTAAAGTAAAATAACCTACGAAAGTGACTCTAACAATTCTGATACACGATAGCTAGGACCCAAACTGGGATTAGATACCCCACTATGCCTAGCCCTAAACCTAAATAGTTATATAACAAAACTATTCGCCAGAGTACTACTCGCAACAGCCTGAAACTCAAAGGACTTGGCGGTGCTTCACACCCACCTAGAGGAGCCTGTTCTATAATCGATAAACCCCGATAAACCTTACCAACTCTTGCCAATTCAGCCTATATACCGCCATCTTCAGCAAACCCTAAAAAGGAACAATAGTAAGCACAATCATAACACATAAAAACGTTAGGTCAAGGTGTAGCTTATGAGTTGGAAAGAAATGGGCTACATTTTCTACATAAGAACACCCACACACGAAAGTTTTTATGAAACTAAAAACCAAAGGAGGATTTAGCAGTAAATCAAGAGTAGAGTGCTTGATTGAATAAGGCCATGAAGCACGCACACACCGCCCGTCACCCTCCTCAAGCACACAGTAGCATAATAACCTATACTTAATTACACAATCATGTAAGAGGAGACAAGTCGTAACAAGGTAAGCATACTGGAAAGTGTGCTTGGACTATCAAAGTATAGCTTAAACTAAAGCACCTAGTTTACACCTAGAAGATCCCACAATACATGAGTACTTTGAACTAAAACTAGCTCAACACACTAAACAGACACAAAATTATACTAAAATAAAATAAAACATTTACCTAACATTAAAGTATAGGAGATAGAAATTTTTATCTTGACGCTATAGAGACAGTACCGTAAGGGAAAGATGAAAGAATAAAATTAAAGTAAAAAAAAGCAAAGATTACCCCTTCTACCTTTTGCATAATGATTTAACCAGAAAAAATCTAACAAAGAGAACTTTAGCTAGACACCCCGAAACCAGACGAGCTACCTATGAGCAGTTTAAAAGAACCAACTCATCTATGTGGCAAAATAGTGAGAAGACTTGTAGGTAGAGGTGAAAAGCCTAACGAGCCTGGTGATAGCTGGTTGTCCGAAAAAGAATTTCAGTTCAACCTTAAAAATACCCCTAAAACTCTAAATTCCAATGTATTTTTAAGAGATAGTCTAAAAAGGTACAGCTTTTTAGAAATGGGTACAACCTTAACTAGAGAGTAAAATCTTAACATTACCATAGTAGGCCTAAAAGCAGCCATCAATTGAGAAAGCGTTAAAGCTCAACAAACCCACTAACATAATTCCAATAATTAATAATAAACTCCTAGCCCAAAATCGGACTAATCTATTAAAACATAGAAGTAATAATGTTAATATGAGTAACAAGAAAACCTTCTCCTCGCACACGCTTACATCAGTAACTAATAATATACTGATAATTAACAACCAATAAACCAAAACAACACTAAAACATTTATTAATTATATTGTTAACCCAACACAGGAGTGCACTAAGGAAAGATTAAAAGAAGTAAAAGGAACTCGGCAAACACAAACCCCGCCTGTTTACCAAAAACATCACCTCTAGCATTACTAGTATTAGAGGCAATGCCTGCCCAGTGACACCAGTTAAACGGCCGCGGTATTCTGACCGTGCAAAGGTAGCATAATCACTTGTTCTCCAAATAAGGACTTGTATGAATGGCCACACGAGGGTTTTACTGTCTCTTACTTCCAATCAGTGAAATTGACCTTCCCGTGAAGAGGCGGGAATAAAAAAATAAGACGAGAAGACCCTATGGAGCTTTAATTAACTAATCCAAAAGTTAAACAAACAAACCACAAAGGGATTAAAACAAAACTTAACATGGATTAGCAATTTCGGTTGGGGTGACCTCGGAGCAAAAAAAACCCTCCGAGTGATTTTAATCTAGACAAACCAGTCAAAATAATCACAATATCATTTATTGATCCAAAATTTTGATCAACGGAACAAGTTACCCTAGGGATAACAGCGCAATCCTATTCTAGAGTCCATATCGACAATAGGGTTTACGACCTCGATGTTGGATCAGGACACCCAAATGGTGCAACCGCTATTAAAGGTTCGTTTGTTCAACGATTAAAGTCCTACGTGATCTGAGTTCAGACCGGAGTAATCCAGGTCGGTTTCTATCTATTATAAATTTCTCCCAGTACGAAAGGATAAGAGAAATGAGACCAACCTCACAAATGTGTCTCAGAGATAATTAATGATATAATCTTAATTTAATTAACTCATAATAAACTCAACCCTAGAACAGGGCACATTAGGGTGGCAGAGACCGGTAATTGCGTAAAACTTAAACCTTTATTATCAGAGGTTCAACTCCTCTCCCTAATATAATGATCATAGTCAACATTCTAAGCCTAATTATTCCTATTCTACTAGCCGTAGCATTCCTCACCTTAGTAGAACGAAAAGTACTAGGTTACATACAACTACGAAAAGGACCCAACGTCGTAGGCCCCTACGGCCTCCTCCAACCCATCGCTGACGCCCTAAAACTATTTACCAAAGAACCCCTACGACCAGCCACATCCTCCATCTCCATATTCATTATCGCACCAATCCTAGCCTTATCCTTAGCACTAACAATATGAATTCCACTACCAATACCCTATCCCCTAATCAACATAAATTTAGGAGTACTATTCATGCTAGCCATATCAAGCCTAGCAGTCTATTCCATCCTATGATCAGGATGAGCATCCAACTCAAAATACGCACTCATCGGAGCCTTACGAGCAGTAGCCCAAACAATTTCATACGAAGTAACACTAGCAATTATCCTACTATCAGTACTCCTAATAAACGGATCATACACTCTATCCACCCTAATCACAACACAAGAACACATTTGAATAATTTTCACATCCTGACCCCTAGCCATAATATGATTTATCTCAACCCTAGCAGAAACCAACCGAGCCCCATTCGACCTCACAGAAGGAGAATCAGAACTCGTATCAGGCTTCAACGTAGAATATGCAGCCGGACCCTTCGCCATATTCTTCATAGCAGAATATGCTAACATCATTATAATAAACGCATTCACAGTAATCCTCTTTCTAGGAGCATTCCACGACCCACACACATCAGAACTATACACAATCAACTTCGTATTAAAAACACTCGCATTAACAACTACCTTCCTATGAATCCGAGCATCATATCCACGATTCCGATATGATCAACTAATACACCTACTATGAAAAAGCTTCCTACCCCTAACACTAGCCCTATGCATATGACACATTTCACTCCCCATTATAACAGCAAGCATCCCCCCACAATCATAGAAATATGTCTGACAAAAGAGTTACTTTGATAGAGTAAAAAATAGAGGTTCAAACCCTCTTATTTCTAGAACAATAGGACTCGAACCTACACCTAAGAATTCAAAATTCTCCGTGCTACCAAAATACACCACATTCTAAAGTAAGGTCAGCTAAGTTAAGCTATCGGGCCCATACCCCGAAAATGTTGGTTCATACCCTTCCCATACTAATAAATCCCATCATCTACACTATCCTTATCATAACTGTAATATTCGGAACCATACTAGTAACAATCAGCTCACACTGACTACTCATCTGAATCGGATTCGAAATAAACCTATTAGCAATAATCCCAGTATTAATAAAAAACTTTAACCCACGAGCCATAGAAGCAGCTACAAAATACTTCCTAACACAAGCCACAGCTTCCATAATCCTAATAATAGCCATCATCATTAACCTCTTATACTCCGGACAATGAACTACCACAAATTTATTTAACCCAATAGCAATAATAATAATAACCCTAGCTCTAGCCATAAAACTAGGACTATCACCCTTCCACTTCTGAGTTCCAGAAGTAACCCAAGGCATTTCACTACAAGCAGGCCTACTACTATTAACATGACAAAAACTAGCTCCACTATCAGTATTATGCCAAATCTCACAATCAATCAACCCCAACCTAATATTAACCATAGCCATACTATCAATTCTAATCGGAGGATGAGGAGGACTAAACCAAACCCAACTTCGAAAAATTATAGCATACTCATCAATTGCACACATAGGATGAATAACAGCAGTACTACCATATAATACAACTATAACAATCCTAAACCTATTAATTTATATCATAATAACACTAACAATATTCATATTACTAATCCACAGCTCAACAACCACAACCCTATCTCTATCCCACACATGAAACAAAATACCCATTATTACAAGCCTAATAATAATAATTCTCCTCTCAATAGGAGGCCTACCCCCATTATCAGGATTTATACCAAAATGAATAATTATTCAAGAAATAACAAAAAATGAAAACATCATCATACCAACACTCATAGCAATAACAGCACTGCTAAACCTCTACTTCTATATACGACTAGCCTACTCCTCCTCACTAACCATATTCCCATCCACAAACAACATAAAAATAAAATGACAATTCGAACACACAAAACAAATAAAACTACTCCCTACAATAATTGTATTATCAACACTAATTCTACCTATAACACCAGCCCTCTCATCCTTAAACTAGGAATTTAGGTTAACATAGACCAAGAGCCTTCAAAGCTCTAAGCAAGTATAAAGTACTTAACTCCTGAAAACCTAAGGACTGCAGGACTCATCCTACATCAATTGAATGCAAATCAAACACTTTAATTAAGCTAAATCCTCACTAGATTGGTGGGATTACATACCCACGAAACTTTTAGTTAACAGCTAAACACCCTAATCAACTGGCTTCAATCTACTTCTCCCGCCGCAGGAAAAAAAAGCGGGAGAAGTCCCGGCAGAATTGAAGCTGCTTCTTTGAATTTGCAATTCAACATGACATTCACCACGGAACTTGGCAAAAAGAGGACTCAACCTCTGTCTTTAGATTTACAGTCTAATGCTTACTCAGCCATTTTACCTATGTTCGTAAATCGTTGATTATACTCAACAAACCACAAAGACATCGGCACCCTATACCTGTTATTTGGTGCCTGAGCTGGAATGGTGGGCACCGCTTTAAGCCTACTAATCCGCGCTGAATTGGGTCAACCCGGAACCTTACTCGGTGACGACCAAATCTATAATGTAATTGTTACAGCCCATGCCTTCGTAATAATTTTCTTTATAGTAATACCCATTATGATCGGAGGCTTTGGCAACTGACTTGTACCATTAATAATTGGAGCCCCAGACATGGCTTTTCCACGCATGAATAACATAAGTTTCTGACTACTTCCACCATCCTTCCTACTACTTCTAGCATCCTCAATAGTAGAAGCCGGAGCAGGTACCGGATGAACTGTTTACCCACCCTTAGCTGGAAACCTAGCCCATGCAGGAGCCTCAGTTGATTTAACAATTTTCTCCCTACACCTTGCAGGTGTATCATCAATCCTAGGAGCCATTAACTTTATCACTACAATTATCAACATAAAACCCCCTGCAATGTCTCAATACCAAACACCCCTATTCGTCTGATCAGTACTAATTACAGCTGTATTACTTTTACTATCCCTGCCAGTTTTAGCAGCTGGCATTACCATGTTACTAACAGACCGCAATCTAAATACAACTTTCTTTGATCCAGCAGGTGGTGGAGACCCTATCCTTTATCAACATTTATTTTGATTTTTTGGACACCCAGAAGTATACATTCTCATCCTACCAGGATTTGGAATAATCTCCCACATCGTAACCTACTACTCAGGTAAAAAAGAACCATTCGGGTACATAGGCATAGTATGAGCCATAATATCCATTGGATTTTTAGGATTTATTGTATGAGCTCACCATATATTTACCGTGGGAATAGACGTAGATACCCGAGCATACTTTACATCCGCTACAATAATTATTGCTATTCCAACCGGAGTAAAAGTATTCAGCTGACTAGCTACCCTCCATGGAGGCAACATCAAATGATCACCCGCAATACTATGAGCTCTAGGCTTCATCTTCCTATTTACCGTAGGGGGTCTAACAGGCATTGTACTAGCTAATTCCTCACTAGATATTGTACTACATGATACATATTATGTAGTCGCTCACTTTCACTATGTATTATCCATAGGAGCAGTATTTGCTATTATAGGAGGCTTCGTTCACTGATTCCCCCTATTCTCCGGATATACACTCAACCAAACATGAGCAAAAATTCACTTCGTAATCATATTTGTAGGAGTAAACATAACATTCTTCCCACAACACTTTCTAGGTCTATCAGGAATACCTCGACGATATTCCGACTACCCTGACGCATACACAGCATGAAATACTATCTCCTCAATAGGCTCATTCATCTCACTAACAGCAGTAGTATTAATAATCTTCATTATCTGAGAAGCATTCGCATCAAAACGAGAGGTGTCTGCAGTAGAACTAACAAGCACAAACCTAGAGTGACTACACGGATGTCCCCCTCCTTACCACACATTTGAAGAACCAACATACATCAACCTAAAATAAGAATAAGAAAGGAAGGAATCGAACCCTCTCCCACTGGTTTCAAGCCAACGTCATAACCACTATGTCTTTCTCAATAATTGAGGTATTAGTAAAACATTACATAACTTTGTCAAAGTTACATTATAGGTGAAAGCCCTATATACCTCTATGGCTTACCCCTTCCAACTAGGCTTTCAAGACGCCACTTCACCTATCATAGAAGAACTCCTACACTTTCACGACCACACCTTAATAATTGTATTCTTAATTAGCTCTTTAGTACTATACATCATCTCACTCATACTAACAACAAAACTGACACACACTAGCACAATAGATGCCCAAGAAGTAGAAACAATTTGAACAATTTTACCTGCTATTATCCTAATCCTAATTGCCCTTCCATCACTACGAATCCTTTACATAATAGACGAAATTAACAATCCAGCCCTAACTGTAAAAACCATAGGACACCAATGATACTGAAGCTACGAATATACAGATTATGAAGACCTTACCTTCGACTCATACATAATCCCCACATTAGACCTCAAACCCGGAGAAATACGACTACTAGAAGTAGATAATCGAATTGTTCTACCAATAGAAATAACAATCCGAATACTAGTATCTTCTGAAGACGTATTACACTCATGAGCCGTCCCATCCCTCGGTCTAAAAACGGATGCTATTCCAGGACGACTAAATCAAACAACTCTAATATCTACACGACCTGGTCTTTATTACGGACAATGCTCAGAAATCTGTGGATCAAACCACAGCTTCATGCCCATCGTACTTGAACTTGTCCCGCTAAAGTACTTCGAAAAATGATCAACATCAATATTAACAGGTTCATTGAGAAGCTAGTTAGCACTAACCTTTTAAGTTAGAGATCGGGAACTTAAACCTCCCCTCAATGATATGCCACAACTAGACACATCTACATGACTCATTACAATTACATCAATAATTATAACATTATTTATTTTATTCCAACTAAAAATCTCAAACCACTCATACCCAGCAAGCCCAGAATCAACTGAACTCAAAACTCAAAAATATAATACCCCTTGAGAAATAAAATGAACGAAAATCTATTTACCTCTTTCATTACCCCTACGATAATAGGACTACCCATTGTCACCTTAATCATTATATTCCCAAGCTTACTATTTCCAAAACCTAAACGACTCATTAATAACCGCATAATCTCCACTCAACAATGATTAATTCAATTAACATCCAAACAAATAATAGCCATTCATAACCAAAAAGGCCAAACCTGATCATTAATACTCATATCCCTAATCATATTTATTGGCTCAACAAACATCCTAGGCCTACTACCACACTCATTCACACCTACCACACAATTATCAATAAATTTGGGTATAGCAATCCCTCTATGATCAGCAACTGTATTTACAGGATTCCGCCATAAAACCAAAGCATCACTAGCTCATTTTCTACCACAAGGAACACCCGCTCCACTAATCCCTATGCTTGTAATTATTGAAACCATTAGCCTATTTATCCAACCAGTAGCCTTAGCCGTACGATTAACAGCCAACATCACAGCAGGACACCTATTAATCCACCTAATCGGAGGAGCCACATTAGCACTACTCAACATCAATACTATAACAGCTTTAATCACATTTACTATTCTTATTTTATTAACCATCCTTGAATTTGCAGTAGCCCTAATCCAAGCCTATGTATTCACACTACTAGTAAGCTTATACCTACACGACAATACATAATGACCCACCAAACACACGCATACCATATAGTAAACCCAAGCCCATGACCACTTACCGGAGCCCTATCAGCCCTCCTAATAACATCAGGCCTAATCATATGATTCCATTTCAATTCTATAGTCCTACTATCCCTAGGATTATTAACTAACACTCTAACAATATACCAATGATGGCGAGACATTGTCCGAGAAAGCACCTTTCAAGGCCACCACACATCAGTTGTCCAAAAAGGCTTGCGATACGGTATAATCCTATTTATTATCTCCGAAGTTCTATTCTTCACCGGATTTTTCTGAGCTTTTTATCATTCAAGCCTAGCACCAACACCTGAATTAGGGGGTTGCTGACCACCAACAGGAATTCACCCACTAAACCCCCTAGAAGTACCCCTACTAAATACCTCAATTCTCCTTGCTTCAGGAGTATCCATTACCTGAGCCCACCATAGCTTAATAGAAGGAGACCGAAAACATATACTCCAAGCACTATCCATTACTATTGCACTAGGAGTATACTTCACCCTTCTCCAAGCCTCAGAATACTATGAAGCACCATTTACAATCTCTGACGGAGTATATGGATCTACCTTTTTCGTAGCCACAGGATTTCACGGATTACACGTAATTATTGGATCTACTTTCCTAACAGTATGCCTCCTACGACAACTGAAATTCCACTTCACATCTAACCATCACTTCGGCTTTGAAGCCGCAGCCTGATACTGACATTTCGTAGATGTTGTATGACTATTCCTCTACGTATCAATCTATTGATGAGGATCCTACTCTTTTAGTATTAAACAGTACAATTGACTTCCAATCAATCAGTTTCGGTAAACTCCGAAAAAGAGTAATAAACATCATACTAACACTACTTACAAACGTAACTCTAGCCTCCTTACTCGTACTAATTGCATTCTGACTACCCCAACTAAACGCATACTCAGAAAAAACAAGCCCATACGAATGTGGATTCGACCCCATAGGATCAGCACGCCTTCCATTTTCAATAAAATTTTTTCTAGTAGCAATTACATTTCTTCTCTTTGACCTAGAAATTGCCCTTCTTCTTCCCCTACCATGAGCATCCCAAACAAACAATCTAAAAACAATACTCACAATAGCACTATTCCTTCTCACCTTACTAGCAGCAAGCCTAGCATACGAATGAACCCAAAAAGGCCTAGAATGAACAGAATATGATAATTAGTTTAAAACAAAACAAATGATTTCGACTCATTAGACTATGATTTATCTCATAATTATCAAATGCCATTAGTTTATATAAACATCATAATAGCATTCACAATCGCCCTTGCAGGACTACTTATATACCGATCTCACCTAATATCCTCACTACTATGCTTAGAGGGAATAATATTATCACTCTTCATCATATCAACTCTAATTGTCCTAAACACACACTTCACCCTAGCTAGCATAATACCCATTATCCTATTAGTATTCGCAGCCTGCGAAGCTGCACTCGGCCTATCCTTATTAGTAATAGTATCCAACACATACGGCACCGACTACGTCCAAAACCTAAACCTCTTACAATGCTAAAAATTATTATCCCAACAACAATATTACTACCCATGACATGAATATCTAAACACAATATAATCTGAATCAACGCAACAGTACATAGCCTCCTCATCAGCCTAATTAGCCTTTCCCTATTAAACCAACTAAACGAAAACAGCCTTAACTTCTCTCTAACATTTTTTTCCGACTCATTATCAGCACCCCTATTGGTCCTAACCACATGACTCCTCCCCCTTATATTAATAGCTAGCCAATCCCACTTATCAAAAGAAACAACAACCCGAAAAAAACTATATATTACTATACTAATCATACTGCAATTGTTCCTAATCATAACCTTCACCGCCACTGAATTAATCCTATTCTACATCCTATTTGAAGCAACACTAGTACCCACATTAATTATTATTACACGCTGAGGAAATCAAACAGAACGACTCAATGCGGGATTTTACTTTCTATTCTACACACTAGCAGGATCCCTACCACTGCTAGTAGCACTAGTTTACATCCAAAACACCACAGGCTCACTAAATTTCCTAATTATCCACTACTGATCTCACCCAATATCCAACACCTGATCAAACATTTTTACATGACTAGCATGCATCATAGCCTTCATAGTAAAAATACCACTGTACGGACTCCACCTTTGACTACCAAAAGCCCATGTAGAAGCCCCCATTGCAGGCTCAATAGTACTTGCAGCCGTACTGCTAAAACTTGGAGGCTATGGCATAATACGAATTACCACCATTCTAGACCCACTAACAAATCTCATAGCCTACCCATTCCTCATACTTTCCATATGAGGCATAATTATAACCAGCTCTATCTGTTTACGCCAAACTGACCTAAAATCCCTAATCGCCTACTCATCAGTAAGCCACATAGCACTTGTAATCGTAGCAATCATAATTCAAACCCCCTGAAGCTTCATAGGAGCCACAGCTCTTATAATTGCCCACGGACTAACATCTTCCATATTATTTTGCCTAGCCAACACTAACTATGAACGAGTACATAGTCGAACTATAATTCTAGCCCGAGGACTACAAACACTCTTACCACTTATAGCAACATGATGACTAATAGCAAGCCTCACAAACTTAGCCCTACCCCCATCCATCAACTTAATCGGAGAATTATTCATCATCACAGCATCATTCTCCTGATCCAACATCACAATTATCCTTATAGGAATAAACATAATAATCACAGCTCTCTACTCTCTCTATATATTAATTATAACACAACGAGGAAAATATACCCACCATATTAATAACATCAAACCCTCATTCACACGAGAAAACGCCCTTATAGCCCTACACATTTTACCACTGCTACTACTAACCCTAAACCCTAAAACAATTCTAGGACCCCTTTACTGTAGATATAGTTTAACAAAAACCCTAGATTGTGAATCTAGTAATAGAAAACTAAATATTCTTATCTACCGAAAAAGTTTGCAAGAACTGCTAACTCATGCTCCCACACCTAAAAACGTGGCTTTTTCAACTTTTAGAGGATGGTAGTTATCCGTTGGTCTTAGGAACCAAAAAATTGGTGCAACTCCAAATAAAAGTAATAAACCCATTCACCTCACTCACATTAACCACATTAATTATTCTAATTATACCAATTATAATATCCAACTCAAACATCTACAAAACCAACCTCTATCCCAACTACGTTAAAACCACCGTATCCTGCGCCTTCACCCTCAGCCTGATCCCCTTACTAATATTTATCCACACAGGCCAAGAAACAATTATTTCAAACTGACACTGAATAACCCTACAAACTGTAGAACTATCCCTTAGCTTCAAAATAGACTACTTCTCAGTAACATTCACTCCCGTAGCATTATTCGTTACATGATCAATTATAGAATTCTCCATATGATACATACACTCAGATCCCTTCATCAACCGATTCTTTAAATACCTATTACTATTCTTAATTACTATAATAATTCTCGTAACCGCTAACAATCTCTTTCAACTCTTCATCGGATGGGAAGGTGTAGGAATCATATCATTCCTACTAATCGGATGATGACACGGACGAACAGACGCCAACACAGCCGCATTACAAGCAATCCTATATAACCGCATTGGAGACATTGGATTTGTCCTATCCATAGCATGGTTTCTATCCCACTCAAACACATGAGACCTCCAACAAATCTTTATTCTAAACAATGAATGTCCAAACATACCATTAATAGGCCTACTCTTAGCCGCAGCAGGAAAATCAGCCCAATTCGGACTACACCCTTGACTACCCTCAGCAATGGAAGGTCCAACCCCCGTATCAGCACTACTACACTCAAGCACAATAGTAGTAGCAGGAGTATTCCTACTTATCCGCTTCTACCCCCTAATAGAAACCAACAAACTAGCTCAAACTATAACATTATGCCTAGGAGCTATTACTACCTTATTTACAGCACTATGTGCAACCACACAAAACGATATCAAAAAAATTGTAGCCTTCTCAACTTCAAGTCAACTAGGCCTAATGATAGTGACAATCGGCATTAACCAACCGCACTTAGCATTTCTTCATATCTGCATGCATGCCTTCTTCAAAGCAATACTATTTATATGCTCCGGATCCATTATCCACAGCCTCAACGACGAACAAGATATCCGAAAAATAGGAGGACTATACAAAGCAATACCATTCACAACAACAGCACTAATTATCGGAAGTCTAGCACTAACAGGAATACCTTATCTCACAGGATTCTACTCAAAAGACCTTATCATTGAAGCAGCAAATACATCCTACACAAACGCCTGAGCCCTACTAATAACACTAATTGCCACATCCCTAACCGCTGCTTACAGTACTCGAATTATCTTTTTTGCACTCCTAGGACAGCCACGTTTTTCACCCCTAGTCCTAATCAATGAAAATAATCCCTTATTAATTAATTCTATTAAACGTCTATTAATCGGAAGCATTTTCGCCGGTTTTATTATCTCCAACAATATCCCACCAATAACAATATCAAACATAACAATACCCCTCTACATAAAAACAACAGCCTTAACAGCAACTATCATAGGCTTCATACTAGCCCTAGAACTAAACAACATAACCTATTATCTAAAATTTAAATACCCATCACAAACATACAAATTCTCCAATATACTAGGGTATTATCCCTCCATCATACACCGTTTAACAACATACCACAACCTATCTATAAGTCAAAAATCCGCATCATCACTACTAGACTTAATCTGACTAGAGACCATTATACCAAAAACAACTTCCTATATCCAAATAAAAATATCAATCATAGTATCTAACCAGAAAGGCTTAATTAAACTATATTTTCTTTCCTTCCTAATTACTATCGTAATAAGCATAATACTATTTAATTACCACGAGTAATCTCTATAATAACAATAACTCCAATAAGCAATGATCAACCAGTAACAATAACTAATCAAGTACCATAACTATACAAAGCAGCAATCCCCATAGCCTCCTCACTAAAAAACCCTGAATCACCTGTATCATAAATTACTCAATCCCCAAGACCATTAAATTTAAAAATAATTTCTACCTCCTCTTCTTCCAACGCATAATAAATCATAATAAACTCCATTATCAAACCAGAAACAAACACCCCAAGAACAGTCTTATTAGAAACTCAAACTTCAGGATATATTTCAGTAGCCATAGCAGTAGTATAACCAAAAACCACCAACATACCACCCAAATAAATCAAAAACACTATCAAACCCAAAAAAGACCCACCAAAATTTAACACAATACCACAACCAACCCCACCACTCACAATCAACCCAAGACCACCATAAATAGGAGAGGGCTTAGAAGAAAAACCAACAAACCCAATAACAAAAATAGTACTTAAAATAAACGCAATATACACTATCATTATTCCTACATGGAATCTAACCATGACCAATGACATGAAAAATCATCGTTGTACTTCAACTACAAGAACCTTAATGACCAACATCCGAAAATCACACCCACTAATAAAAATTATCAACAATGCATTCATTGACCTCCCAGCCCCCTCAAACATCACATCATGATGAAACTTCGGCTCCCTTTTAGGTATCTGCCTAATCTTACAAATCCTAACAGGCCTATTCTTAGCAATACATTACACATCAGACACAACAATAGCCTTCTCATCAGTAACACACATCTGCCGAGACGTAAACTATGGATGAATTATTCGCTACCTACATGCAAACGGAGCATCCATATTCTTCATTTGCTTATTTATCCATGTAGGCCGAGGCCTATACTACGGATCCTATATATTCCTAAAAACATGAAACATCGGAGTAATCTTACTATTTACCGTTATAGCAACAGCATTCATAGGTTACGTCCTACCCTGAGGACAAATATCATTCTGAGGAGCCACAGTCATCACAAACCTATTATCAGCTATTCCCTACATTGGAACAAATCTTGTAGAATGAATCTGAGGAGGCTTCTCCGTCGATAAAGCAACCCTCACACGATTCTTTGCCTTCCACTTCATTCTCCCCTTCATCATCGCAGCCCTCGCAACAGTACACCTCCTATTTCTGCACGAAACCGGATCCAACAACCCAACCGGAATTTCATCAGACATAGACAAAATTCCATTTCACCCATACTATACTATTAAAGACATCTTAGGAGCCCTATTCATAATGCTAGCCCTACTAATCCTAGTACTATTCTCACCAGACTTACTAGGAGACCCAGACAACTACACCCCAGCAAACCCACTAAACACACCACCCCATATTAAACCAGAATGATATTTCCTATTTGCCTACGCCATTCTACGCTCAATTCCCAACAAATTAGGCGGAGTATTAGCCTTAGCGGCCTCCATCTTAATCCTAATCCTAATACCTATACTACATACATCCAAACAACGAAGTATAATATTTCGACCACTAAGTCAATGCCTATTCTGAATACTAGTAGCAGACCTCATCACATTAACATGAATTGGAGGCCAACCCGTAGAACACCCATTTATCATCATCGGCCAACTAGCTTCCATCCTGTATTTCCTAATTATTCTAGTACTAATACCAATCACTAGCATTATCGAAAATCACCTCTTAAAATGAAGAGTCTTTGTAGTATATCAAATACCCTGGCCTTGTAAACCAGAAAAGGAGAATAACCCCTCCCCAAGACTCAAGGAAGGAGACAAACTCCGCCATCAGCACCCAAAGCTGAAATTCTAACTAAACTATTCCCTGCCAACCAAAACATTCATCCTATTCGTATACAAACCAAAACGCCAAGTACCTTATTACTACCTCCAAAAC-AAAAAATCCACAAAAAATCCCACATAAACATACAAATATGTAACTCTAAAAAATTTAACCATAGAAAAACCCCCATAATTTAATATATTATAACCCTATGTACGTCGTGCATTAATTGCTAGTCCCCATGCATATAAGCATGTACATATTATTATTAATATTACATAGTACATATTATTATTGATCGTACATAGTACATTTATATTAAATAAATCCCAGTCAACATGCATATCACCTCCATTAGATCACGAGCTTAATTACCATGCCGCGTGAAACCAGCAACCCGCTTGGCAGGGATCCCTCTTCTCGCTCCGGGCCCATTAACCGTGGGGGTTTCTATAAATGAATTTTATCAGACATCTGGTTCTTACTTCAGGACCATCTCACCTAAAATCGCCCACTCTTTCCTCTTAAATAAGACATCTCGATGGACTAATGACTAATCAGCCCATGCTCACACATAACTGAGGTTTCATACATTTGGTATTTTTTAATTTTTGGGGATGCTTAGACTCAGCTATGGCCGTCCAAGGCCCTAACACAGGCAAATCAATTGTAGCTGGACTTCATAAAACTCATGACCTGGCACGACAATCCAAACAAGGTGCTATTCAGTCAATGGTTACAGGACATAACGTTTGTACACGTGCGTACACGTGCGTACACGTGCGTACACGTGCGTACACGTGCGTACACGTGCGTACACG
>PH556_Porcula_salvania_isolate_PH556_mitochondrion_complete_genome
TACTTACTTAAATATGTGCTACAAAAGCAGGCACCTACCCCCCTAGATTTTTACGCCAATCTACCACAAATAAATTTAAAATTACAACACAATAACCTCACAAAATATAAGCACCTATTTAAGCATACGCCCACAATTCAAAACAACTCAAGTTAATGTAGCTTAAATTACCAAAGCAAGGCACTGAAAATGCCTAGATGAGCCTCACAGCTCCATAAACACACAGGTTTGGTCCTGGCCTTTCTATTAATTTTTAATAAAATTACACATGCAAGTATCCGCACCCCGGTGAGAATGCCCTCTAGATCTTAAAGATCAAAAGGAGCCGGTATCAAGCACACCCAAACGGTAGCTCACAACGCCTTGCTCAACCACACCCCCACGGGAAACAGCAGTGATAAAAATTAAGCCATGAACGAAAGTTTGACTAAGTTATATTAATCAGAGTTGGTAAATCTCGTGCCAGCCACCGCGGTCATACGATTAACTCAAATTAATAGATCCACGGCGTAAAGGGTGTTTAAGAAAAGAAATCACAATAGAGTTAAATTATAACTAAGCTGTAAAAAGCCCCAGTTAAAGTAAAATAACCTACGAAAGTGACTCTAACAATTCTGATACACGATAGCTAGGACCCAAACTGGGATTAGATACCCCACTATGCCTAGCCCTAAACCTAAATAGTTATATAACAAAACTATTCGCCAGAGTACTACTCGCAACAGCCTGAAACTCAAAGGACTTGGCGGTGCTTCACACCCACCTAGAGGAGCCTGTTCTATAATCGATAAACCCCGATAAACCTTACCAACTCTTGCCAATTCAGCCTATATACCGCCATCTTCAGCAAACCCTAAAAAGGAACAATAGTAAGCACAATCATAACACATAAAAACGTTAGGTCAAGGTGTAGCTTATGAGTTGGAAAGAAATGGGCTACATTTTCTACATAAGAACACCCACACACGAAAGTTTTTATGAAACTAAAAACCAAAGGAGGATTTAGCAGTAAATCAAGAGTAGAGTGCTTGATTGAATAAGGCCATGAAGCACGCACACACCGCCCGTCACCCTCCTCAAGCACACAGTAGCATAATAACCTATACTTAATTACACAATCATGTAAGAGGAGACAAGTCGTAACAAGGTAAGCATACTGGAAAGTGTGCTTGGACTATCAAAGTATAGCTTAAACTAAAGCACCTAGTTTACACCTAGAAGATCCCACAATACATGAGTACTTTGAACTAAAACTAGCTCAACACACTAAACAGACACAAAATTATACTAAAATAAAATAAAACATTTACCTAACATTAAAGTATAGGAGATAGAAATTTTTATCTTGACGCTATAGAGACAGTACCGTAAGGGAAAGATGAAAGAATAAAATTAAAGTAAAAAAAAGCAAAGATTACCCCTTCTACCTTTTGCATAATGATTTAACCAGAAAAAATCTAACAAAGAGAACTTTAGCTAGACACCCCGAAACCAGACGAGCTACCTATGAGCAGTTTAAAAGAACCAACTCATCTATGTGGCAAAATAGTGAGAAGACTTGTAGGTAGAGGTGAAAAGCCTAACGAGCCTGGTGATAGCTGGTTGTCCGAAAAAGAATTTCAGTTCAACCTTAAAAATACCCCTAAAACTCTAAATTCCAATGTATTTTTAAGAGATAGTCTAAAAAGGTACAGCTTTTTAGAAATGGGTACAACCTTAACTAGAGAGTAAAATCTTAACATTACCATAGTAGGCCTAAAAGCAGCCATCAATTGAGAAAGCGTTAAAGCTCAACAAACCCACTAACATAATTCCAATAATTAATAATAAACTCCTAGCCCAAAATCGGACTAATCTATTAAAACATAGAAGTAATAATGTTAATATGAGTAACAAGAAAACCTTCTCCTCGCACACGCTTACATCAGTAACTAATAATATACTGATAATTAACAACCAATAAACCAAAACAACACTAAAACATTTATTAATTATATTGTTAACCCAACACAGGAGTGCACTAAGGAAAGATTAAAAGAAGTAAAAGGAACTCGGCAAACACAAACCCCGCCTGTTTACCAAAAACATCACCTCTAGCATTACTAGTATTAGAGGCAATGCCTGCCCAGTGACACCAGTTAAACGGCCGCGGTATTCTGACCGTGCAAAGGTAGCATAATCACTTGTTCTCCAAATAAGGACTTGTATGAATGGCCACACGAGGGTTTTACTGTCTCTTACTTCCAATCAGTGAAATTGACCTTCCCGTGAAGAGGCGGGAATAAAAAAATAAGACGAGAAGACCCTATGGAGCTTTAATTAACTAATCCAAAAGTTAAACAAACAAACCACAAAGGGATTAAAACAAAACTTAACATGGATTAGCAATTTCGGTTGGGGTGACCTCGGAGCAAAAAAAACCCTCCGAGTGATTTTAATCTAGACAAACCAGTCAAAATAATCACAATATCATTTATTGATCCAAAATTTTGATCAACGGAACAAGTTACCCTAGGGATAACAGCGCAATCCTATTCTAGAGTCCATATCGACAATAGGGTTTACGACCTCGATGTTGGATCAGGACACCCAAATGGTGCAACCGCTATTAAAGGTTCGTTTGTTCAACGATTAAAGTCCTACGTGATCTGAGTTCAGACCGGAGTAATCCAGGTCGGTTTCTATCTATTATAAATTTCTCCCAGTACGAAAGGATAAGAGAAATGAGACCAACCTCACAAATGTGTCTCAGAGATAATTAATGATATAATCTTAATTTAATTAACTCATAATAAACTCAACCCTAGAACAGGGCACATTAGGGTGGCAGAGACCGGTAATTGCGTAAAACTTAAACCTTTATTATCAGAGGTTCAACTCCTCTCCCTAATATAATGATCATAGTCAACATTCTAAGCCTAATTATTCCTATTCTACTAGCCGTAGCATTCCTCACCTTAGTAGAACGAAAAGTACTAGGTTACATACAACTACGAAAAGGACCCAACGTCGTAGGCCCCTACGGCCTCCTCCAACCCATCGCTGACGCCCTAAAACTATTTACCAAAGAACCCCTACGACCAGCCACATCCTCCATCTCCATATTCATTATCGCACCAATCCTAGCCTTATCCTTAGCACTAACAATATGAATTCCACTACCAATACCCTATCCCCTAATCAACATAAATTTAGGAGTACTATTCATGCTAGCCATATCAAGCCTAGCAGTCTATTCCATCCTATGATCAGGATGAGCATCCAACTCAAAATACGCACTCATCGGAGCCTTACGAGCAGTAGCCCAAACAATTTCATACGAAGTAACACTAGCAATTATCCTACTATCAGTACTCCTAATAAACGGATCATACACTCTATCCACCCTAATCACAACACAAGAACACATTTGAATAATTTTCACATCCTGACCCCTAGCCATAATATGATTTATCTCAACCCTAGCAGAAACCAACCGAGCCCCATTCGACCTCACAGAAGGAGAATCAGAACTCGTATCAGGCTTCAACGTAGAATATGCAGCCGGACCCTTCGCCATATTCTTCATAGCAGAATATGCTAACATCATTATAATAAACGCATTCACAGTAATCCTCTTTCTAGGAGCATTCCACGACCCACACACATCAGAACTATACACAATCAACTTCGTATTAAAAACACTCGCATTAACAACTACCTTCCTATGAATCCGAGCATCATATCCACGATTCCGATATGATCAACTAATACACCTACTATGAAAAAGCTTCCTACCCCTAACACTAGCCCTATGCATATGACACATTTCACTCCCCATTATAACAGCAAGCATCCCCCCACAATCATAGAAATATGTCTGACAAAAGAGTTACTTTGATAGAGTAAAAAATAGAGGTTCAAACCCTCTTATTTCTAGAACAATAGGACTCGAACCTACACCTAAGAATTCAAAATTCTCCGTGCTACCAAAATACACCACATTCTAAAGTAAGGTCAGCTAAGTTAAGCTATCGGGCCCATACCCCGAAAATGTTGGTTCATACCCTTCCCATACTAATAAATCCCATCATCTACACTATCCTTATCATAACTGTAATATTCGGAACCATACTAGTAACAATCAGCTCACACTGACTACTCATCTGAATCGGATTCGAAATAAACCTATTAGCAATAATCCCAGTATTAATAAAAAACTTTAACCCACGAGCCATAGAAGCAGCTACAAAATACTTCCTAACACAAGCCACAGCTTCCATAATCCTAATAATAGCCATCATCATTAACCTCTTATACTCCGGACAATGAACTACCACAAATTTATTTAACCCAATAGCAATAATAATAATAACCCTAGCTCTAGCCATAAAACTAGGACTATCACCCTTCCACTTCTGAGTTCCAGAAGTAACCCAAGGCATTTCACTACAAGCAGGCCTACTACTATTAACATGACAAAAACTAGCTCCACTATCAGTATTATGCCAAATCTCACAATCAATCAACCCCAACCTAATATTAACCATAGCCATACTATCAATTCTAATCGGAGGATGAGGAGGACTAAACCAAACCCAACTTCGAAAAATTATAGCATACTCATCAATTGCACACATAGGATGAATAACAGCAGTACTACCATATAATACAACTATAACAATCCTAAACCTATTAATTTATATCATAATAACACTAACAATATTCATATTACTAATCCACAGCTCAACAACCACAACCCTATCTCTATCCCACACATGAAACAAAATACCCATTATTACAAGCCTAATAATAATAATTCTCCTCTCAATAGGAGGCCTACCCCCATTATCAGGATTTATACCAAAATGAATAATTATTCAAGAAATAACAAAAAATGAAAACATCATCATACCAACACTCATAGCAATAACAGCACTGCTAAACCTCTACTTCTATATACGACTAGCCTACTCCTCCTCACTAACCATATTCCCATCCACAAACAACATAAAAATAAAATGACAATTCGAACACACAAAACAAATAAAACTACTCCCTACAATAATTGTATTATCAACACTAATTCTACCTATAACACCAGCCCTCTCATCCTTAAACTAGGAATTTAGGTTAACATAGACCAAGAGCCTTCAAAGCTCTAAGCAAGTATAAAGTACTTAACTCCTGAAAACCTAAGGACTGCAGGACTCATCCTACATCAATTGAATGCAAATCAAACACTTTAATTAAGCTAAATCCTCACTAGATTGGTGGGATTACATACCCACGAAACTTTTAGTTAACAGCTAAACACCCTAATCAACTGGCTTCAATCTACTTCTCCCGCCGCAGGAAAAAAAAGCGGGAGAAGTCCCGGCAGAATTGAAGCTGCTTCTTTGAATTTGCAATTCAACATGACATTCACCACGGAACTTGGCAAAAAGAGGACTCAACCTCTGTCTTTAGATTTACAGTCTAATGCTTACTCAGCCATTTTACCTATGTTCGTAAATCGTTGATTATACTCAACAAACCACAAAGACATCGGCACCCTATACCTGTTATTTGGTGCCTGAGCTGGAATGGTGGGCACCGCTTTAAGCCTACTAATCCGCGCTGAATTGGGTCAACCCGGAACCTTACTCGGTGACGACCAAATCTATAATGTAATTGTTACAGCCCATGCCTTCGTAATAATTTTCTTTATAGTAATACCCATTATGATCGGAGGCTTTGGCAACTGACTTGTACCATTAATAATTGGAGCCCCAGACATGGCTTTTCCACGCATGAATAACATAAGTTTCTGACTACTTCCACCATCCTTCCTACTACTTCTAGCATCCTCAATAGTAGAAGCCGGAGCAGGTACCGGATGAACTGTTTACCCACCCTTAGCTGGAAACCTAGCCCATGCAGGAGCCTCAGTTGATTTAACAATTTTCTCCCTACACCTTGCAGGTGTATCATCAATCCTAGGAGCCATTAACTTTATCACTACAATTATCAACATAAAACCCCCTGCAATGTCTCAATACCAAACACCCCTATTCGTCTGATCAGTACTAATTACAGCTGTATTACTTTTACTATCCCTGCCAGTTTTAGCAGCTGGCATTACCATGTTACTAACAGACCGCAATCTAAATACAACTTTCTTTGATCCAGCAGGTGGTGGAGACCCTATCCTTTATCAACATTTATTTTGATTTTTTGGACACCCAGAAGTATACATTCTCATCCTACCAGGATTTGGAATAATCTCCCACATCGTAACCTACTACTCAGGTAAAAAAGAACCATTCGGGTACATAGGCATAGTATGAGCCATAATATCCATTGGATTTTTAGGATTTATTGTATGAGCTCACCATATATTTACCGTGGGAATAGACGTAGATACCCGAGCATACTTTACATCCGCTACAATAATTATTGCTATTCCAACCGGAGTAAAAGTATTCAGCTGACTAGCTACCCTCCATGGAGGCAACATCAAATGATCACCCGCAATACTATGAGCTCTAGGCTTCATCTTCCTATTTACCGTAGGGGGTCTAACAGGCATTGTACTAGCTAATTCCTCACTAGATATTGTACTACATGATACATATTATGTAGTCGCTCACTTTCACTATGTATTATCCATAGGAGCAGTATTTGCTATTATAGGAGGCTTCGTTCACTGATTCCCCCTATTCTCCGGATATACACTCAACCAAACATGAGCAAAAATTCACTTCGTAATCATATTTGTAGGAGTAAACATAACATTCTTCCCACAACACTTTCTAGGTCTATCAGGAATACCTCGACGATATTCCGACTACCCTGACGCATACACAGCATGAAATACTATCTCCTCAATAGGCTCATTCATCTCACTAACAGCAGTAGTATTAATAATCTTCATTATCTGAGAAGCATTCGCATCAAAACGAGAGGTGTCTGCAGTAGAACTAACAAGCACAAACCTAGAGTGACTACACGGATGTCCCCCTCCTTACCACACATTTGAAGAACCAACATACATCAACCTAAAATAAGAATAAGAAAGGAAGGAATCGAACCCTCTCCCACTGGTTTCAAGCCAACGTCATAACCACTATGTCTTTCTCAATAATTGAGGTATTAGTAAAACATTACATAACTTTGTCAAAGTTACATTATAGGTGAAAGCCCTATATACCTCTATGGCTTACCCCTTCCAACTAGGCTTTCAAGACGCCACTTCACCTATCATAGAAGAACTCCTACACTTTCACGACCACACCTTAATAATTGTATTCTTAATTAGCTCTTTAGTACTATACATCATCTCACTCATACTAACAACAAAACTGACACACACTAGCACAATAGATGCCCAAGAAGTAGAAACAATTTGAACAATTTTACCTGCTATTATCCTAATCCTAATTGCCCTTCCATCACTACGAATCCTTTACATAATAGACGAAATTAACAATCCAGCCCTAACTGTAAAAACCATAGGACACCAATGATACTGAAGCTACGAATATACAGATTATGAAGACCTTACCTTCGACTCATACATAATCCCCACATTAGACCTCAAACCCGGAGAAATACGACTACTAGAAGTAGATAATCGAATTGTTCTACCAATAGAAATAACAATCCGAATACTAGTATCTTCTGAAGACGTATTACACTCATGAGCCGTCCCATCCCTCGGTCTAAAAACGGATGCTATTCCAGGACGACTAAATCAAACAACTCTAATATCTACACGACCTGGTCTTTATTACGGACAATGCTCAGAAATCTGTGGATCAAACCACAGCTTCATGCCCATCGTACTTGAACTTGTCCCGCTAAAGTACTTCGAAAAATGATCAACATCAATATTAACAGGTTCATTGAGAAGCTAGTTAGCACTAACCTTTTAAGTTAGAGATCGGGAACTTAAACCTCCCCTCAATGATATGCCACAACTAGACACATCTACATGACTCATTACAATTACATCAATAATTATAACATTATTTATTTTATTCCAACTAAAAATCTCAAACCACTCATACCCAGCAAGCCCAGAATCAACTGAACTCAAAACTCAAAAATATAATACCCCTTGAGAAATAAAATGAACGAAAATCTATTTACCTCTTTCATTACCCCTACGATAATAGGACTACCCATTGTCACCTTAATCATTATATTCCCAAGCTTACTATTTCCAAAACCTAAACGACTCATTAATAACCGCATAATCTCCACTCAACAATGATTAATTCAATTAACATCCAAACAAATAATAGCCATTCATAACCAAAAAGGCCAAACCTGATCATTAATACTCATATCCCTAATCATATTTATTGGCTCAACAAACATCCTAGGCCTACTACCACACTCATTCACACCTACCACACAATTATCAATAAATTTGGGTATAGCAATCCCTCTATGATCAGCAACTGTATTTACAGGATTCCGCCATAAAACCAAAGCATCACTAGCTCATTTTCTACCACAAGGAACACCCGCTCCACTAATCCCTATGCTTGTAATTATTGAAACCATTAGCCTATTTATCCAACCAGTAGCCTTAGCCGTACGATTAACAGCCAACATCACAGCAGGACACCTATTAATCCACCTAATCGGAGGAGCCACATTAGCACTACTCAACATCAATACTATAACAGCTTTAATCACATTTACTATTCTTATTTTATTAACCATCCTTGAATTTGCAGTAGCCCTAATCCAAGCCTATGTATTCACACTACTAGTAAGCTTATACCTACACGACAATACATAATGACCCACCAAACACACGCATACCATATAGTAAACCCAAGCCCATGACCACTTACCGGAGCCCTATCAGCCCTCCTAATAACATCAGGCCTAATCATATGATTCCATTTCAATTCTATAGTCCTACTATCCCTAGGATTATTAACTAACACTCTAACAATATACCAATGATGGCGAGACATTGTCCGAGAAAGCACCTTTCAAGGCCACCACACATCAGTTGTCCAAAAAGGCTTGCGATACGGTATAATCCTATTTATTATCTCCGAAGTTCTATTCTTCACCGGATTTTTCTGAGCTTTTTATCATTCAAGCCTAGCACCAACACCTGAATTAGGGGGTTGCTGACCACCAACAGGAATTCACCCACTAAACCCCCTAGAAGTACCCCTACTAAATACCTCAATTCTCCTTGCTTCAGGAGTATCCATTACCTGAGCCCACCATAGCTTAATAGAAGGAGACCGAAAACATATACTCCAAGCACTATCCATTACTATTGCACTAGGAGTATACTTCACCCTTCTCCAAGCCTCAGAATACTATGAAGCACCATTTACAATCTCTGACGGAGTATATGGATCTACCTTTTTCGTAGCCACAGGATTTCACGGATTACACGTAATTATTGGATCTACTTTCCTAACAGTATGCCTCCTACGACAACTGAAATTCCACTTCACATCTAACCATCACTTCGGCTTTGAAGCCGCAGCCTGATACTGACATTTCGTAGATGTTGTATGACTATTCCTCTACGTATCAATCTATTGATGAGGATCCTACTCTTTTAGTATTAAACAGTACAATTGACTTCCAATCAATCAGTTTCGGTAAACTCCGAAAAAGAGTAATAAACATCATACTAACACTACTTACAAACGTAACTCTAGCCTCCTTACTCGTACTAATTGCATTCTGACTACCCCAACTAAACGCATACTCAGAAAAAACAAGCCCATACGAATGTGGATTCGACCCCATAGGATCAGCACGCCTTCCATTTTCAATAAAATTTTTTCTAGTAGCAATTACATTTCTTCTCTTTGACCTAGAAATTGCCCTTCTTCTTCCCCTACCATGAGCATCCCAAACAAACAATCTAAAAACAATACTCACAATAGCACTATTCCTTCTCACCTTACTAGCAGCAAGCCTAGCATACGAATGAACCCAAAAAGGCCTAGAATGAACAGAATATGATAATTAGTTTAAAACAAAACAAATGATTTCGACTCATTAGACTATGATTTATCTCATAATTATCAAATGCCATTAGTTTATATAAACATCATAATAGCATTCACAATCGCCCTTGCAGGACTACTTATATACCGATCTCACCTAATATCCTCACTACTATGCTTAGAGGGAATAATATTATCACTCTTCATCATATCAACTCTAATTGTCCTAAACACACACTTCACCCTAGCTAGCATAATACCCATTATCCTATTAGTATTCGCAGCCTGCGAAGCTGCACTCGGCCTATCCTTATTAGTAATAGTATCCAACACATACGGCACCGACTACGTCCAAAACCTAAACCTCTTACAATGCTAAAAATTATTATCCCAACAACAATATTACTACCCATGACATGAATATCTAAACACAATATAATCTGAATCAACGCAACAGTACATAGCCTCCTCATCAGCCTAATTAGCCTTTCCCTATTAAACCAACTAAACGAAAACAGCCTTAACTTCTCTCTAACATTTTTTTCCGACTCATTATCAGCACCCCTATTGGTCCTAACCACATGACTCCTCCCCCTTATATTAATAGCTAGCCAATCCCACTTATCAAAAGAAACAACAACCCGAAAAAAACTATATATTACTATACTAATCATACTGCAATTGTTCCTAATCATAACCTTCACCGCCACTGAATTAATCCTATTCTACATCCTATTTGAAGCAACACTAGTACCCACATTAATTATTATTACACGCTGAGGAAATCAAACAGAACGACTCAATGCGGGATTTTACTTTCTATTCTACACACTAGCAGGATCCCTACCACTGCTAGTAGCACTAGTTTACATCCAAAACACCACAGGCTCACTAAATTTCCTAATTATCCACTACTGATCTCACCCAATATCCAACACCTGATCAAACATTTTTACATGACTAGCATGCATCATAGCCTTCATAGTAAAAATACCACTGTACGGACTCCACCTTTGACTACCAAAAGCCCATGTAGAAGCCCCCATTGCAGGCTCAATAGTACTTGCAGCCGTACTGCTAAAACTTGGAGGCTATGGCATAATACGAATTACCACCATTCTAGACCCACTAACAAATCTCATAGCCTACCCATTCCTCATACTTTCCATATGAGGCATAATTATAACCAGCTCTATCTGTTTACGCCAAACTGACCTAAAATCCCTAATCGCCTACTCATCAGTAAGCCACATAGCACTTGTAATCGTAGCAATCATAATTCAAACCCCCTGAAGCTTCATAGGAGCCACAGCTCTTATAATTGCCCACGGACTAACATCTTCCATATTATTTTGCCTAGCCAACACTAACTATGAACGAGTACATAGTCGAACTATAATTCTAGCCCGAGGACTACAAACACTCTTACCACTTATAGCAACATGATGACTAATAGCAAGCCTCACAAACTTAGCCCTACCCCCATCCATCAACTTAATCGGAGAATTATTCATCATCACAGCATCATTCTCCTGATCCAACATCACAATTATCCTTATAGGAATAAACATAATAATCACAGCTCTCTACTCTCTCTATATATTAATTATAACACAACGAGGAAAATATACCCACCATATTAATAACATCAAACCCTCATTCACACGAGAAAACGCCCTTATAGCCCTACACATTTTACCACTGCTACTACTAACCCTAAACCCTAAAACAATTCTAGGACCCCTTTACTGTAGATATAGTTTAACAAAAACCCTAGATTGTGAATCTAGTAATAGAAAACTAAATATTCTTATCTACCGAAAAAGTTTGCAAGAACTGCTAACTCATGCTCCCACACCTAAAAACGTGGCTTTTTCAACTTTTAGAGGATGGTAGTTATCCGTTGGTCTTAGGAACCAAAAAATTGGTGCAACTCCAAATAAAAGTAATAAACCCATTCACCTCACTCACATTAACCACATTAATTATTCTAATTATACCAATTATAATATCCAACTCAAACATCTACAAAACCAACCTCTATCCCAACTACGTTAAAACCACCGTATCCTGCGCCTTCACCCTCAGCCTGATCCCCTTACTAATATTTATCCACACAGGCCAAGAAACAATTATTTCAAACTGACACTGAATAACCCTACAAACTGTAGAACTATCCCTTAGCTTCAAAATAGACTACTTCTCAGTAACATTCACTCCCGTAGCATTATTCGTTACATGATCAATTATAGAATTCTCCATATGATACATACACTCAGATCCCTTCATCAACCGATTCTTTAAATACCTATTACTATTCTTAATTACTATAATAATTCTCGTAACCGCTAACAATCTCTTTCAACTCTTCATCGGATGGGAAGGTGTAGGAATCATATCATTCCTACTAATCGGATGATGACACGGACGAACAGACGCCAACACAGCCGCATTACAAGCAATCCTATATAACCGCATTGGAGACATTGGATTTGTCCTATCCATAGCATGGTTTCTATCCCACTCAAACACATGAGACCTCCAACAAATCTTTATTCTAAACAATGAATGTCCAAACATACCATTAATAGGCCTACTCTTAGCCGCAGCAGGAAAATCAGCCCAATTCGGACTACACCCTTGACTACCCTCAGCAATGGAAGGTCCAACCCCCGTATCAGCACTACTACACTCAAGCACAATAGTAGTAGCAGGAGTATTCCTACTTATCCGCTTCTACCCCCTAATAGAAACCAACAAACTAGCTCAAACTATAACATTATGCCTAGGAGCTATTACTACCTTATTTACAGCACTATGTGCAACCACACAAAACGATATCAAAAAAATTGTAGCCTTCTCAACTTCAAGTCAACTAGGCCTAATGATAGTGACAATCGGCATTAACCAACCGCACTTAGCATTTCTTCATATCTGCATGCATGCCTTCTTCAAAGCAATACTATTTATATGCTCCGGATCCATTATCCACAGCCTCAACGACGAACAAGATATCCGAAAAATAGGAGGACTATACAAAGCAATACCATTCACAACAACAGCACTAATTATCGGAAGTCTAGCACTAACAGGAATACCTTATCTCACAGGATTCTACTCAAAAGACCTTATCATTGAAGCAGCAAATACATCCTACACAAACGCCTGAGCCCTACTAATAACACTAATTGCCACATCCCTAACCGCTGCTTACAGTACTCGAATTATCTTTTTTGCACTCCTAGGACAGCCACGTTTTTCACCCCTAGTCCTAATCAATGAAAATAATCCCTTATTAATTAATTCTATTAAACGTCTATTAATCGGAAGCATTTTCGCCGGTTTTATTATCTCCAACAATATCCCACCAATAACAATATCAAACATAACAATACCCCTCTACATAAAAACAACAGCCTTAACAGCAACTATCATAGGCTTCATACTAGCCCTAGAACTAAACAACATAACCTATTATCTAAAATTTAAATACCCATCACAAACATACAAATTCTCCAATATACTAGGGTATTATCCCTCCATCATACACCGTTTAACAACATACCACAACCTATCTATAAGTCAAAAATCCGCATCATCACTACTAGACTTAATCTGACTAGAGACCATTATACCAAAAACAACTTCCTATATCCAAATAAAAATATCAATCATAGTATCTAACCAGAAAGGCTTAATTAAACTATATTTTCTTTCCTTCCTAATTACTATCGTAATAAGCATAATACTATTTAATTACCACGAGTAATCTCTATAATAACAATAACTCCAATAAGCAATGATCAACCAGTAACAATAACTAATCAAGTACCATAACTATACAAAGCAGCAATCCCCATAGCCTCCTCACTAAAAAACCCTGAATCACCTGTATCATAAATTACTCAATCCCCAAGACCATTAAATTTAAAAATAATTTCTACCTCCTCTTCTTCCAACGCATAATAAATCATAATAAACTCCATTATCAAACCAGAAACAAACACCCCAAGAACAGTCTTATTAGAAACTCAAACTTCAGGATATATTTCAGTAGCCATAGCAGTAGTATAACCAAAAACCACCAACATACCACCCAAATAAATCAAAAACACTATCAAACCCAAAAAAGACCCACCAAAATTTAACACAATACCACAACCAACCCCACCACTCACAATCAACCCAAGACCACCATAAATAGGAGAGGGCTTAGAAGAAAAACCAACAAACCCAATAACAAAAATAGTACTTAAAATAAACGCAATATACACTATCATTATTCCTACATGGAATCTAACCATGACCAATGACATGAAAAATCATCGTTGTACTTCAACTACAAGAACCTTAATGACCAACATCCGAAAATCACACCCACTAATAAAAATTATCAACAATGCATTCATTGACCTCCCAGCCCCCTCAAACATCACATCATGATGAAACTTCGGCTCCCTTTTAGGTATCTGCCTAATCTTACAAATCCTAACAGGCCTATTCTTAGCAATACATTACACATCAGACACAACAATAGCCTTCTCATCAGTAACACACATCTGCCGAGACGTAAACTATGGATGAATTATTCGCTACCTACATGCAAACGGAGCATCCATATTCTTCATTTGCTTATTTATCCATGTAGGCCGAGGCCTATACTACGGATCCTATATATTCCTAAAAACATGAAACATCGGAGTAATCTTACTATTTACCGTTATAGCAACAGCATTCATAGGTTACGTCCTACCCTGAGGACAAATATCATTCTGAGGAGCCACAGTCATCACAAACCTATTATCAGCTATTCCCTACATTGGAACAAATCTTGTAGAATGAATCTGAGGAGGCTTCTCCGTCGATAAAGCAACCCTCACACGATTCTTTGCCTTCCACTTCATTCTCCCCTTCATCATCGCAGCCCTCGCAACAGTACACCTCCTATTTCTGCACGAAACCGGATCCAACAACCCAACCGGAATTTCATCAGACATAGACAAAATTCCATTTCACCCATACTATACTATTAAAGACATCTTAGGAGCCCTATTCATAATGCTAGCCCTACTAATCCTAGTACTATTCTCACCAGACTTACTAGGAGACCCAGACAACTACACCCCAGCAAACCCACTAAACACACCACCCCATATTAAACCAGAATGATATTTCCTATTTGCCTACGCCATTCTACGCTCAATTCCCAACAAATTAGGCGGAGTATTAGCCTTAGCGGCCTCCATCTTAATCCTAATCCTAATACCTATACTACATACATCCAAACAACGAAGTATAATATTTCGACCACTAAGTCAATGCCTATTCTGAATACTAGTAGCAGACCTCATCACATTAACATGAATTGGAGGCCAACCCGTAGAACACCCATTTATCATCATCGGCCAACTAGCTTCCATCCTGTATTTCCTAATTATTCTAGTACTAATACCAATCACTAGCATTATCGAAAATCACCTCTTAAAATGAAGAGTCTTTGTAGTATATCAAATACCCTGGCCTTGTAAACCAGAAAAGGAGAATAACCCCTCCCCAAGACTCAAGGAAGGAGACAAACTCCGCCATCAGCACCCAAAGCTGAAATTCTAACTAAACTATTCCCTGCCAACCAAAACATTCATCCTATTCGTATACAAACCAAAACGCCAAGTACCTTATTACTACCTCCAAAAC-AAAAAATCCACAAAAAATCCCACATAAACATACAAATATGTAACTCTAAAAAATTTAACCATAGAAAAACCCCCATAATTTAATATATTATAACCCTATGTACGTCGTGCATTAATTGCTAGTCCCCATGCATATAAGCATGTACATATTATTATTAATATTACATAGTACATATTATTATTGATCGTACATAGTACATTTATATTAAATAAATCCCAGTCAACATGCATATCACCTCCATTAGATCACGAGCTTAATTACCATGCCGCGTGAAACCAGCAACCCGCTTGGCAGGGATCCCTCTTCTCGCTCCGGGCCCATTAACCGTGGGGGTTTCTATAAATGAATTTTATCAGACATCTGGTTCTTACTTCAGGACCATCTCACCTAAAATCGCCCACTCTTTCCTCTTAAATAAGACATCTCGATGGACTAATGACTAATCAGCCCATGCTCACACATAACTGAGGTTTCATACATTTGGTATTTTTTAATTTTTGGGGATGCTTAGACTCAGCTATGGCCGTCCAAGGCCCTAACACAGGCAAATCAATTGTAGCTGGACTTCATAAAACTCATGACCTGGCACGACAATCCAAACAAGGTGCTATTCAGTCAATGGTTACAGGACATAACGTTTGTACACGTGCGTACACGTGCGTACACGTGCGTACACGTGCGTACACGTGCGTACACGTGCGTACACG
>PH254_Porcula_salvania_isolate_PH254_mitochondrion_complete_genome
TACTTACTTAAATATGTGCTACAAAAGCAGGCACCTACCCCCCTAGATTTTTACGCCAATCTACCACAAATAAATTTAAAATTACAACACAATAACCTCACAAAATATAAGCACCTATTTAAGCATACGCCCACAATTCAAAACAACTCAAGTTAATGTAGCTTAAATTACCAAAGCAAGGCACTGAAAATGCCTAGATGAGCCTCACAGCTCCATAAACACACAGGTTTGGTCCTGGCCTTTCTATTAATTTTTAATAAAATTACACATGCAAGTATCCGCACCCCGGTGAGAATGCCCTCTAGATCTTAAAGATCAAAAGGAGCCGGTATCAAGCACACCCAAACGGTAGCTCACAACGCCTTGCTCAACCACACCCCCACGGGAAACAGCAGTGATAAAAATTAAGCCATGAACGAAAGTTTGACTAAGTTATATTAATCAGAGTTGGTAAATCTCGTGCCAGCCACCGCGGTCATACGATTAACTCAAATTAATAGATCCACGGCGTAAAGGGTGTTTAAGAAAAGAAATCACAATAGAGTTAAATTATAACTAAGCTGTAAAAAGCCCCAGTTAAAGTAAAATAACCTACGAAAGTGACTCTAACAATTCTGATACACGATAGCTAGGACCCAAACTGGGATTAGATACCCCACTATGCCTAGCCCTAAACCTAAATAGTTATATAACAAAACTATTCGCCAGAGTACTACTCGCAACAGCCTGAAACTCAAAGGACTTGGCGGTGCTTCACACCCACCTAGAGGAGCCTGTTCTATAATCGATAAACCCCGATAAACCTTACCAACTCTTGCCAATTCAGCCTATATACCGCCATCTTCAGCAAACCCTAAAAAGGAACAATAGTAAGCACAATCATAACACATAAAAACGTTAGGTCAAGGTGTAGCTTATGAGTTGGAAAGAAATGGGCTACATTTTCTACATAAGAACACCCACACACGAAAGTTTTTATGAAACTAAAAACCAAAGGAGGATTTAGCAGTAAATCAAGAGTAGAGTGCTTGATTGAATAAGGCCATGAAGCACGCACACACCGCCCGTCACCCTCCTCAAGCACACAGTAGCATAATAACCTATACTTAATTACACAATCATGTAAGAGGAGACAAGTCGTAACAAGGTAAGCATACTGGAAAGTGTGCTTGGACTATCAAAGTATAGCTTAAACTAAAGCACCTAGTTTACACCTAGAAGATCCCACAATACATGAGTACTTTGAACTAAAACTAGCTCAACACACTAAACAGACACAAAATTATACTAAAATAAAATAAAACATTTACCTAACATTAAAGTATAGGAGATAGAAATTTTTATCTTGACGCTATAGAGACAGTACCGTAAGGGAAAGATGAAAGAATAAAATTAAAGTAAAAAAAAGCAAAGATTACCCCTTCTACCTTTTGCATAATGATTTAACCAGAAAAAATCTAACAAAGAGAACTTTAGCTAGACACCCCGAAACCAGACGAGCTACCTATGAGCAGTTTAAAAGAACCAACTCATCTATGTGGCAAAATAGTGAGAAGACTTGTAGGTAGAGGTGAAAAGCCTAACGAGCCTGGTGATAGCTGGTTGTCCGAAAAAGAATTTCAGTTCAACCTTAAAAATACCCCTAAAACTCTAAATTCCAATGTATTTTTAAGAGATAGTCTAAAAAGGTACAGCTTTTTAGAAATGGGTACAACCTTAACTAGAGAGTAAAATCTTAACATTACCATAGTAGGCCTAAAAGCAGCCATCAATTGAGAAAGCGTTAAAGCTCAACAAACCCACTAACATAATTCCAATAATTAATAATAAACTCCTAGCCCAAAATCGGACTAATCTATTAAAACATAGAAGTAATAATGTTAATATGAGTAACAAGAAAACCTTCTCCTCGCACACGCTTACATCAGTAACTAATAATATACTGATAATTAACAACCAATAAACCAAAACAACACTAAAACATTTATTAATTATATTGTTAACCCAACACAGGAGTGCACTAAGGAAAGATTAAAAGAAGTAAAAGGAACTCGGCAAACACAAACCCCGCCTGTTTACCAAAAACATCACCTCTAGCATTACTAGTATTAGAGGCAATGCCTGCCCAGTGACACCAGTTAAACGGCCGCGGTATTCTGACCGTGCAAAGGTAGCATAATCACTTGTTCTCCAAATAAGGACTTGTATGAATGGCCACACGAGGGTTTTACTGTCTCTTACTTCCAATCAGTGAAATTGACCTTCCCGTGAAGAGGCGGGAATAAAAAAATAAGACGAGAAGACCCTATGGAGCTTTAATTAACTAATCCAAAAGTTAAACAAACAAACCACAAAGGGATTAAAACAAAACTTAACATGGATTAGCAATTTCGGTTGGGGTGACCTCGGAGCAAAAAAAACCCTCCGAGTGATTTTAATCTAGACAAACCAGTCAAAATAATCACAATATCATTTATTGATCCAAAATTTTGATCAACGGAACAAGTTACCCTAGGGATAACAGCGCAATCCTATTCTAGAGTCCATATCGACAATAGGGTTTACGACCTCGATGTTGGATCAGGACACCCAAATGGTGCAACCGCTATTAAAGGTTCGTTTGTTCAACGATTAAAGTCCTACGTGATCTGAGTTCAGACCGGAGTAATCCAGGTCGGTTTCTATCTATTATAAATTTCTCCCAGTACGAAAGGATAAGAGAAATGAGACCAACCTCACAAATGTGTCTCAGAGATAATTAATGATATAATCTTAATTTAATTAACTCATAATAAACTCAACCCTAGAACAGGGCACATTAGGGTGGCAGAGACCGGTAATTGCGTAAAACTTAAACCTTTATTATCAGAGGTTCAACTCCTCTCCCTAATATAATGATCATAGTCAACATTCTAAGCCTAATTATTCCTATTCTACTAGCCGTAGCATTCCTCACCTTAGTAGAACGAAAAGTACTAGGTTACATACAACTACGAAAAGGACCCAACGTCGTAGGCCCCTACGGCCTCCTCCAACCCATCGCTGACGCCCTAAAACTATTTACCAAAGAACCCCTACGACCAGCCACATCCTCCATCTCCATATTCATTATCGCACCAATCCTAGCCTTATCCTTAGCACTAACAATATGAATTCCACTACCAATACCCTATCCCCTAATCAACATAAATTTAGGAGTACTATTCATGCTAGCCATATCAAGCCTAGCAGTCTATTCCATCCTATGATCAGGATGAGCATCCAACTCAAAATACGCACTCATCGGAGCCTTACGAGCAGTAGCCCAAACAATTTCATACGAAGTAACACTAGCAATTATCCTACTATCAGTACTCCTAATAAACGGATCATACACTCTATCCACCCTAATCACAACACAAGAACACATTTGAATAATTTTCACATCCTGACCCCTAGCCATAATATGATTTATCTCAACCCTAGCAGAAACCAACCGAGCCCCATTCGACCTCACAGAAGGAGAATCAGAACTCGTATCAGGCTTCAACGTAGAATATGCAGCCGGACCCTTCGCCATATTCTTCATAGCAGAATATGCTAACATCATTATAATAAACGCATTCACAGTAATCCTCTTTCTAGGAGCATTCCACGACCCACACACATCAGAACTATACACAATCAACTTCGTATTAAAAACACTCGCATTAACAACTACCTTCCTATGAATCCGAGCATCATATCCACGATTCCGATATGATCAACTAATACACCTACTATGAAAAAGCTTCCTACCCCTAACACTAGCCCTATGCATATGACACATTTCACTCCCCATTATAACAGCAAGCATCCCCCCACAATCATAGAAATATGTCTGACAAAAGAGTTACTTTGATAGAGTAAAAAATAGAGGTTCAAACCCTCTTATTTCTAGAACAATAGGACTCGAACCTACACCTAAGAATTCAAAATTCTCCGTGCTACCAAAATACACCACATTCTAAAGTAAGGTCAGCTAAGTTAAGCTATCGGGCCCATACCCCGAAAATGTTGGTTCATACCCTTCCCATACTAATAAATCCCATCATCTACACTATCCTTATCATAACTGTAATATTCGGAACCATACTAGTAACAATCAGCTCACACTGACTACTCATCTGAATCGGATTCGAAATAAACCTATTAGCAATAATCCCAGTATTAATAAAAAACTTTAACCCACGAGCCATAGAAGCAGCTACAAAATACTTCCTAACACAAGCCACAGCTTCCATAATCCTAATAATAGCCATCATCATTAACCTCTTATACTCCGGACAATGAACTACCACAAATTTATTTAACCCAATAGCAATAATAATAATAACCCTAGCTCTAGCCATAAAACTAGGACTATCACCCTTCCACTTCTGAGTTCCAGAAGTAACCCAAGGCATTTCACTACAAGCAGGCCTACTACTATTAACATGACAAAAACTAGCTCCACTATCAGTATTATGCCAAATCTCACAATCAATCAACCCCAACCTAATATTAACCATAGCCATACTATCAATTCTAATCGGAGGATGAGGAGGACTAAACCAAACCCAACTTCGAAAAATTATAGCATACTCATCAATTGCACACATAGGATGAATAACAGCAGTACTACCATATAATACAACTATAACAATCCTAAACCTATTAATTTATATCATAATAACACTAACAATATTCATATTACTAATCCACAGCTCAACAACCACAACCCTATCTCTATCCCACACATGAAACAAAATACCCATTATTACAAGCCTAATAATAATAATTCTCCTCTCAATAGGAGGCCTACCCCCATTATCAGGATTTATACCAAAATGAATAATTATTCAAGAAATAACAAAAAATGAAAACATCATCATACCAACACTCATAGCAATAACAGCACTGCTAAACCTCTACTTCTATATACGACTAGCCTACTCCTCCTCACTAACCATATTCCCATCCACAAACAACATAAAAATAAAATGACAATTCGAACACACAAAACAAATAAAACTACTCCCTACAATAATTGTATTATCAACACTAATTCTACCTATAACACCAGCCCTCTCATCCTTAAACTAGGAATTTAGGTTAACATAGACCAAGAGCCTTCAAAGCTCTAAGCAAGTATAAAGTACTTAACTCCTGAAAACCTAAGGACTGCAGGACTCATCCTACATCAATTGAATGCAAATCAAACACTTTAATTAAGCTAAATCCTCACTAGATTGGTGGGATTACATACCCACGAAACTTTTAGTTAACAGCTAAACACCCTAATCAACTGGCTTCAATCTACTTCTCCCGCCGCAGGAAAAAAAAGCGGGAGAAGTCCCGGCAGAATTGAAGCTGCTTCTTTGAATTTGCAATTCAACATGACATTCACCACGGAACTTGGCAAAAAGAGGACTCAACCTCTGTCTTTAGATTTACAGTCTAATGCTTACTCAGCCATTTTACCTATGTTCGTAAATCGTTGATTATACTCAACAAACCACAAAGACATCGGCACCCTATACCTGTTATTTGGTGCCTGAGCTGGAATGGTGGGCACCGCTTTAAGCCTACTAATCCGCGCTGAATTGGGTCAACCCGGAACCTTACTCGGTGACGACCAAATCTATAATGTAATTGTTACAGCCCATGCCTTCGTAATAATTTTCTTTATAGTAATACCCATTATGATCGGAGGCTTTGGCAACTGACTTGTACCATTAATAATTGGAGCCCCAGACATGGCTTTTCCACGCATGAATAACATAAGTTTCTGACTACTTCCACCATCCTTCCTACTACTTCTAGCATCCTCAATAGTAGAAGCCGGAGCAGGTACCGGATGAACTGTTTACCCACCCTTAGCTGGAAACCTAGCCCATGCAGGAGCCTCAGTTGATTTAACAATTTTCTCCCTACACCTTGCAGGTGTATCATCAATCCTAGGAGCCATTAACTTTATCACTACAATTATCAACATAAAACCCCCTGCAATGTCTCAATACCAAACACCCCTATTCGTCTGATCAGTACTAATTACAGCTGTATTACTTTTACTATCCCTGCCAGTTTTAGCAGCTGGCATTACCATGTTACTAACAGACCGCAATCTAAATACAACTTTCTTTGATCCAGCAGGTGGTGGAGACCCTATCCTTTATCAACATTTATTTTGATTTTTTGGACACCCAGAAGTATACATTCTCATCCTACCAGGATTTGGAATAATCTCCCACATCGTAACCTACTACTCAGGTAAAAAAGAACCATTCGGGTACATAGGCATAGTATGAGCCATAATATCCATTGGATTTTTAGGATTTATTGTATGAGCTCACCATATATTTACCGTGGGAATAGACGTAGATACCCGAGCATACTTTACATCCGCTACAATAATTATTGCTATTCCAACCGGAGTAAAAGTATTCAGCTGACTAGCTACCCTCCATGGAGGCAACATCAAATGATCACCCGCAATACTATGAGCTCTAGGCTTCATCTTCCTATTTACCGTAGGGGGTCTAACAGGCATTGTACTAGCTAATTCCTCACTAGATATTGTACTACATGATACATATTATGTAGTCGCTCACTTTCACTATGTATTATCCATAGGAGCAGTATTTGCTATTATAGGAGGCTTCGTTCACTGATTCCCCCTATTCTCCGGATATACACTCAACCAAACATGAGCAAAAATTCACTTCGTAATCATATTTGTAGGAGTAAACATAACATTCTTCCCACAACACTTTCTAGGTCTATCAGGAATACCTCGACGATATTCCGACTACCCTGACGCATACACAGCATGAAATACTATCTCCTCAATAGGCTCATTCATCTCACTAACAGCAGTAGTATTAATAATCTTCATTATCTGAGAAGCATTCGCATCAAAACGAGAGGTGTCTGCAGTAGAACTAACAAGCACAAACCTAGAGTGACTACACGGATGTCCCCCTCCTTACCACACATTTGAAGAACCAACATACATCAACCTAAAATAAGAATAAGAAAGGAAGGAATCGAACCCTCTCCCACTGGTTTCAAGCCAACGTCATAACCACTATGTCTTTCTCAATAATTGAGGTATTAGTAAAACATTACATAACTTTGTCAAAGTTACATTATAGGTGAAAGCCCTATATACCTCTATGGCTTACCCCTTCCAACTAGGCTTTCAAGACGCCACTTCACCTATCATAGAAGAACTCCTACACTTTCACGACCACACCTTAATAATTGTATTCTTAATTAGCTCTTTAGTACTATACATCATCTCACTCATACTAACAACAAAACTGACACACACTAGCACAATAGATGCCCAAGAAGTAGAAACAATTTGAACAATTTTACCTGCTATTATCCTAATCCTAATTGCCCTTCCATCACTACGAATCCTTTACATAATAGACGAAATTAACAATCCAGCCCTAACTGTAAAAACCATAGGACACCAATGATACTGAAGCTACGAATATACAGATTATGAAGACCTTACCTTCGACTCATACATAATCCCCACATTAGACCTCAAACCCGGAGAAATACGACTACTAGAAGTAGATAATCGAATTGTTCTACCAATAGAAATAACAATCCGAATACTAGTATCTTCTGAAGACGTATTACACTCATGAGCCGTCCCATCCCTCGGTCTAAAAACGGATGCTATTCCAGGACGACTAAATCAAACAACTCTAATATCTACACGACCTGGTCTTTATTACGGACAATGCTCAGAAATCTGTGGATCAAACCACAGCTTCATGCCCATCGTACTTGAACTTGTCCCGCTAAAGTACTTCGAAAAATGATCAACATCAATATTAACAGGTTCATTGAGAAGCTAGTTAGCACTAACCTTTTAAGTTAGAGATCGGGAACTTAAACCTCCCCTCAATGATATGCCACAACTAGACACATCTACATGACTCATTACAATTACATCAATAATTATAACATTATTTATTTTATTCCAACTAAAAATCTCAAACCACTCATACCCAGCAAGCCCAGAATCAACTGAACTCAAAACTCAAAAATATAATACCCCTTGAGAAATAAAATGAACGAAAATCTATTTACCTCTTTCATTACCCCTACGATAATAGGACTACCCATTGTCACCTTAATCATTATATTCCCAAGCTTACTATTTCCAAAACCTAAACGACTCATTAATAACCGCATAATCTCCACTCAACAATGATTAATTCAATTAACATCCAAACAAATAATAGCCATTCATAACCAAAAAGGCCAAACCTGATCATTAATACTCATATCCCTAATCATATTTATTGGCTCAACAAACATCCTAGGCCTACTACCACACTCATTCACACCTACCACACAATTATCAATAAATTTGGGTATAGCAATCCCTCTATGATCAGCAACTGTATTTACAGGATTCCGCCATAAAACCAAAGCATCACTAGCTCATTTTCTACCACAAGGAACACCCGCTCCACTAATCCCTATGCTTGTAATTATTGAAACCATTAGCCTATTTATCCAACCAGTAGCCTTAGCCGTACGATTAACAGCCAACATCACAGCAGGACACCTATTAATCCACCTAATCGGAGGAGCCACATTAGCACTACTCAACATCAATACTATAACAGCTTTAATCACATTTACTATTCTTATTTTATTAACCATCCTTGAATTTGCAGTAGCCCTAATCCAAGCCTATGTATTCACACTACTAGTAAGCTTATACCTACACGACAATACATAATGACCCACCAAACACACGCATACCATATAGTAAACCCAAGCCCATGACCACTTACCGGAGCCCTATCAGCCCTCCTAATAACATCAGGCCTAATCATATGATTCCATTTCAATTCTATAGTCCTACTATCCCTAGGATTATTAACTAACACTCTAACAATATACCAATGATGGCGAGACATTGTCCGAGAAAGCACCTTTCAAGGCCACCACACATCAGTTGTCCAAAAAGGCTTGCGATACGGTATAATCCTATTTATTATCTCCGAAGTTCTATTCTTCACCGGATTTTTCTGAGCTTTTTATCATTCAAGCCTAGCACCAACACCTGAATTAGGGGGTTGCTGACCACCAACAGGAATTCACCCACTAAACCCCCTAGAAGTACCCCTACTAAATACCTCAATTCTCCTTGCTTCAGGAGTATCCATTACCTGAGCCCACCATAGCTTAATAGAAGGAGACCGAAAACATATACTCCAAGCACTATCCATTACTATTGCACTAGGAGTATACTTCACCCTTCTCCAAGCCTCAGAATACTATGAAGCACCATTTACAATCTCTGACGGAGTATATGGATCTACCTTTTTCGTAGCCACAGGATTTCACGGATTACACGTAATTATTGGATCTACTTTCCTAACAGTATGCCTCCTACGACAACTGAAATTCCACTTCACATCTAACCATCACTTCGGCTTTGAAGCCGCAGCCTGATACTGACATTTCGTAGATGTTGTATGACTATTCCTCTACGTATCAATCTATTGATGAGGATCCTACTCTTTTAGTATTAAACAGTACAATTGACTTCCAATCAATCAGTTTCGGTAAACTCCGAAAAAGAGTAATAAACATCATACTAACACTACTTACAAACGTAACTCTAGCCTCCTTACTCGTACTAATTGCATTCTGACTACCCCAACTAAACGCATACTCAGAAAAAACAAGCCCATACGAATGTGGATTCGACCCCATAGGATCAGCACGCCTTCCATTTTCAATAAAATTTTTTCTAGTAGCAATTACATTTCTTCTCTTTGACCTAGAAATTGCCCTTCTTCTTCCCCTACCATGAGCATCCCAAACAAACAATCTAAAAACAATACTCACAATAGCACTATTCCTTCTCACCTTACTAGCAGCAAGCCTAGCATACGAATGAACCCAAAAAGGCCTAGAATGAACAGAATATGATAATTAGTTTAAAACAAAACAAATGATTTCGACTCATTAGACTATGATTTATCTCATAATTATCAAATGCCATTAGTTTATATAAACATCATAATAGCATTCACAATCGCCCTTGCAGGACTACTTATATACCGATCTCACCTAATATCCTCACTACTATGCTTAGAGGGAATAATATTATCACTCTTCATCATATCAACTCTAATTGTCCTAAACACACACTTCACCCTAGCTAGCATAATACCCATTATCCTATTAGTATTCGCAGCCTGCGAAGCTGCACTCGGCCTATCCTTATTAGTAATAGTATCCAACACATACGGCACCGACTACGTCCAAAACCTAAACCTCTTACAATGCTAAAAATTATTATCCCAACAACAATATTACTACCCATGACATGAATATCTAAACACAATATAATCTGAATCAACGCAACAGTACATAGCCTCCTCATCAGCCTAATTAGCCTTTCCCTATTAAACCAACTAAACGAAAACAGCCTTAACTTCTCTCTAACATTTTTTTCCGACTCATTATCAGCACCCCTATTGGTCCTAACCACATGACTCCTCCCCCTTATATTAATAGCTAGCCAATCCCACTTATCAAAAGAAACAACAACCCGAAAAAAACTATATATTACTATACTAATCATACTGCAATTGTTCCTAATCATAACCTTCACCGCCACTGAATTAATCCTATTCTACATCCTATTTGAAGCAACACTAGTACCCACATTAATTATTATTACACGCTGAGGAAATCAAACAGAACGACTCAATGCGGGATTTTACTTTCTATTCTACACACTAGCAGGATCCCTACCACTGCTAGTAGCACTAGTTTACATCCAAAACACCACAGGCTCACTAAATTTCCTAATTATCCACTACTGATCTCACCCAATATCCAACACCTGATCAAACATTTTTACATGACTAGCATGCATCATAGCCTTCATAGTAAAAATACCACTGTACGGACTCCACCTTTGACTACCAAAAGCCCATGTAGAAGCCCCCATTGCAGGCTCAATAGTACTTGCAGCCGTACTGCTAAAACTTGGAGGCTATGGCATAATACGAATTACCACCATTCTAGACCCACTAACAAATCTCATAGCCTACCCATTCCTCATACTTTCCATATGAGGCATAATTATAACCAGCTCTATCTGTTTACGCCAAACTGACCTAAAATCCCTAATCGCCTACTCATCAGTAAGCCACATAGCACTTGTAATCGTAGCAATCATAATTCAAACCCCCTGAAGCTTCATAGGAGCCACAGCTCTTATAATTGCCCACGGACTAACATCTTCCATATTATTTTGCCTAGCCAACACTAACTATGAACGAGTACATAGTCGAACTATAATTCTAGCCCGAGGACTACAAACACTCTTACCACTTATAGCAACATGATGACTAATAGCAAGCCTCACAAACTTAGCCCTACCCCCATCCATCAACTTAATCGGAGAATTATTCATCATCACAGCATCATTCTCCTGATCCAACATCACAATTATCCTTATAGGAATAAACATAATAATCACAGCTCTCTACTCTCTCTATATATTAATTATAACACAACGAGGAAAATATACCCACCATATTAATAACATCAAACCCTCATTCACACGAGAAAACGCCCTTATAGCCCTACACATTTTACCACTGCTACTACTAACCCTAAACCCTAAAACAATTCTAGGACCCCTTTACTGTAGATATAGTTTAACAAAAACCCTAGATTGTGAATCTAGTAATAGAAAACTAAATATTCTTATCTACCGAAAAAGTTTGCAAGAACTGCTAACTCATGCTCCCACACCTAAAAACGTGGCTTTTTCAACTTTTAGAGGATGGTAGTTATCCGTTGGTCTTAGGAACCAAAAAATTGGTGCAACTCCAAATAAAAGTAATAAACCCATTCACCTCACTCACATTAACCACATTAATTATTCTAATTATACCAATTATAATATCCAACTCAAACATCTACAAAACCAACCTCTATCCCAACTACGTTAAAACCACCGTATCCTGCGCCTTCACCCTCAGCCTGATCCCCTTACTAATATTTATCCACACAGGCCAAGAAACAATTATTTCAAACTGACACTGAATAACCCTACAAACTGTAGAACTATCCCTTAGCTTCAAAATAGACTACTTCTCAGTAACATTCACTCCCGTAGCATTATTCGTTACATGATCAATTATAGAATTCTCCATATGATACATACACTCAGATCCCTTCATCAACCGATTCTTTAAATACCTATTACTATTCTTAATTACTATAATAATTCTCGTAACCGCTAACAATCTCTTTCAACTCTTCATCGGATGGGAAGGTGTAGGAATCATATCATTCCTACTAATCGGATGATGACACGGACGAACAGACGCCAACACAGCCGCATTACAAGCAATCCTATATAACCGCATTGGAGACATTGGATTTGTCCTATCCATAGCATGGTTTCTATCCCACTCAAACACATGAGACCTCCAACAAATCTTTATTCTAAACAATGAATGTCCAAACATACCATTAATAGGCCTACTCTTAGCCGCAGCAGGAAAATCAGCCCAATTCGGACTACACCCTTGACTACCCTCAGCAATGGAAGGTCCAACCCCCGTATCAGCACTACTACACTCAAGCACAATAGTAGTAGCAGGAGTATTCCTACTTATCCGCTTCTACCCCCTAATAGAAACCAACAAACTAGCTCAAACTATAACATTATGCCTAGGAGCTATTACTACCTTATTTACAGCACTATGTGCAACCACACAAAACGATATCAAAAAAATTGTAGCCTTCTCAACTTCAAGTCAACTAGGCCTAATGATAGTGACAATCGGCATTAACCAACCGCACTTAGCATTTCTTCATATCTGCATGCATGCCTTCTTCAAAGCAATACTATTTATATGCTCCGGATCCATTATCCACAGCCTCAACGACGAACAAGATATCCGAAAAATAGGAGGACTATACAAAGCAATACCATTCACAACAACAGCACTAATTATCGGAAGTCTAGCACTAACAGGAATACCTTATCTCACAGGATTCTACTCAAAAGACCTTATCATTGAAGCAGCAAATACATCCTACACAAACGCCTGAGCCCTACTAATAACACTAATTGCCACATCCCTAACCGCTGCTTACAGTACTCGAATTATCTTTTTTGCACTCCTAGGACAGCCACGTTTTTCACCCCTAGTCCTAATCAATGAAAATAATCCCTTATTAATTAATTCTATTAAACGTCTATTAATCGGAAGCATTTTCGCCGGTTTTATTATCTCCAACAATATCCCACCAATAACAATATCAAACATAACAATACCCCTCTACATAAAAACAACAGCCTTAACAGCAACTATCATAGGCTTCATACTAGCCCTAGAACTAAACAACATAACCTATTATCTAAAATTTAAATACCCATCACAAACATACAAATTCTCCAATATACTAGGGTATTATCCCTCCATCATACACCGTTTAACAACATACCACAACCTATCTATAAGTCAAAAATCCGCATCATCACTACTAGACTTAATCTGACTAGAGACCATTATACCAAAAACAACTTCCTATATCCAAATAAAAATATCAATCATAGTATCTAACCAGAAAGGCTTAATTAAACTATATTTTCTTTCCTTCCTAATTACTATCGTAATAAGCATAATACTATTTAATTACCACGAGTAATCTCTATAATAACAATAACTCCAATAAGCAATGATCAACCAGTAACAATAACTAATCAAGTACCATAACTATACAAAGCAGCAATCCCCATAGCCTCCTCACTAAAAAACCCTGAATCACCTGTATCATAAATTACTCAATCCCCAAGACCATTAAATTTAAAAATAATTTCTACCTCCTCTTCTTCCAACGCATAATAAATCATAATAAACTCCATTATCAAACCAGAAACAAACACCCCAAGAACAGTCTTATTAGAAACTCAAACTTCAGGATATATTTCAGTAGCCATAGCAGTAGTATAACCAAAAACCACCAACATACCACCCAAATAAATCAAAAACACTATCAAACCCAAAAAAGACCCACCAAAATTTAACACAATACCACAACCAACCCCACCACTCACAATCAACCCAAGACCACCATAAATAGGAGAGGGCTTAGAAGAAAAACCAACAAACCCAATAACAAAAATAGTACTTAAAATAAACGCAATATACACTATCATTATTCCTACATGGAATCTAACCATGACCAATGACATGAAAAATCATCGTTGTACTTCAACTACAAGAACCTTAATGACCAACATCCGAAAATCACACCCACTAATAAAAATTATCAACAATGCATTCATTGACCTCCCAGCCCCCTCAAACATCACATCATGATGAAACTTCGGCTCCCTTTTAGGTATCTGCCTAATCTTACAAATCCTAACAGGCCTATTCTTAGCAATACATTACACATCAGACACAACAATAGCCTTCTCATCAGTAACACACATCTGCCGAGACGTAAACTATGGATGAATTATTCGCTACCTACATGCAAACGGAGCATCCATATTCTTCATTTGCTTATTTATCCATGTAGGCCGAGGCCTATACTACGGATCCTATATATTCCTAAAAACATGAAACATCGGAGTAATCTTACTATTTACCGTTATAGCAACAGCATTCATAGGTTACGTCCTACCCTGAGGACAAATATCATTCTGAGGAGCCACAGTCATCACAAACCTATTATCAGCTATTCCCTACATTGGAACAAATCTTGTAGAATGAATCTGAGGAGGCTTCTCCGTCGATAAAGCAACCCTCACACGATTCTTTGCCTTCCACTTCATTCTCCCCTTCATCATCGCAGCCCTCGCAACAGTACACCTCCTATTTCTGCACGAAACCGGATCCAACAACCCAACCGGAATTTCATCAGACATAGACAAAATTCCATTTCACCCATACTATACTATTAAAGACATCTTAGGAGCCCTATTCATAATGCTAGCCCTACTAATCCTAGTACTATTCTCACCAGACTTACTAGGAGACCCAGACAACTACACCCCAGCAAACCCACTAAACACACCACCCCATATTAAACCAGAATGATATTTCCTATTTGCCTACGCCATTCTACGCTCAATTCCCAACAAATTAGGCGGAGTATTAGCCTTAGCGGCCTCCATCTTAATCCTAATCCTAATACCTATACTACATACATCCAAACAACGAAGTATAATATTTCGACCACTAAGTCAATGCCTATTCTGAATACTAGTAGCAGACCTCATCACATTAACATGAATTGGAGGCCAACCCGTAGAACACCCATTTATCATCATCGGCCAACTAGCTTCCATCCTGTATTTCCTAATTATTCTAGTACTAATACCAATCACTAGCATTATCGAAAATCACCTCTTAAAATGAAGAGTCTTTGTAGTATATCAAATACCCTGGCCTTGTAAACCAGAAAAGGAGAATAACCCCTCCCCAAGACTCAAGGAAGGAGACAAACTCCGCCATCAGCACCCAAAGCTGAAATTCTAACTAAACTATTCCCTGCCAACCAAAACATTCATCCTATTCGTATACAAACCAAAACGCCAAGTACCTTATTACTACCTCCAAAAC-AAAAAATCCACAAAAAATCCCACATAAACATACAAATATGTAACTCTAAAAAATTTAACCATAGAAAAACCCCCATAATTTAATATATTATAACCCTATGTACGTCGTGCATTAATTGCTAGTCCCCATGCATATAAGCATGTACATATTATTATTAATATTACATAGTACATATTATTATTGATCGTACATAGTACATTTATATTAAATAAATCCCAGTCAACATGCATATCACCTCCATTAGATCACGAGCTTAATTACCATGCCGCGTGAAACCAGCAACCCGCTTGGCAGGGATCCCTCTTCTCGCTCCGGGCCCATTAACCGTGGGGGTTTCTATAAATGAATTTTATCAGACATCTGGTTCTTACTTCAGGACCATCTCACCTAAAATCGCCCACTCTTTCCTCTTAAATAAGACATCTCGATGGACTAATGACTAATCAGCCCATGCTCACACATAACTGAGGTTTCATACATTTGGTATTTTTTAATTTTTGGGGATGCTTAGACTCAGCTATGGCCGTCCAAGGCCCTAACACAGGCAAATCAATTGTAGCTGGACTTCATAAAACTCATGACCTGGCACGACAATCCAAACAAGGTGCTATTCAGTCAATGGTTACAGGACATAACGTGCGTACACGTGCGTACACGTGCGTACACGTGCGTACACGTGCGTACACGTGCGTACACGTGCGTACACG
>PH241_Porcula_salvania_isolate_PH241_mitochondrion_complete_genome
TACTTACTTAAATATGTGCTACAAAAGCAGGCACCTACCCCCCTAGATTTTTACGCCAATCTACCACAAATAAATTTAAAATTACAACACAATAACCTCACAAAATATAAGCACCTATTTAAGCATACGCCCACAATTCAAAACAACTCAAGTTAATGTAGCTTAAATTACCAAAGCAAGGCACTGAAAATGCCTAGATGAGCCTCACAGCTCCATAAACACACAGGTTTGGTCCTGGCCTTTCTATTAATTTTTAATAAAATTACACATGCAAGTATCCGCACCCCGGTGAGAATGCCCTCTAGATCTTAAAGATCAAAAGGAGCCGGTATCAAGCACACCCAAACGGTAGCTCACAACGCCTTGCTCAACCACACCCCCACGGGAAACAGCAGTGATAAAAATTAAGCCATGAACGAAAGTTTGACTAAGTTATATTAATCAGAGTTGGTAAATCTCGTGCCAGCCACCGCGGTCATACGATTAACTCAAATTAATAGATCCACGGCGTAAAGGGTGTTTAAGAAAAGAAATCACAATAGAGTTAAATTATAACTAAGCTGTAAAAAGCCCCAGTTAAAGTAAAATAACCTACGAAAGTGACTCTAACAATTCTGATACACGATAGCTAGGACCCAAACTGGGATTAGATACCCCACTATGCCTAGCCCTAAACCTAAATAGTTATATAACAAAACTATTCGCCAGAGTACTACTCGCAACAGCCTGAAACTCAAAGGACTTGGCGGTGCTTCACACCCACCTAGAGGAGCCTGTTCTATAATCGATAAACCCCGATAAACCTTACCAACTCTTGCCAATTCAGCCTATATACCGCCATCTTCAGCAAACCCTAAAAAGGAACAATAGTAAGCACAATCATAACACATAAAAACGTTAGGTCAAGGTGTAGCTTATGAGTTGGAAAGAAATGGGCTACATTTTCTACATAAGAACACCCACACACGAAAGTTTTTATGAAACTAAAAACCAAAGGAGGATTTAGCAGTAAATCAAGAGTAGAGTGCTTGATTGAATAAGGCCATGAAGCACGCACACACCGCCCGTCACCCTCCTCAAGCACACAGTAGCATAATAACCTATACTTAATTACACAATCATGTAAGAGGAGACAAGTCGTAACAAGGTAAGCATACTGGAAAGTGTGCTTGGACTATCAAAGTATAGCTTAAACTAAAGCACCTAGTTTACACCTAGAAGATCCCACAATACATGAGTACTTTGAACTAAAACTAGCTCAACACACTAAACAGACACAAAATTATACTAAAATAAAATAAAACATTTACCTAACATTAAAGTATAGGAGATAGAAATTTTTATCTTGACGCTATAGAGACAGTACCGTAAGGGAAAGATGAAAGAATAAAATTAAAGTAAAAAAAAGCAAAGATTACCCCTTCTACCTTTTGCATAATGATTTAACCAGAAAAAATCTAACAAAGAGAACTTTAGCTAGACACCCCGAAACCAGACGAGCTACCTATGAGCAGTTTAAAAGAACCAACTCATCTATGTGGCAAAATAGTGAGAAGACTTGTAGGTAGAGGTGAAAAGCCTAACGAGCCTGGTGATAGCTGGTTGTCCGAAAAAGAATTTCAGTTCAACCTTAAAAATACCCCTAAAACTCTAAATTCCAATGTATTTTTAAGAGATAGTCTAAAAAGGTACAGCTTTTTAGAAATGGGTACAACCTTAACTAGAGAGTAAAATCTTAACATTACCATAGTAGGCCTAAAAGCAGCCATCAATTGAGAAAGCGTTAAAGCTCAACAAACCCACTAACATAATTCCAATAATTAATAATAAACTCCTAGCCCAAAATCGGACTAATCTATTAAAACATAGAAGTAATAATGTTAATATGAGTAACAAGAAAACCTTCTCCTCGCACACGCTTACATCAGTAACTAATAATATACTGATAATTAACAACCAATAAACCAAAACAACACTAAAACATTTATTAATTATATTGTTAACCCAACACAGGAGTGCACTAAGGAAAGATTAAAAGAAGTAAAAGGAACTCGGCAAACACAAACCCCGCCTGTTTACCAAAAACATCACCTCTAGCATTACTAGTATTAGAGGCAATGCCTGCCCAGTGACACCAGTTAAACGGCCGCGGTATTCTGACCGTGCAAAGGTAGCATAATCACTTGTTCTCCAAATAAGGACTTGTATGAATGGCCACACGAGGGTTTTACTGTCTCTTACTTCCAATCAGTGAAATTGACCTTCCCGTGAAGAGGCGGGAATAAAAAAATAAGACGAGAAGACCCTATGGAGCTTTAATTAACTAATCCAAAAGTTAAACAAACAAACCACAAAGGGATTAAAACAAAACTTAACATGGATTAGCAATTTCGGTTGGGGTGACCTCGGAGCAAAAAAAACCCTCCGAGTGATTTTAATCTAGACAAACCAGTCAAAATAATCACAATATCATTTATTGATCCAAAATTTTGATCAACGGAACAAGTTACCCTAGGGATAACAGCGCAATCCTATTCTAGAGTCCATATCGACAATAGGGTTTACGACCTCGATGTTGGATCAGGACACCCAAATGGTGCAACCGCTATTAAAGGTTCGTTTGTTCAACGATTAAAGTCCTACGTGATCTGAGTTCAGACCGGAGTAATCCAGGTCGGTTTCTATCTATTATAAATTTCTCCCAGTACGAAAGGATAAGAGAAATGAGACCAACCTCACAAATGTGTCTCAGAGATAATTAATGATATAATCTTAATTTAATTAACTCATAATAAACTCAACCCTAGAACAGGGCACATTAGGGTGGCAGAGACCGGTAATTGCGTAAAACTTAAACCTTTATTATCAGAGGTTCAACTCCTCTCCCTAATATAATGATCATAGTCAACATTCTAAGCCTAATTATTCCTATTCTACTAGCCGTAGCATTCCTCACCTTAGTAGAACGAAAAGTACTAGGTTACATACAACTACGAAAAGGACCCAACGTCGTAGGCCCCTACGGCCTCCTCCAACCCATCGCTGACGCCCTAAAACTATTTACCAAAGAACCCCTACGACCAGCCACATCCTCCATCTCCATATTCATTATCGCACCAATCCTAGCCTTATCCTTAGCACTAACAATATGAATTCCACTACCAATACCCTATCCCCTAATCAACATAAATTTAGGAGTACTATTCATGCTAGCCATATCAAGCCTAGCAGTCTATTCCATCCTATGATCAGGATGAGCATCCAACTCAAAATACGCACTCATCGGAGCCTTACGAGCAGTAGCCCAAACAATTTCATACGAAGTAACACTAGCAATTATCCTACTATCAGTACTCCTAATAAACGGATCATACACTCTATCCACCCTAATCACAACACAAGAACACATTTGAATAATTTTCACATCCTGACCCCTAGCCATAATATGATTTATCTCAACCCTAGCAGAAACCAACCGAGCCCCATTCGACCTCACAGAAGGAGAATCAGAACTCGTATCAGGCTTCAACGTAGAATATGCAGCCGGACCCTTCGCCATATTCTTCATAGCAGAATATGCTAACATCATTATAATAAACGCATTCACAGTAATCCTCTTTCTAGGAGCATTCCACGACCCACACACATCAGAACTATACACAATCAACTTCGTATTAAAAACACTCGCATTAACAACTACCTTCCTATGAATCCGAGCATCATATCCACGATTCCGATATGATCAACTAATACACCTACTATGAAAAAGCTTCCTACCCCTAACACTAGCCCTATGCATATGACACATTTCACTCCCCATTATAACAGCAAGCATCCCCCCACAATCATAGAAATATGTCTGACAAAAGAGTTACTTTGATAGAGTAAAAAATAGAGGTTCAAACCCTCTTATTTCTAGAACAATAGGACTCGAACCTACACCTAAGAATTCAAAATTCTCCGTGCTACCAAAATACACCACATTCTAAAGTAAGGTCAGCTAAGTTAAGCTATCGGGCCCATACCCCGAAAATGTTGGTTCATACCCTTCCCATACTAATAAATCCCATCATCTACACTATCCTTATCATAACTGTAATATTCGGAACCATACTAGTAACAATCAGCTCACACTGACTACTCATCTGAATCGGATTCGAAATAAACCTATTAGCAATAATCCCAGTATTAATAAAAAACTTTAACCCACGAGCCATAGAAGCAGCTACAAAATACTTCCTAACACAAGCCACAGCTTCCATAATCCTAATAATAGCCATCATCATTAACCTCTTATACTCCGGACAATGAACTACCACAAATTTATTTAACCCAATAGCAATAATAATAATAACCCTAGCTCTAGCCATAAAACTAGGACTATCACCCTTCCACTTCTGAGTTCCAGAAGTAACCCAAGGCATTTCACTACAAGCAGGCCTACTACTATTAACATGACAAAAACTAGCTCCACTATCAGTATTATGCCAAATCTCACAATCAATCAACCCCAACCTAATATTAACCATAGCCATACTATCAATTCTAATCGGAGGATGAGGAGGACTAAACCAAACCCAACTTCGAAAAATTATAGCATACTCATCAATTGCACACATAGGATGAATAACAGCAGTACTACCATATAATACAACTATAACAATCCTAAACCTATTAATTTATATCATAATAACACTAACAATATTCATATTACTAATCCACAGCTCAACAACCACAACCCTATCTCTATCCCACACATGAAACAAAATACCCATTATTACAAGCCTAATAATAATAATTCTCCTCTCAATAGGAGGCCTACCCCCATTATCAGGATTTATACCAAAATGAATAATTATTCAAGAAATAACAAAAAATGAAAACATCATCATACCAACACTCATAGCAATAACAGCACTGCTAAACCTCTACTTCTATATACGACTAGCCTACTCCTCCTCACTAACCATATTCCCATCCACAAACAACATAAAAATAAAATGACAATTCGAACACACAAAACAAATAAAACTACTCCCTACAATAATTGTATTATCAACACTAATTCTACCTATAACACCAGCCCTCTCATCCTTAAACTAGGAATTTAGGTTAACATAGACCAAGAGCCTTCAAAGCTCTAAGCAAGTATAAAGTACTTAACTCCTGAAAACCTAAGGACTGCAGGACTCATCCTACATCAATTGAATGCAAATCAAACACTTTAATTAAGCTAAATCCTCACTAGATTGGTGGGATTACATACCCACGAAACTTTTAGTTAACAGCTAAACACCCTAATCAACTGGCTTCAATCTACTTCTCCCGCCGCAGGAAAAAAAAGCGGGAGAAGTCCCGGCAGAATTGAAGCTGCTTCTTTGAATTTGCAATTCAACATGACATTCACCACGGAACTTGGCAAAAAGAGGACTCAACCTCTGTCTTTAGATTTACAGTCTAATGCTTACTCAGCCATTTTACCTATGTTCGTAAATCGTTGATTATACTCAACAAACCACAAAGACATCGGCACCCTATACCTGTTATTTGGTGCCTGAGCTGGAATGGTGGGCACCGCTTTAAGCCTACTAATCCGCGCTGAATTGGGTCAACCCGGAACCTTACTCGGTGACGACCAAATCTATAATGTAATTGTTACAGCCCATGCCTTCGTAATAATTTTCTTTATAGTAATACCCATTATGATCGGAGGCTTTGGCAACTGACTTGTACCATTAATAATTGGAGCCCCAGACATGGCTTTTCCACGCATGAATAACATAAGTTTCTGACTACTTCCACCATCCTTCCTACTACTTCTAGCATCCTCAATAGTAGAAGCCGGAGCAGGTACCGGATGAACTGTTTACCCACCCTTAGCTGGAAACCTAGCCCATGCAGGAGCCTCAGTTGATTTAACAATTTTCTCCCTACACCTTGCAGGTGTATCATCAATCCTAGGAGCCATTAACTTTATCACTACAATTATCAACATAAAACCCCCTGCAATGTCTCAATACCAAACACCCCTATTCGTCTGATCAGTACTAATTACAGCTGTATTACTTTTACTATCCCTGCCAGTTTTAGCAGCTGGCATTACCATGTTACTAACAGACCGCAATCTAAATACAACTTTCTTTGATCCAGCAGGTGGTGGAGACCCTATCCTTTATCAACATTTATTTTGATTTTTTGGACACCCAGAAGTATACATTCTCATCCTACCAGGATTTGGAATAATCTCCCACATCGTAACCTACTACTCAGGTAAAAAAGAACCATTCGGGTACATAGGCATAGTATGAGCCATAATATCCATTGGATTTTTAGGATTTATTGTATGAGCTCACCATATATTTACCGTGGGAATAGACGTAGATACCCGAGCATACTTTACATCCGCTACAATAATTATTGCTATTCCAACCGGAGTAAAAGTATTCAGCTGACTAGCTACCCTCCATGGAGGCAACATCAAATGATCACCCGCAATACTATGAGCTCTAGGCTTCATCTTCCTATTTACCGTAGGGGGTCTAACAGGCATTGTACTAGCTAATTCCTCACTAGATATTGTACTACATGATACATATTATGTAGTCGCTCACTTTCACTATGTATTATCCATAGGAGCAGTATTTGCTATTATAGGAGGCTTCGTTCACTGATTCCCCCTATTCTCCGGATATACACTCAACCAAACATGAGCAAAAATTCACTTCGTAATCATATTTGTAGGAGTAAACATAACATTCTTCCCACAACACTTTCTAGGTCTATCAGGAATACCTCGACGATATTCCGACTACCCTGACGCATACACAGCATGAAATACTATCTCCTCAATAGGCTCATTCATCTCACTAACAGCAGTAGTATTAATAATCTTCATTATCTGAGAAGCATTCGCATCAAAACGAGAGGTGTCTGCAGTAGAACTAACAAGCACAAACCTAGAGTGACTACACGGATGTCCCCCTCCTTACCACACATTTGAAGAACCAACATACATCAACCTAAAATAAGAATAAGAAAGGAAGGAATCGAACCCTCTCCCACTGGTTTCAAGCCAACGTCATAACCACTATGTCTTTCTCAATAATTGAGGTATTAGTAAAACATTACATAACTTTGTCAAAGTTACATTATAGGTGAAAGCCCTATATACCTCTATGGCTTACCCCTTCCAACTAGGCTTTCAAGACGCCACTTCACCTATCATAGAAGAACTCCTACACTTTCACGACCACACCTTAATAATTGTATTCTTAATTAGCTCTTTAGTACTATACATCATCTCACTCATACTAACAACAAAACTGACACACACTAGCACAATAGATGCCCAAGAAGTAGAAACAATTTGAACAATTTTACCTGCTATTATCCTAATCCTAATTGCCCTTCCATCACTACGAATCCTTTACATAATAGACGAAATTAACAATCCAGCCCTAACTGTAAAAACCATAGGACACCAATGATACTGAAGCTACGAATATACAGATTATGAAGACCTTACCTTCGACTCATACATAATCCCCACATTAGACCTCAAACCCGGAGAAATACGACTACTAGAAGTAGATAATCGAATTGTTCTACCAATAGAAATAACAATCCGAATACTAGTATCTTCTGAAGACGTATTACACTCATGAGCCGTCCCATCCCTCGGTCTAAAAACGGATGCTATTCCAGGACGACTAAATCAAACAACTCTAATATCTACACGACCTGGTCTTTATTACGGACAATGCTCAGAAATCTGTGGATCAAACCACAGCTTCATGCCCATCGTACTTGAACTTGTCCCGCTAAAGTACTTCGAAAAATGATCAACATCAATATTAACAGGTTCATTGAGAAGCTAGTTAGCACTAACCTTTTAAGTTAGAGATCGGGAACTTAAACCTCCCCTCAATGATATGCCACAACTAGACACATCTACATGACTCATTACAATTACATCAATAATTATAACATTATTTATTTTATTCCAACTAAAAATCTCAAACCACTCATACCCAGCAAGCCCAGAATCAACTGAACTCAAAACTCAAAAATATAATACCCCTTGAGAAATAAAATGAACGAAAATCTATTTACCTCTTTCATTACCCCTACGATAATAGGACTACCCATTGTCACCTTAATCATTATATTCCCAAGCTTACTATTTCCAAAACCTAAACGACTCATTAATAACCGCATAATCTCCACTCAACAATGATTAATTCAATTAACATCCAAACAAATAATAGCCATTCATAACCAAAAAGGCCAAACCTGATCATTAATACTCATATCCCTAATCATATTTATTGGCTCAACAAACATCCTAGGCCTACTACCACACTCATTCACACCTACCACACAATTATCAATAAATTTGGGTATAGCAATCCCTCTATGATCAGCAACTGTATTTACAGGATTCCGCCATAAAACCAAAGCATCACTAGCTCATTTTCTACCACAAGGAACACCCGCTCCACTAATCCCTATGCTTGTAATTATTGAAACCATTAGCCTATTTATCCAACCAGTAGCCTTAGCCGTACGATTAACAGCCAACATCACAGCAGGACACCTATTAATCCACCTAATCGGAGGAGCCACATTAGCACTACTCAACATCAATACTATAACAGCTTTAATCACATTTACTATTCTTATTTTATTAACCATCCTTGAATTTGCAGTAGCCCTAATCCAAGCCTATGTATTCACACTACTAGTAAGCTTATACCTACACGACAATACATAATGACCCACCAAACACACGCATACCATATAGTAAACCCAAGCCCATGACCACTTACCGGAGCCCTATCAGCCCTCCTAATAACATCAGGCCTAATCATATGATTCCATTTCAATTCTATAGTCCTACTATCCCTAGGATTATTAACTAACACTCTAACAATATACCAATGATGGCGAGACATTGTCCGAGAAAGCACCTTTCAAGGCCACCACACATCAGTTGTCCAAAAAGGCTTGCGATACGGTATAATCCTATTTATTATCTCCGAAGTTCTATTCTTCACCGGATTTTTCTGAGCTTTTTATCATTCAAGCCTAGCACCAACACCTGAATTAGGGGGTTGCTGACCACCAACAGGAATTCACCCACTAAACCCCCTAGAAGTACCCCTACTAAATACCTCAATTCTCCTTGCTTCAGGAGTATCCATTACCTGAGCCCACCATAGCTTAATAGAAGGAGACCGAAAACATATACTCCAAGCACTATCCATTACTATTGCACTAGGAGTATACTTCACCCTTCTCCAAGCCTCAGAATACTATGAAGCACCATTTACAATCTCTGACGGAGTATATGGATCTACCTTTTTCGTAGCCACAGGATTTCACGGATTACACGTAATTATTGGATCTACTTTCCTAACAGTATGCCTCCTACGACAACTGAAATTCCACTTCACATCTAACCATCACTTCGGCTTTGAAGCCGCAGCCTGATACTGACATTTCGTAGATGTTGTATGACTATTCCTCTACGTATCAATCTATTGATGAGGATCCTACTCTTTTAGTATTAAACAGTACAATTGACTTCCAATCAATCAGTTTCGGTAAACTCCGAAAAAGAGTAATAAACATCATACTAACACTACTTACAAACGTAACTCTAGCCTCCTTACTCGTACTAATTGCATTCTGACTACCCCAACTAAACGCATACTCAGAAAAAACAAGCCCATACGAATGTGGATTCGACCCCATAGGATCAGCACGCCTTCCATTTTCAATAAAATTTTTTCTAGTAGCAATTACATTTCTTCTCTTTGACCTAGAAATTGCCCTTCTTCTTCCCCTACCATGAGCATCCCAAACAAACAATCTAAAAACAATACTCACAATAGCACTATTCCTTCTCACCTTACTAGCAGCAAGCCTAGCATACGAATGAACCCAAAAAGGCCTAGAATGAACAGAATATGATAATTAGTTTAAAACAAAACAAATGATTTCGACTCATTAGACTATGATTTATCTCATAATTATCAAATGCCATTAGTTTATATAAACATCATAATAGCATTCACAATCGCCCTTGCAGGACTACTTATATACCGATCTCACCTAATATCCTCACTACTATGCTTAGAGGGAATAATATTATCACTCTTCATCATATCAACTCTAATTGTCCTAAACACACACTTCACCCTAGCTAGCATAATACCCATTATCCTATTAGTATTCGCAGCCTGCGAAGCTGCACTCGGCCTATCCTTATTAGTAATAGTATCCAACACATACGGCACCGACTACGTCCAAAACCTAAACCTCTTACAATGCTAAAAATTATTATCCCAACAACAATATTACTACCCATGACATGAATATCTAAACACAATATAATCTGAATCAACGCAACAGTACATAGCCTCCTCATCAGCCTAATTAGCCTTTCCCTATTAAACCAACTAAACGAAAACAGCCTTAACTTCTCTCTAACATTTTTTTCCGACTCATTATCAGCACCCCTATTGGTCCTAACCACATGACTCCTCCCCCTTATATTAATAGCTAGCCAATCCCACTTATCAAAAGAAACAACAACCCGAAAAAAACTATATATTACTATACTAATCATACTGCAATTGTTCCTAATCATAACCTTCACCGCCACTGAATTAATCCTATTCTACATCCTATTTGAAGCAACACTAGTACCCACATTAATTATTATTACACGCTGAGGAAATCAAACAGAACGACTCAATGCGGGATTTTACTTTCTATTCTACACACTAGCAGGATCCCTACCACTGCTAGTAGCACTAGTTTACATCCAAAACACCACAGGCTCACTAAATTTCCTAATTATCCACTACTGATCTCACCCAATATCCAACACCTGATCAAACATTTTTACATGACTAGCATGCATCATAGCCTTCATAGTAAAAATACCACTGTACGGACTCCACCTTTGACTACCAAAAGCCCATGTAGAAGCCCCCATTGCAGGCTCAATAGTACTTGCAGCCGTACTGCTAAAACTTGGAGGCTATGGCATAATACGAATTACCACCATTCTAGACCCACTAACAAATCTCATAGCCTACCCATTCCTCATACTTTCCATATGAGGCATAATTATAACCAGCTCTATCTGTTTACGCCAAACTGACCTAAAATCCCTAATCGCCTACTCATCAGTAAGCCACATAGCACTTGTAATCGTAGCAATCATAATTCAAACCCCCTGAAGCTTCATAGGAGCCACAGCTCTTATAATTGCCCACGGACTAACATCTTCCATATTATTTTGCCTAGCCAACACTAACTATGAACGAGTACATAGTCGAACTATAATTCTAGCCCGAGGACTACAAACACTCTTACCACTTATAGCAACATGATGACTAATAGCAAGCCTCACAAACTTAGCCCTACCCCCATCCATCAACTTAATCGGAGAATTATTCATCATCACAGCATCATTCTCCTGATCCAACATCACAATTATCCTTATAGGAATAAACATAATAATCACAGCTCTCTACTCTCTCTATATATTAATTATAACACAACGAGGAAAATATACCCACCATATTAATAACATCAAACCCTCATTCACACGAGAAAACGCCCTTATAGCCCTACACATTTTACCACTGCTACTACTAACCCTAAACCCTAAAACAATTCTAGGACCCCTTTACTGTAGATATAGTTTAACAAAAACCCTAGATTGTGAATCTAGTAATAGAAAACTAAATATTCTTATCTACCGAAAAAGTTTGCAAGAACTGCTAACTCATGCTCCCACACCTAAAAACGTGGCTTTTTCAACTTTTAGAGGATGGTAGTTATCCGTTGGTCTTAGGAACCAAAAAATTGGTGCAACTCCAAATAAAAGTAATAAACCCATTCACCTCACTCACATTAACCACATTAATTATTCTAATTATACCAATTATAATATCCAACTCAAACATCTACAAAACCAACCTCTATCCCAACTACGTTAAAACCACCGTATCCTGCGCCTTCACCCTCAGCCTGATCCCCTTACTAATATTTATCCACACAGGCCAAGAAACAATTATTTCAAACTGACACTGAATAACCCTACAAACTGTAGAACTATCCCTTAGCTTCAAAATAGACTACTTCTCAGTAACATTCACTCCCGTAGCATTATTCGTTACATGATCAATTATAGAATTCTCCATATGATACATACACTCAGATCCCTTCATCAACCGATTCTTTAAATACCTATTACTATTCTTAATTACTATAATAATTCTCGTAACCGCTAACAATCTCTTTCAACTCTTCATCGGATGGGAAGGTGTAGGAATCATATCATTCCTACTAATCGGATGATGACACGGACGAACAGACGCCAACACAGCCGCATTACAAGCAATCCTATATAACCGCATTGGAGACATTGGATTTGTCCTATCCATAGCATGGTTTCTATCCCACTCAAACACATGAGACCTCCAACAAATCTTTATTCTAAACAATGAATGTCCAAACATACCATTAATAGGCCTACTCTTAGCCGCAGCAGGAAAATCAGCCCAATTCGGACTACACCCTTGACTACCCTCAGCAATGGAAGGTCCAACCCCCGTATCAGCACTACTACACTCAAGCACAATAGTAGTAGCAGGAGTATTCCTACTTATCCGCTTCTACCCCCTAATAGAAACCAACAAACTAGCTCAAACTATAACATTATGCCTAGGAGCTATTACTACCTTATTTACAGCACTATGTGCAACCACACAAAACGATATCAAAAAAATTGTAGCCTTCTCAACTTCAAGTCAACTAGGCCTAATGATAGTGACAATCGGCATTAACCAACCGCACTTAGCATTTCTTCATATCTGCATGCATGCCTTCTTCAAAGCAATACTATTTATATGCTCCGGATCCATTATCCACAGCCTCAACGACGAACAAGATATCCGAAAAATAGGAGGACTATACAAAGCAATACCATTCACAACAACAGCACTAATTATCGGAAGTCTAGCACTAACAGGAATACCTTATCTCACAGGATTCTACTCAAAAGACCTTATCATTGAAGCAGCAAATACATCCTACACAAACGCCTGAGCCCTACTAATAACACTAATTGCCACATCCCTAACCGCTGCTTACAGTACTCGAATTATCTTTTTTGCACTCCTAGGACAGCCACGTTTTTCACCCCTAGTCCTAATCAATGAAAATAATCCCTTATTAATTAATTCTATTAAACGTCTATTAATCGGAAGCATTTTCGCCGGTTTTATTATCTCCAACAATATCCCACCAATAACAATATCAAACATAACAATACCCCTCTACATAAAAACAACAGCCTTAACAGCAACTATCATAGGCTTCATACTAGCCCTAGAACTAAACAACATAACCTATTATCTAAAATTTAAATACCCATCACAAACATACAAATTCTCCAATATACTAGGGTATTATCCCTCCATCATACACCGTTTAACAACATACCACAACCTATCTATAAGTCAAAAATCCGCATCATCACTACTAGACTTAATCTGACTAGAGACCATTATACCAAAAACAACTTCCTATATCCAAATAAAAATATCAATCATAGTATCTAACCAGAAAGGCTTAATTAAACTATATTTTCTTTCCTTCCTAATTACTATCGTAATAAGCATAATACTATTTAATTACCACGAGTAATCTCTATAATAACAATAACTCCAATAAGCAATGATCAACCAGTAACAATAACTAATCAAGTACCATAACTATACAAAGCAGCAATCCCCATAGCCTCCTCACTAAAAAACCCTGAATCACCTGTATCATAAATTACTCAATCCCCAAGACCATTAAATTTAAAAATAATTTCTACCTCCTCTTCTTCCAACGCATAATAAATCATAATAAACTCCATTATCAAACCAGAAACAAACACCCCAAGAACAGTCTTATTAGAAACTCAAACTTCAGGATATATTTCAGTAGCCATAGCAGTAGTATAACCAAAAACCACCAACATACCACCCAAATAAATCAAAAACACTATCAAACCCAAAAAAGACCCACCAAAATTTAACACAATACCACAACCAACCCCACCACTCACAATCAACCCAAGACCACCATAAATAGGAGAGGGCTTAGAAGAAAAACCAACAAACCCAATAACAAAAATAGTACTTAAAATAAACGCAATATACACTATCATTATTCCTACATGGAATCTAACCATGACCAATGACATGAAAAATCATCGTTGTACTTCAACTACAAGAACCTTAATGACCAACATCCGAAAATCACACCCACTAATAAAAATTATCAACAATGCATTCATTGACCTCCCAGCCCCCTCAAACATCACATCATGATGAAACTTCGGCTCCCTTTTAGGTATCTGCCTAATCTTACAAATCCTAACAGGCCTATTCTTAGCAATACATTACACATCAGACACAACAATAGCCTTCTCATCAGTAACACACATCTGCCGAGACGTAAACTATGGATGAATTATTCGCTACCTACATGCAAACGGAGCATCCATATTCTTCATTTGCTTATTTATCCATGTAGGCCGAGGCCTATACTACGGATCCTATATATTCCTAAAAACATGAAACATCGGAGTAATCTTACTATTTACCGTTATAGCAACAGCATTCATAGGTTACGTCCTACCCTGAGGACAAATATCATTCTGAGGAGCCACAGTCATCACAAACCTATTATCAGCTATTCCCTACATTGGAACAAATCTTGTAGAATGAATCTGAGGAGGCTTCTCCGTCGATAAAGCAACCCTCACACGATTCTTTGCCTTCCACTTCATTCTCCCCTTCATCATCGCAGCCCTCGCAACAGTACACCTCCTATTTCTGCACGAAACCGGATCCAACAACCCAACCGGAATTTCATCAGACATAGACAAAATTCCATTTCACCCATACTATACTATTAAAGACATCTTAGGAGCCCTATTCATAATGCTAGCCCTACTAATCCTAGTACTATTCTCACCAGACTTACTAGGAGACCCAGACAACTACACCCCAGCAAACCCACTAAACACACCACCCCATATTAAACCAGAATGATATTTCCTATTTGCCTACGCCATTCTACGCTCAATTCCCAACAAATTAGGCGGAGTATTAGCCTTAGCGGCCTCCATCTTAATCCTAATCCTAATACCTATACTACATACATCCAAACAACGAAGTATAATATTTCGACCACTAAGTCAATGCCTATTCTGAATACTAGTAGCAGACCTCATCACATTAACATGAATTGGAGGCCAACCCGTAGAACACCCATTTATCATCATCGGCCAACTAGCTTCCATCCTGTATTTCCTAATTATTCTAGTACTAATACCAATCACTAGCATTATCGAAAATCACCTCTTAAAATGAAGAGTCTTTGTAGTATATCAAATACCCTGGCCTTGTAAACCAGAAAAGGAGAATAACCCCTCCCCAAGACTCAAGGAAGGAGACAAACTCCGCCATCAGCACCCAAAGCTGAAATTCTAACTAAACTATTCCCTGCCAACCAAAACATTCATCCTATTCGTATACAAACCAAAACGCCAAGTACCTTATTACTACCTCCAAAAC-AAAAAATCCACAAAAAATCCCACATAAACATACAAATATGTAACTCTAAAAAATTTAACCATAGAAAAACCCCCATAATTTAATATATTATAACCCTATGTACGTCGTGCATTAATTGCTAGTCCCCATGCATATAAGCATGTACATATTATTATTAATATTACATAGTACATATTATTATTGATCGTACATAGTACATTTATATTAAATAAATCCCAGTCAACATGCATATCACCTCCATTAGATCACGAGCTTAATTACCATGCCGCGTGAAACCAGCAACCCGCTTGGCAGGGATCCCTCTTCTCGCTCCGGGCCCATTAACCGTGGGGGTTTCTATAAATGAATTTTATCAGACATCTGGTTCTTACTTCAGGACCATCTCACCTAAAATCGCCCACTCTTTCCTCTTAAATAAGACATCTCGATGGACTAATGACTAATCAGCCCATGCTCACACATAACTGAGGTTTCATACATTTGGTATTTTTTAATTTTTGGGGATGCTTAGACTCAGCTATGGCCGTCCAAGGCCCTAACACAGGCAAATCAATTGTAGCTGGACTTCATAAAACTCATGACCTGGCACGACAATCCAAACAAGGTGCTATTCAGTCAATGGTTACAGGACATAACGTTTGTACACGTGCGTACACGTGCGTACACGTGCGTACACGTGCGTACACGTGCGTACACGTGCGTACACG
>PH251_Porcula_salvania_isolate_PH251_mitochondrion_complete_genome
TACTTACTTAAATATGTGCTACAAAAGCAGGCACCTACCCCCCTAGATTTTTACGCCAATCTACCACAAATAAATTTAAAATTACAACACAATAACCTCACAAAATATAAGCACCTATTTAAGCATACGCCCACAATTCAAAACAACTCAAGTTAATGTAGCTTAAATTACCAAAGCAAGGCACTGAAAATGCCTAGATGAGCCTCACAGCTCCATAAACACACAGGTTTGGTCCTGGCCTTTCTATTAATTTTTAATAAAATTACACATGCAAGTATCCGCACCCCGGTGAGAATGCCCTCTAGATCTTAAAGATCAAAAGGAGCCGGTATCAAGCACACCCAAACGGTAGCTCACAACGCCTTGCTCAACCACACCCCCACGGGAAACAGCAGTGATAAAAATTAAGCCATGAACGAAAGTTTGACTAAGTTATATTAATCAGAGTTGGTAAATCTCGTGCCAGCCACCGCGGTCATACGATTAACTCAAATTAATAGATCCACGGCGTAAAGGGTGTTTAAGAAAAGAAATCACAATAGAGTTAAATTATAACTAAGCTGTAAAAAGCCCCAGTTAAAGTAAAATAACCTACGAAAGTGACTCTAACAATTCTGATACACGATAGCTAGGACCCAAACTGGGATTAGATACCCCACTATGCCTAGCCCTAAACCTAAATAGTTATATAACAAAACTATTCGCCAGAGTACTACTCGCAACAGCCTGAAACTCAAAGGACTTGGCGGTGCTTCACACCCACCTAGAGGAGCCTGTTCTATAATCGATAAACCCCGATAAACCTTACCAACTCTTGCCAATTCAGCCTATATACCGCCATCTTCAGCAAACCCTAAAAAGGAACAATAGTAAGCACAATCATAACACATAAAAACGTTAGGTCAAGGTGTAGCTTATGAGTTGGAAAGAAATGGGCTACATTTTCTACATAAGAACACCCACACACGAAAGTTTTTATGAAACTAAAAACCAAAGGAGGATTTAGCAGTAAATCAAGAGTAGAGTGCTTGATTGAATAAGGCCATGAAGCACGCACACACCGCCCGTCACCCTCCTCAAGCACACAGTAGCATAATAACCTATACTTAATTACACAATCATGTAAGAGGAGACAAGTCGTAACAAGGTAAGCATACTGGAAAGTGTGCTTGGACTATCAAAGTATAGCTTAAACTAAAGCACCTAGTTTACACCTAGAAGATCCCACAATACATGAGTACTTTGAACTAAAACTAGCTCAACACACTAAACAGACACAAAATTATACTAAAATAAAATAAAACATTTACCTAACATTAAAGTATAGGAGATAGAAATTTTTATCTTGACGCTATAGAGACAGTACCGTAAGGGAAAGATGAAAGAATAAAATTAAAGTAAAAAAAAGCAAAGATTACCCCTTCTACCTTTTGCATAATGATTTAACCAGAAAAAATCTAACAAAGAGAACTTTAGCTAGACACCCCGAAACCAGACGAGCTACCTATGAGCAGTTTAAAAGAACCAACTCATCTATGTGGCAAAATAGTGAGAAGACTTGTAGGTAGAGGTGAAAAGCCTAACGAGCCTGGTGATAGCTGGTTGTCCGAAAAAGAATTTCAGTTCAACCTTAAAAATACCCCTAAAACTCTAAATTCCAATGTATTTTTAAGAGATAGTCTAAAAAGGTACAGCTTTTTAGAAATGGGTACAACCTTAACTAGAGAGTAAAATCTTAACATTACCATAGTAGGCCTAAAAGCAGCCATCAATTGAGAAAGCGTTAAAGCTCAACAAACCCACTAACATAATTCCAATAATTAATAATAAACTCCTAGCCCAAAATCGGACTAATCTATTAAAACATAGAAGTAATAATGTTAATATGAGTAACAAGAAAACCTTCTCCTCGCACACGCTTACATCAGTAACTAATAATATACTGATAATTAACAACCAATAAACCAAAACAACACTAAAACATTTATTAATTATATTGTTAACCCAACACAGGAGTGCACTAAGGAAAGATTAAAAGAAGTAAAAGGAACTCGGCAAACACAAACCCCGCCTGTTTACCAAAAACATCACCTCTAGCATTACTAGTATTAGAGGCAATGCCTGCCCAGTGACACCAGTTAAACGGCCGCGGTATTCTGACCGTGCAAAGGTAGCATAATCACTTGTTCTCCAAATAAGGACTTGTATGAATGGCCACACGAGGGTTTTACTGTCTCTTACTTCCAATCAGTGAAATTGACCTTCCCGTGAAGAGGCGGGAATAAAAAAATAAGACGAGAAGACCCTATGGAGCTTTAATTAACTAATCCAAAAGTTAAACAAACAAACCACAAAGGGATTAAAACAAAACTTAACATGGATTAGCAATTTCGGTTGGGGTGACCTCGGAGCAAAAAAAACCCTCCGAGTGATTTTAATCTAGACAAACCAGTCAAAATAATCACAATATCATTTATTGATCCAAAATTTTGATCAACGGAACAAGTTACCCTAGGGATAACAGCGCAATCCTATTCTAGAGTCCATATCGACAATAGGGTTTACGACCTCGATGTTGGATCAGGACACCCAAATGGTGCAACCGCTATTAAAGGTTCGTTTGTTCAACGATTAAAGTCCTACGTGATCTGAGTTCAGACCGGAGTAATCCAGGTCGGTTTCTATCTATTATAAATTTCTCCCAGTACGAAAGGATAAGAGAAATGAGACCAACCTCACAAATGTGTCTCAGAGATAATTAATGATATAATCTTAATTTAATTAACTCATAATAAACTCAACCCTAGAACAGGGCACATTAGGGTGGCAGAGACCGGTAATTGCGTAAAACTTAAACCTTTATTATCAGAGGTTCAACTCCTCTCCCTAATATAATGATCATAGTCAACATTCTAAGCCTAATTATTCCTATTCTACTAGCCGTAGCATTCCTCACCTTAGTAGAACGAAAAGTACTAGGTTACATACAACTACGAAAAGGACCCAACGTCGTAGGCCCCTACGGCCTCCTCCAACCCATCGCTGACGCCCTAAAACTATTTACCAAAGAACCCCTACGACCAGCCACATCCTCCATCTCCATATTCATTATCGCACCAATCCTAGCCTTATCCTTAGCACTAACAATATGAATTCCACTACCAATACCCTATCCCCTAATCAACATAAATTTAGGAGTACTATTCATGCTAGCCATATCAAGCCTAGCAGTCTATTCCATCCTATGATCAGGATGAGCATCCAACTCAAAATACGCACTCATCGGAGCCTTACGAGCAGTAGCCCAAACAATTTCATACGAAGTAACACTAGCAATTATCCTACTATCAGTACTCCTAATAAACGGATCATACACTCTATCCACCCTAATCACAACACAAGAACACATTTGAATAATTTTCACATCCTGACCCCTAGCCATAATATGATTTATCTCAACCCTAGCAGAAACCAACCGAGCCCCATTCGACCTCACAGAAGGAGAATCAGAACTCGTATCAGGCTTCAACGTAGAATATGCAGCCGGACCCTTCGCCATATTCTTCATAGCAGAATATGCTAACATCATTATAATAAACGCATTCACAGTAATCCTCTTTCTAGGAGCATTCCACGACCCACACACATCAGAACTATACACAATCAACTTCGTATTAAAAACACTCGCATTAACAACTACCTTCCTATGAATCCGAGCATCATATCCACGATTCCGATATGATCAACTAATACACCTACTATGAAAAAGCTTCCTACCCCTAACACTAGCCCTATGCATATGACACATTTCACTCCCCATTATAACAGCAAGCATCCCCCCACAATCATAGAAATATGTCTGACAAAAGAGTTACTTTGATAGAGTAAAAAATAGAGGTTCAAACCCTCTTATTTCTAGAACAATAGGACTCGAACCTACACCTAAGAATTCAAAATTCTCCGTGCTACCAAAATACACCACATTCTAAAGTAAGGTCAGCTAAGTTAAGCTATCGGGCCCATACCCCGAAAATGTTGGTTCATACCCTTCCCATACTAATAAATCCCATCATCTACACTATCCTTATCATAACTGTAATATTCGGAACCATACTAGTAACAATCAGCTCACACTGACTACTCATCTGAATCGGATTCGAAATAAACCTATTAGCAATAATCCCAGTATTAATAAAAAACTTTAACCCACGAGCCATAGAAGCAGCTACAAAATACTTCCTAACACAAGCCACAGCTTCCATAATCCTAATAATAGCCATCATCATTAACCTCTTATACTCCGGACAATGAACTACCACAAATTTATTTAACCCAATAGCAATAATAATAATAACCCTAGCTCTAGCCATAAAACTAGGACTATCACCCTTCCACTTCTGAGTTCCAGAAGTAACCCAAGGCATTTCACTACAAGCAGGCCTACTACTATTAACATGACAAAAACTAGCTCCACTATCAGTATTATGCCAAATCTCACAATCAATCAACCCCAACCTAATATTAACCATAGCCATACTATCAATTCTAATCGGAGGATGAGGAGGACTAAACCAAACCCAACTTCGAAAAATTATAGCATACTCATCAATTGCACACATAGGATGAATAACAGCAGTACTACCATATAATACAACTATAACAATCCTAAACCTATTAATTTATATCATAATAACACTAACAATATTCATATTACTAATCCACAGCTCAACAACCACAACCCTATCTCTATCCCACACATGAAACAAAATACCCATTATTACAAGCCTAATAATAATAATTCTCCTCTCAATAGGAGGCCTACCCCCATTATCAGGATTTATACCAAAATGAATAATTATTCAAGAAATAACAAAAAATGAAAACATCATCATACCAACACTCATAGCAATAACAGCACTGCTAAACCTCTACTTCTATATACGACTAGCCTACTCCTCCTCACTAACCATATTCCCATCCACAAACAACATAAAAATAAAATGACAATTCGAACACACAAAACAAATAAAACTACTCCCTACAATAATTGTATTATCAACACTAATTCTACCTATAACACCAGCCCTCTCATCCTTAAACTAGGAATTTAGGTTAACATAGACCAAGAGCCTTCAAAGCTCTAAGCAAGTATAAAGTACTTAACTCCTGAAAACCTAAGGACTGCAGGACTCATCCTACATCAATTGAATGCAAATCAAACACTTTAATTAAGCTAAATCCTCACTAGATTGGTGGGATTACATACCCACGAAACTTTTAGTTAACAGCTAAACACCCTAATCAACTGGCTTCAATCTACTTCTCCCGCCGCAGGAAAAAAAAGCGGGAGAAGTCCCGGCAGAATTGAAGCTGCTTCTTTGAATTTGCAATTCAACATGACATTCACCACGGAACTTGGCAAAAAGAGGACTCAACCTCTGTCTTTAGATTTACAGTCTAATGCTTACTCAGCCATTTTACCTATGTTCGTAAATCGTTGATTATACTCAACAAACCACAAAGACATCGGCACCCTATACCTGTTATTTGGTGCCTGAGCTGGAATGGTGGGCACCGCTTTAAGCCTACTAATCCGCGCTGAATTGGGTCAACCCGGAACCTTACTCGGTGACGACCAAATCTATAATGTAATTGTTACAGCCCATGCCTTCGTAATAATTTTCTTTATAGTAATACCCATTATGATCGGAGGCTTTGGCAACTGACTTGTACCATTAATAATTGGAGCCCCAGACATGGCTTTTCCACGCATGAATAACATAAGTTTCTGACTACTTCCACCATCCTTCCTACTACTTCTAGCATCCTCAATAGTAGAAGCCGGAGCAGGTACCGGATGAACTGTTTACCCACCCTTAGCTGGAAACCTAGCCCATGCAGGAGCCTCAGTTGATTTAACAATTTTCTCCCTACACCTTGCAGGTGTATCATCAATCCTAGGAGCCATTAACTTTATCACTACAATTATCAACATAAAACCCCCTGCAATGTCTCAATACCAAACACCCCTATTCGTCTGATCAGTACTAATTACAGCTGTATTACTTTTACTATCCCTGCCAGTTTTAGCAGCTGGCATTACCATGTTACTAACAGACCGCAATCTAAATACAACTTTCTTTGATCCAGCAGGTGGTGGAGACCCTATCCTTTATCAACATTTATTTTGATTTTTTGGACACCCAGAAGTATACATTCTCATCCTACCAGGATTTGGAATAATCTCCCACATCGTAACCTACTACTCAGGTAAAAAAGAACCATTCGGGTACATAGGCATAGTATGAGCCATAATATCCATTGGATTTTTAGGATTTATTGTATGAGCTCACCATATATTTACCGTGGGAATAGACGTAGATACCCGAGCATACTTTACATCCGCTACAATAATTATTGCTATTCCAACCGGAGTAAAAGTATTCAGCTGACTAGCTACCCTCCATGGAGGCAACATCAAATGATCACCCGCAATACTATGAGCTCTAGGCTTCATCTTCCTATTTACCGTAGGGGGTCTAACAGGCATTGTACTAGCTAATTCCTCACTAGATATTGTACTACATGATACATATTATGTAGTCGCTCACTTTCACTATGTATTATCCATAGGAGCAGTATTTGCTATTATAGGAGGCTTCGTTCACTGATTCCCCCTATTCTCCGGATATACACTCAACCAAACATGAGCAAAAATTCACTTCGTAATCATATTTGTAGGAGTAAACATAACATTCTTCCCACAACACTTTCTAGGTCTATCAGGAATACCTCGACGATATTCCGACTACCCTGACGCATACACAGCATGAAATACTATCTCCTCAATAGGCTCATTCATCTCACTAACAGCAGTAGTATTAATAATCTTCATTATCTGAGAAGCATTCGCATCAAAACGAGAGGTGTCTGCAGTAGAACTAACAAGCACAAACCTAGAGTGACTACACGGATGTCCCCCTCCTTACCACACATTTGAAGAACCAACATACATCAACCTAAAATAAGAATAAGAAAGGAAGGAATCGAACCCTCTCCCACTGGTTTCAAGCCAACGTCATAACCACTATGTCTTTCTCAATAATTGAGGTATTAGTAAAACATTACATAACTTTGTCAAAGTTACATTATAGGTGAAAGCCCTATATACCTCTATGGCTTACCCCTTCCAACTAGGCTTTCAAGACGCCACTTCACCTATCATAGAAGAACTCCTACACTTTCACGACCACACCTTAATAATTGTATTCTTAATTAGCTCTTTAGTACTATACATCATCTCACTCATACTAACAACAAAACTGACACACACTAGCACAATAGATGCCCAAGAAGTAGAAACAATTTGAACAATTTTACCTGCTATTATCCTAATCCTAATTGCCCTTCCATCACTACGAATCCTTTACATAATAGACGAAATTAACAATCCAGCCCTAACTGTAAAAACCATAGGACACCAATGATACTGAAGCTACGAATATACAGATTATGAAGACCTTACCTTCGACTCATACATAATCCCCACATTAGACCTCAAACCCGGAGAAATACGACTACTAGAAGTAGATAATCGAATTGTTCTACCAATAGAAATAACAATCCGAATACTAGTATCTTCTGAAGACGTATTACACTCATGAGCCGTCCCATCCCTCGGTCTAAAAACGGATGCTATTCCAGGACGACTAAATCAAACAACTCTAATATCTACACGACCTGGTCTTTATTACGGACAATGCTCAGAAATCTGTGGATCAAACCACAGCTTCATGCCCATCGTACTTGAACTTGTCCCGCTAAAGTACTTCGAAAAATGATCAACATCAATATTAACAGGTTCATTGAGAAGCTAGTTAGCACTAACCTTTTAAGTTAGAGATCGGGAACTTAAACCTCCCCTCAATGATATGCCACAACTAGACACATCTACATGACTCATTACAATTACATCAATAATTATAACATTATTTATTTTATTCCAACTAAAAATCTCAAACCACTCATACCCAGCAAGCCCAGAATCAACTGAACTCAAAACTCAAAAATATAATACCCCTTGAGAAATAAAATGAACGAAAATCTATTTACCTCTTTCATTACCCCTACGATAATAGGACTACCCATTGTCACCTTAATCATTATATTCCCAAGCTTACTATTTCCAAAACCTAAACGACTCATTAATAACCGCATAATCTCCACTCAACAATGATTAATTCAATTAACATCCAAACAAATAATAGCCATTCATAACCAAAAAGGCCAAACCTGATCATTAATACTCATATCCCTAATCATATTTATTGGCTCAACAAACATCCTAGGCCTACTACCACACTCATTCACACCTACCACACAATTATCAATAAATTTGGGTATAGCAATCCCTCTATGATCAGCAACTGTATTTACAGGATTCCGCCATAAAACCAAAGCATCACTAGCTCATTTTCTACCACAAGGAACACCCGCTCCACTAATCCCTATGCTTGTAATTATTGAAACCATTAGCCTATTTATCCAACCAGTAGCCTTAGCCGTACGATTAACAGCCAACATCACAGCAGGACACCTATTAATCCACCTAATCGGAGGAGCCACATTAGCACTACTCAACATCAATACTATAACAGCTTTAATCACATTTACTATTCTTATTTTATTAACCATCCTTGAATTTGCAGTAGCCCTAATCCAAGCCTATGTATTCACACTACTAGTAAGCTTATACCTACACGACAATACATAATGACCCACCAAACACACGCATACCATATAGTAAACCCAAGCCCATGACCACTTACCGGAGCCCTATCAGCCCTCCTAATAACATCAGGCCTAATCATATGATTCCATTTCAATTCTATAGTCCTACTATCCCTAGGATTATTAACTAACACTCTAACAATATACCAATGATGGCGAGACATTGTCCGAGAAAGCACCTTTCAAGGCCACCACACATCAGTTGTCCAAAAAGGCTTGCGATACGGTATAATCCTATTTATTATCTCCGAAGTTCTATTCTTCACCGGATTTTTCTGAGCTTTTTATCATTCAAGCCTAGCACCAACACCTGAATTAGGGGGTTGCTGACCACCAACAGGAATTCACCCACTAAACCCCCTAGAAGTACCCCTACTAAATACCTCAATTCTCCTTGCTTCAGGAGTATCCATTACCTGAGCCCACCATAGCTTAATAGAAGGAGACCGAAAACATATACTCCAAGCACTATCCATTACTATTGCACTAGGAGTATACTTCACCCTTCTCCAAGCCTCAGAATACTATGAAGCACCATTTACAATCTCTGACGGAGTATATGGATCTACCTTTTTCGTAGCCACAGGATTTCACGGATTACACGTAATTATTGGATCTACTTTCCTAACAGTATGCCTCCTACGACAACTGAAATTCCACTTCACATCTAACCATCACTTCGGCTTTGAAGCCGCAGCCTGATACTGACATTTCGTAGATGTTGTATGACTATTCCTCTACGTATCAATCTATTGATGAGGATCCTACTCTTTTAGTATTAAACAGTACAATTGACTTCCAATCAATCAGTTTCGGTAAACTCCGAAAAAGAGTAATAAACATCATACTAACACTACTTACAAACGTAACTCTAGCCTCCTTACTCGTACTAATTGCATTCTGACTACCCCAACTAAACGCATACTCAGAAAAAACAAGCCCATACGAATGTGGATTCGACCCCATAGGATCAGCACGCCTTCCATTTTCAATAAAATTTTTTCTAGTAGCAATTACATTTCTTCTCTTTGACCTAGAAATTGCCCTTCTTCTTCCCCTACCATGAGCATCCCAAACAAACAATCTAAAAACAATACTCACAATAGCACTATTCCTTCTCACCTTACTAGCAGCAAGCCTAGCATACGAATGAACCCAAAAAGGCCTAGAATGAACAGAATATGATAATTAGTTTAAAACAAAACAAATGATTTCGACTCATTAGACTATGATTTATCTCATAATTATCAAATGCCATTAGTTTATATAAACATCATAATAGCATTCACAATCGCCCTTGCAGGACTACTTATATACCGATCTCACCTAATATCCTCACTACTATGCTTAGAGGGAATAATATTATCACTCTTCATCATATCAACTCTAATTGTCCTAAACACACACTTCACCCTAGCTAGCATAATACCCATTATCCTATTAGTATTCGCAGCCTGCGAAGCTGCACTCGGCCTATCCTTATTAGTAATAGTATCCAACACATACGGCACCGACTACGTCCAAAACCTAAACCTCTTACAATGCTAAAAATTATTATCCCAACAACAATATTACTACCCATGACATGAATATCTAAACACAATATAATCTGAATCAACGCAACAGTACATAGCCTCCTCATCAGCCTAATTAGCCTTTCCCTATTAAACCAACTAAACGAAAACAGCCTTAACTTCTCTCTAACATTTTTTTCCGACTCATTATCAGCACCCCTATTGGTCCTAACCACATGACTCCTCCCCCTTATATTAATAGCTAGCCAATCCCACTTATCAAAAGAAACAACAACCCGAAAAAAACTATATATTACTATACTAATCATACTGCAATTGTTCCTAATCATAACCTTCACCGCCACTGAATTAATCCTATTCTACATCCTATTTGAAGCAACACTAGTACCCACATTAATTATTATTACACGCTGAGGAAATCAAACAGAACGACTCAATGCGGGATTTTACTTTCTATTCTACACACTAGCAGGATCCCTACCACTGCTAGTAGCACTAGTTTACATCCAAAACACCACAGGCTCACTAAATTTCCTAATTATCCACTACTGATCTCACCCAATATCCAACACCTGATCAAACATTTTTACATGACTAGCATGCATCATAGCCTTCATAGTAAAAATACCACTGTACGGACTCCACCTTTGACTACCAAAAGCCCATGTAGAAGCCCCCATTGCAGGCTCAATAGTACTTGCAGCCGTACTGCTAAAACTTGGAGGCTATGGCATAATACGAATTACCACCATTCTAGACCCACTAACAAATCTCATAGCCTACCCATTCCTCATACTTTCCATATGAGGCATAATTATAACCAGCTCTATCTGTTTACGCCAAACTGACCTAAAATCCCTAATCGCCTACTCATCAGTAAGCCACATAGCACTTGTAATCGTAGCAATCATAATTCAAACCCCCTGAAGCTTCATAGGAGCCACAGCTCTTATAATTGCCCACGGACTAACATCTTCCATATTATTTTGCCTAGCCAACACTAACTATGAACGAGTACATAGTCGAACTATAATTCTAGCCCGAGGACTACAAACACTCTTACCACTTATAGCAACATGATGACTAATAGCAAGCCTCACAAACTTAGCCCTACCCCCATCCATCAACTTAATCGGAGAATTATTCATCATCACAGCATCATTCTCCTGATCCAACATCACAATTATCCTTATAGGAATAAACATAATAATCACAGCTCTCTACTCTCTCTATATATTAATTATAACACAACGAGGAAAATATACCCACCATATTAATAACATCAAACCCTCATTCACACGAGAAAACGCCCTTATAGCCCTACACATTTTACCACTGCTACTACTAACCCTAAACCCTAAAACAATTCTAGGACCCCTTTACTGTAGATATAGTTTAACAAAAACCCTAGATTGTGAATCTAGTAATAGAAAACTAAATATTCTTATCTACCGAAAAAGTTTGCAAGAACTGCTAACTCATGCTCCCACACCTAAAAACGTGGCTTTTTCAACTTTTAGAGGATGGTAGTTATCCGTTGGTCTTAGGAACCAAAAAATTGGTGCAACTCCAAATAAAAGTAATAAACCCATTCACCTCACTCACATTAACCACATTAATTATTCTAATTATACCAATTATAATATCCAACTCAAACATCTACAAAACCAACCTCTATCCCAACTACGTTAAAACCACCGTATCCTGCGCCTTCACCCTCAGCCTGATCCCCTTACTAATATTTATCCACACAGGCCAAGAAACAATTATTTCAAACTGACACTGAATAACCCTACAAACTGTAGAACTATCCCTTAGCTTCAAAATAGACTACTTCTCAGTAACATTCACTCCCGTAGCATTATTCGTTACATGATCAATTATAGAATTCTCCATATGATACATACACTCAGATCCCTTCATCAACCGATTCTTTAAATACCTATTACTATTCTTAATTACTATAATAATTCTCGTAACCGCTAACAATCTCTTTCAACTCTTCATCGGATGGGAAGGTGTAGGAATCATATCATTCCTACTAATCGGATGATGACACGGACGAACAGACGCCAACACAGCCGCATTACAAGCAATCCTATATAACCGCATTGGAGACATTGGATTTGTCCTATCCATAGCATGGTTTCTATCCCACTCAAACACATGAGACCTCCAACAAATCTTTATTCTAAACAATGAATGTCCAAACATACCATTAATAGGCCTACTCTTAGCCGCAGCAGGAAAATCAGCCCAATTCGGACTACACCCTTGACTACCCTCAGCAATGGAAGGTCCAACCCCCGTATCAGCACTACTACACTCAAGCACAATAGTAGTAGCAGGAGTATTCCTACTTATCCGCTTCTACCCCCTAATAGAAACCAACAAACTAGCTCAAACTATAACATTATGCCTAGGAGCTATTACTACCTTATTTACAGCACTATGTGCAACCACACAAAACGATATCAAAAAAATTGTAGCCTTCTCAACTTCAAGTCAACTAGGCCTAATGATAGTGACAATCGGCATTAACCAACCGCACTTAGCATTTCTTCATATCTGCATGCATGCCTTCTTCAAAGCAATACTATTTATATGCTCCGGATCCATTATCCACAGCCTCAACGACGAACAAGATATCCGAAAAATAGGAGGACTATACAAAGCAATACCATTCACAACAACAGCACTAATTATCGGAAGTCTAGCACTAACAGGAATACCTTATCTCACAGGATTCTACTCAAAAGACCTTATCATTGAAGCAGCAAATACATCCTACACAAACGCCTGAGCCCTACTAATAACACTAATTGCCACATCCCTAACCGCTGCTTACAGTACTCGAATTATCTTTTTTGCACTCCTAGGACAGCCACGTTTTTCACCCCTAGTCCTAATCAATGAAAATAATCCCTTATTAATTAATTCTATTAAACGTCTATTAATCGGAAGCATTTTCGCCGGTTTTATTATCTCCAACAATATCCCACCAATAACAATATCAAACATAACAATACCCCTCTACATAAAAACAACAGCCTTAACAGCAACTATCATAGGCTTCATACTAGCCCTAGAACTAAACAACATAACCTATTATCTAAAATTTAAATACCCATCACAAACATACAAATTCTCCAATATACTAGGGTATTATCCCTCCATCATACACCGTTTAACAACATACCACAACCTATCTATAAGTCAAAAATCCGCATCATCACTACTAGACTTAATCTGACTAGAGACCATTATACCAAAAACAACTTCCTATATCCAAATAAAAATATCAATCATAGTATCTAACCAGAAAGGCTTAATTAAACTATATTTTCTTTCCTTCCTAATTACTATCGTAATAAGCATAATACTATTTAATTACCACGAGTAATCTCTATAATAACAATAACTCCAATAAGCAATGATCAACCAGTAACAATAACTAATCAAGTACCATAACTATACAAAGCAGCAATCCCCATAGCCTCCTCACTAAAAAACCCTGAATCACCTGTATCATAAATTACTCAATCCCCAAGACCATTAAATTTAAAAATAATTTCTACCTCCTCTTCTTCCAACGCATAATAAATCATAATAAACTCCATTATCAAACCAGAAACAAACACCCCAAGAACAGTCTTATTAGAAACTCAAACTTCAGGATATATTTCAGTAGCCATAGCAGTAGTATAACCAAAAACCACCAACATACCACCCAAATAAATCAAAAACACTATCAAACCCAAAAAAGACCCACCAAAATTTAACACAATACCACAACCAACCCCACCACTCACAATCAACCCAAGACCACCATAAATAGGAGAGGGCTTAGAAGAAAAACCAACAAACCCAATAACAAAAATAGTACTTAAAATAAACGCAATATACACTATCATTATTCCTACATGGAATCTAACCATGACCAATGACATGAAAAATCATCGTTGTACTTCAACTACAAGAACCTTAATGACCAACATCCGAAAATCACACCCACTAATAAAAATTATCAACAATGCATTCATTGACCTCCCAGCCCCCTCAAACATCACATCATGATGAAACTTCGGCTCCCTTTTAGGTATCTGCCTAATCTTACAAATCCTAACAGGCCTATTCTTAGCAATACATTACACATCAGACACAACAATAGCCTTCTCATCAGTAACACACATCTGCCGAGACGTAAACTATGGATGAATTATTCGCTACCTACATGCAAACGGAGCATCCATATTCTTCATTTGCTTATTTATCCATGTAGGCCGAGGCCTATACTACGGATCCTATATATTCCTAAAAACATGAAACATCGGAGTAATCTTACTATTTACCGTTATAGCAACAGCATTCATAGGTTACGTCCTACCCTGAGGACAAATATCATTCTGAGGAGCCACAGTCATCACAAACCTATTATCAGCTATTCCCTACATTGGAACAAATCTTGTAGAATGAATCTGAGGAGGCTTCTCCGTCGATAAAGCAACCCTCACACGATTCTTTGCCTTCCACTTCATTCTCCCCTTCATCATCGCAGCCCTCGCAACAGTACACCTCCTATTTCTGCACGAAACCGGATCCAACAACCCAACCGGAATTTCATCAGACATAGACAAAATTCCATTTCACCCATACTATACTATTAAAGACATCTTAGGAGCCCTATTCATAATGCTAGCCCTACTAATCCTAGTACTATTCTCACCAGACTTACTAGGAGACCCAGACAACTACACCCCAGCAAACCCACTAAACACACCACCCCATATTAAACCAGAATGATATTTCCTATTTGCCTACGCCATTCTACGCTCAATTCCCAACAAATTAGGCGGAGTATTAGCCTTAGCGGCCTCCATCTTAATCCTAATCCTAATACCTATACTACATACATCCAAACAACGAAGTATAATATTTCGACCACTAAGTCAATGCCTATTCTGAATACTAGTAGCAGACCTCATCACATTAACATGAATTGGAGGCCAACCCGTAGAACACCCATTTATCATCATCGGCCAACTAGCTTCCATCCTGTATTTCCTAATTATTCTAGTACTAATACCAATCACTAGCATTATCGAAAATCACCTCTTAAAATGAAGAGTCTTTGTAGTATATCAAATACCCTGGCCTTGTAAACCAGAAAAGGAGAATAACCCCTCCCCAAGACTCAAGGAAGGAGACAAACTCCGCCATCAGCACCCAAAGCTGAAATTCTAACTAAACTATTCCCTGCCAACCAAAACATTCATCCTATTCGTATACAAACCAAAACGCCAAGTACCTTATTACTACCTCCAAAAC-AAAAAATCCACAAAAAATCCCACATAAACATACAAATATGTAACTCTAAAAAATTTAACCATAGAAAAACCCCCATAATTTAATATATTATAACCCTATGTACGTCGTGCATTAATTGCTAGTCCCCATGCATATAAGCATGTACATATTATTATTAATATTACATAGTACATATTATTATTGATCGTACATAGTACATTTATATTAAATAAATCCCAGTCAACATGCATATCACCTCCATTAGATCACGAGCTTAATTACCATGCCGCGTGAAACCAGCAACCCGCTTGGCAGGGATCCCTCTTCTCGCTCCGGGCCCATTAACCGTGGGGGTTTCTATAAATGAATTTTATCAGACATCTGGTTCTTACTTCAGGACCATCTCACCTAAAATCGCCCACTCTTTCCTCTTAAATAAGACATCTCGATGGACTAATGACTAATCAGCCCATGCTCACACATAACTGAGGTTTCATACATTTGGTATTTTTTAATTTTTGGGGATGCTTAGACTCAGCTATGGCCGTCCAAGGCCCTAACACAGGCAAATCAATTGTAGCTGGACTTCATAAAACTCATGACCTGGCACGACAATCCAAACAAGGTGCTATTCAGTCAATGGTTACAGGACATAACGTTTGTACACGTGCGTACACGTGCGTACACGTGCGTACACGTGCGTACACGTGCGTACACGTGCGTACACG
>PH268_Porcula_salvania_isolate_PH268_mitochondrion_complete_genome
TACTTACTTAAATATGTGCTACAAAAGCAGGCACCTACCCCCCTAGATTTTTACGCCAATCTACCACAAATAAATTTAAAATTACAACACAATAACCTCACAAAATATAAGCACCTATTTAAGCATACGCCCACAATTCAAAACAACTCAAGTTAATGTAGCTTAAATTACCAAAGCAAGGCACTGAAAATGCCTAGATGAGCCTCACAGCTCCATAAACACACAGGTTTGGTCCTGGCCTTTCTATTAATTTTTAATAAAATTACACATGCAAGTATCCGCACCCCGGTGAGAATGCCCTCTAGATCTTAAAGATCAAAAGGAGCCGGTATCAAGCACACCCAAACGGTAGCTCACAACGCCTTGCTCAACCACACCCCCACGGGAAACAGCAGTGATAAAAATTAAGCCATGAACGAAAGTTTGACTAAGTTATATTAATCAGAGTTGGTAAATCTCGTGCCAGCCACCGCGGTCATACGATTAACTCAAATTAATAGATCCACGGCGTAAAGGGTGTTTAAGAAAAGAAATCACAATAGAGTTAAATTATAACTAAGCTGTAAAAAGCCCCAGTTAAAGTAAAATAACCTACGAAAGTGACTCTAACAATTCTGATACACGATAGCTAGGACCCAAACTGGGATTAGATACCCCACTATGCCTAGCCCTAAACCTAAATAGTTATATAACAAAACTATTCGCCAGAGTACTACTCGCAACAGCCTGAAACTCAAAGGACTTGGCGGTGCTTCACACCCACCTAGAGGAGCCTGTTCTATAATCGATAAACCCCGATAAACCTTACCAACTCTTGCCAATTCAGCCTATATACCGCCATCTTCAGCAAACCCTAAAAAGGAACAATAGTAAGCACAATCATAACACATAAAAACGTTAGGTCAAGGTGTAGCTTATGAGTTGGAAAGAAATGGGCTACATTTTCTACATAAGAACACCCACACACGAAAGTTTTTATGAAACTAAAAACCAAAGGAGGATTTAGCAGTAAATCAAGAGTAGAGTGCTTGATTGAATAAGGCCATGAAGCACGCACACACCGCCCGTCACCCTCCTCAAGCACACAGTAGCATAATAACCTATACTTAATTACACAATCATGTAAGAGGAGACAAGTCGTAACAAGGTAAGCATACTGGAAAGTGTGCTTGGACTATCAAAGTATAGCTTAAACTAAAGCACCTAGTTTACACCTAGAAGATCCCACAATACATGAGTACTTTGAACTAAAACTAGCTCAACACACTAAACAGACACAAAATTATACTAAAATAAAATAAAACATTTACCTAACATTAAAGTATAGGAGATAGAAATTTTTATCTTGACGCTATAGAGACAGTACCGTAAGGGAAAGATGAAAGAATAAAATTAAAGTAAAAAAAAGCAAAGATTACCCCTTCTACCTTTTGCATAATGATTTAACCAGAAAAAATCTAACAAAGAGAACTTTAGCTAGACACCCCGAAACCAGACGAGCTACCTATGAGCAGTTTAAAAGAACCAACTCATCTATGTGGCAAAATAGTGAGAAGACTTGTAGGTAGAGGTGAAAAGCCTAACGAGCCTGGTGATAGCTGGTTGTCCGAAAAAGAATTTCAGTTCAACCTTAAAAATACCCCTAAAACTCTAAATTCCAATGTATTTTTAAGAGATAGTCTAAAAAGGTACAGCTTTTTAGAAATGGGTACAACCTTAACTAGAGAGTAAAATCTTAACATTACCATAGTAGGCCTAAAAGCAGCCATCAATTGAGAAAGCGTTAAAGCTCAACAAACCCACTAACATAATTCCAATAATTAATAATAAACTCCTAGCCCAAAATCGGACTAATCTATTAAAACATAGAAGTAATAATGTTAATATGAGTAACAAGAAAACCTTCTCCTCGCACACGCTTACATCAGTAACTAATAATATACTGATAATTAACAACCAATAAACCAAAACAACACTAAAACATTTATTAATTATATTGTTAACCCAACACAGGAGTGCACTAAGGAAAGATTAAAAGAAGTAAAAGGAACTCGGCAAACACAAACCCCGCCTGTTTACCAAAAACATCACCTCTAGCATTACTAGTATTAGAGGCAATGCCTGCCCAGTGACACCAGTTAAACGGCCGCGGTATTCTGACCGTGCAAAGGTAGCATAATCACTTGTTCTCCAAATAAGGACTTGTATGAATGGCCACACGAGGGTTTTACTGTCTCTTACTTCCAATCAGTGAAATTGACCTTCCCGTGAAGAGGCGGGAATAAAAAAATAAGACGAGAAGACCCTATGGAGCTTTAATTAACTAATCCAAAAGTTAAACAAACAAACCACAAAGGGATTAAAACAAAACTTAACATGGATTAGCAATTTCGGTTGGGGTGACCTCGGAGCAAAAAAAACCCTCCGAGTGATTTTAATCTAGACAAACCAGTCAAAATAATCACAATATCATTTATTGATCCAAAATTTTGATCAACGGAACAAGTTACCCTAGGGATAACAGCGCAATCCTATTCTAGAGTCCATATCGACAATAGGGTTTACGACCTCGATGTTGGATCAGGACACCCAAATGGTGCAACCGCTATTAAAGGTTCGTTTGTTCAACGATTAAAGTCCTACGTGATCTGAGTTCAGACCGGAGTAATCCAGGTCGGTTTCTATCTATTATAAATTTCTCCCAGTACGAAAGGATAAGAGAAATGAGACCAACCTCACAAATGTGTCTCAGAGATAATTAATGATATAATCTTAATTTAATTAACTCATAATAAACTCAACCCTAGAACAGGGCACATTAGGGTGGCAGAGACCGGTAATTGCGTAAAACTTAAACCTTTATTATCAGAGGTTCAACTCCTCTCCCTAATATAATGATCATAGTCAACATTCTAAGCCTAATTATTCCTATTCTACTAGCCGTAGCATTCCTCACCTTAGTAGAACGAAAAGTACTAGGTTACATACAACTACGAAAAGGACCCAACGTCGTAGGCCCCTACGGCCTCCTCCAACCCATCGCTGACGCCCTAAAACTATTTACCAAAGAACCCCTACGACCAGCCACATCCTCCATCTCCATATTCATTATCGCACCAATCCTAGCCTTATCCTTAGCACTAACAATATGAATTCCACTACCAATACCCTATCCCCTAATCAACATAAATTTAGGAGTACTATTCATGCTAGCCATATCAAGCCTAGCAGTCTATTCCATCCTATGATCAGGATGAGCATCCAACTCAAAATACGCACTCATCGGAGCCTTACGAGCAGTAGCCCAAACAATTTCATACGAAGTAACACTAGCAATTATCCTACTATCAGTACTCCTAATAAACGGATCATACACTCTATCCACCCTAATCACAACACAAGAACACATTTGAATAATTTTCACATCCTGACCCCTAGCCATAATATGATTTATCTCAACCCTAGCAGAAACCAACCGAGCCCCATTCGACCTCACAGAAGGAGAATCAGAACTCGTATCAGGCTTCAACGTAGAATATGCAGCCGGACCCTTCGCCATATTCTTCATAGCAGAATATGCTAACATCATTATAATAAACGCATTCACAGTAATCCTCTTTCTAGGAGCATTCCACGACCCACACACATCAGAACTATACACAATCAACTTCGTATTAAAAACACTCGCATTAACAACTACCTTCCTATGAATCCGAGCATCATATCCACGATTCCGATATGATCAACTAATACACCTACTATGAAAAAGCTTCCTACCCCTAACACTAGCCCTATGCATATGACACATTTCACTCCCCATTATAACAGCAAGCATCCCCCCACAATCATAGAAATATGTCTGACAAAAGAGTTACTTTGATAGAGTAAAAAATAGAGGTTCAAACCCTCTTATTTCTAGAACAATAGGACTCGAACCTACACCTAAGAATTCAAAATTCTCCGTGCTACCAAAATACACCACATTCTAAAGTAAGGTCAGCTAAGTTAAGCTATCGGGCCCATACCCCGAAAATGTTGGTTCATACCCTTCCCATACTAATAAATCCCATCATCTACACTATCCTTATCATAACTGTAATATTCGGAACCATACTAGTAACAATCAGCTCACACTGACTACTCATCTGAATCGGATTCGAAATAAACCTATTAGCAATAATCCCAGTATTAATAAAAAACTTTAACCCACGAGCCATAGAAGCAGCTACAAAATACTTCCTAACACAAGCCACAGCTTCCATAATCCTAATAATAGCCATCATCATTAACCTCTTATACTCCGGACAATGAACTACCACAAATTTATTTAACCCAATAGCAATAATAATAATAACCCTAGCTCTAGCCATAAAACTAGGACTATCACCCTTCCACTTCTGAGTTCCAGAAGTAACCCAAGGCATTTCACTACAAGCAGGCCTACTACTATTAACATGACAAAAACTAGCTCCACTATCAGTATTATGCCAAATCTCACAATCAATCAACCCCAACCTAATATTAACCATAGCCATACTATCAATTCTAATCGGAGGATGAGGAGGACTAAACCAAACCCAACTTCGAAAAATTATAGCATACTCATCAATTGCACACATAGGATGAATAACAGCAGTACTACCATATAATACAACTATAACAATCCTAAACCTATTAATTTATATCATAATAACACTAACAATATTCATATTACTAATCCACAGCTCAACAACCACAACCCTATCTCTATCCCACACATGAAACAAAATACCCATTATTACAAGCCTAATAATAATAATTCTCCTCTCAATAGGAGGCCTACCCCCATTATCAGGATTTATACCAAAATGAATAATTATTCAAGAAATAACAAAAAATGAAAACATCATCATACCAACACTCATAGCAATAACAGCACTGCTAAACCTCTACTTCTATATACGACTAGCCTACTCCTCCTCACTAACCATATTCCCATCCACAAACAACATAAAAATAAAATGACAATTCGAACACACAAAACAAATAAAACTACTCCCTACAATAATTGTATTATCAACACTAATTCTACCTATAACACCAGCCCTCTCATCCTTAAACTAGGAATTTAGGTTAACATAGACCAAGAGCCTTCAAAGCTCTAAGCAAGTATAAAGTACTTAACTCCTGAAAACCTAAGGACTGCAGGACTCATCCTACATCAATTGAATGCAAATCAAACACTTTAATTAAGCTAAATCCTCACTAGATTGGTGGGATTACATACCCACGAAACTTTTAGTTAACAGCTAAACACCCTAATCAACTGGCTTCAATCTACTTCTCCCGCCGCAGGAAAAAAAAGCGGGAGAAGTCCCGGCAGAATTGAAGCTGCTTCTTTGAATTTGCAATTCAACATGACATTCACCACGGAACTTGGCAAAAAGAGGACTCAACCTCTGTCTTTAGATTTACAGTCTAATGCTTACTCAGCCATTTTACCTATGTTCGTAAATCGTTGATTATACTCAACAAACCACAAAGACATCGGCACCCTATACCTGTTATTTGGTGCCTGAGCTGGAATGGTGGGCACCGCTTTAAGCCTACTAATCCGCGCTGAATTGGGTCAACCCGGAACCTTACTCGGTGACGACCAAATCTATAATGTAATTGTTACAGCCCATGCCTTCGTAATAATTTTCTTTATAGTAATACCCATTATGATCGGAGGCTTTGGCAACTGACTTGTACCATTAATAATTGGAGCCCCAGACATGGCTTTTCCACGCATGAATAACATAAGTTTCTGACTACTTCCACCATCCTTCCTACTACTTCTAGCATCCTCAATAGTAGAAGCCGGAGCAGGTACCGGATGAACTGTTTACCCACCCTTAGCTGGAAACCTAGCCCATGCAGGAGCCTCAGTTGATTTAACAATTTTCTCCCTACACCTTGCAGGTGTATCATCAATCCTAGGAGCCATTAACTTTATCACTACAATTATCAACATAAAACCCCCTGCAATGTCTCAATACCAAACACCCCTATTCGTCTGATCAGTACTAATTACAGCTGTATTACTTTTACTATCCCTGCCAGTTTTAGCAGCTGGCATTACCATGTTACTAACAGACCGCAATCTAAATACAACTTTCTTTGATCCAGCAGGTGGTGGAGACCCTATCCTTTATCAACATTTATTTTGATTTTTTGGACACCCAGAAGTATACATTCTCATCCTACCAGGATTTGGAATAATCTCCCACATCGTAACCTACTACTCAGGTAAAAAAGAACCATTCGGGTACATAGGCATAGTATGAGCCATAATATCCATTGGATTTTTAGGATTTATTGTATGAGCTCACCATATATTTACCGTGGGAATAGACGTAGATACCCGAGCATACTTTACATCCGCTACAATAATTATTGCTATTCCAACCGGAGTAAAAGTATTCAGCTGACTAGCTACCCTCCATGGAGGCAACATCAAATGATCACCCGCAATACTATGAGCTCTAGGCTTCATCTTCCTATTTACCGTAGGGGGTCTAACAGGCATTGTACTAGCTAATTCCTCACTAGATATTGTACTACATGATACATATTATGTAGTCGCTCACTTTCACTATGTATTATCCATAGGAGCAGTATTTGCTATTATAGGAGGCTTCGTTCACTGATTCCCCCTATTCTCCGGATATACACTCAACCAAACATGAGCAAAAATTCACTTCGTAATCATATTTGTAGGAGTAAACATAACATTCTTCCCACAACACTTTCTAGGTCTATCAGGAATACCTCGACGATATTCCGACTACCCTGACGCATACACAGCATGAAATACTATCTCCTCAATAGGCTCATTCATCTCACTAACAGCAGTAGTATTAATAATCTTCATTATCTGAGAAGCATTCGCATCAAAACGAGAGGTGTCTGCAGTAGAACTAACAAGCACAAACCTAGAGTGACTACACGGATGTCCCCCTCCTTACCACACATTTGAAGAACCAACATACATCAACCTAAAATAAGAATAAGAAAGGAAGGAATCGAACCCTCTCCCACTGGTTTCAAGCCAACGTCATAACCACTATGTCTTTCTCAATAATTGAGGTATTAGTAAAACATTACATAACTTTGTCAAAGTTACATTATAGGTGAAAGCCCTATATACCTCTATGGCTTACCCCTTCCAACTAGGCTTTCAAGACGCCACTTCACCTATCATAGAAGAACTCCTACACTTTCACGACCACACCTTAATAATTGTATTCTTAATTAGCTCTTTAGTACTATACATCATCTCACTCATACTAACAACAAAACTGACACACACTAGCACAATAGATGCCCAAGAAGTAGAAACAATTTGAACAATTTTACCTGCTATTATCCTAATCCTAATTGCCCTTCCATCACTACGAATCCTTTACATAATAGACGAAATTAACAATCCAGCCCTAACTGTAAAAACCATAGGACACCAATGATACTGAAGCTACGAATATACAGATTATGAAGACCTTACCTTCGACTCATACATAATCCCCACATTAGACCTCAAACCCGGAGAAATACGACTACTAGAAGTAGATAATCGAATTGTTCTACCAATAGAAATAACAATCCGAATACTAGTATCTTCTGAAGACGTATTACACTCATGAGCCGTCCCATCCCTCGGTCTAAAAACGGATGCTATTCCAGGACGACTAAATCAAACAACTCTAATATCTACACGACCTGGTCTTTATTACGGACAATGCTCAGAAATCTGTGGATCAAACCACAGCTTCATGCCCATCGTACTTGAACTTGTCCCGCTAAAGTACTTCGAAAAATGATCAACATCAATATTAACAGGTTCATTGAGAAGCTAGTTAGCACTAACCTTTTAAGTTAGAGATCGGGAACTTAAACCTCCCCTCAATGATATGCCACAACTAGACACATCTACATGACTCATTACAATTACATCAATAATTATAACATTATTTATTTTATTCCAACTAAAAATCTCAAACCACTCATACCCAGCAAGCCCAGAATCAACTGAACTCAAAACTCAAAAATATAATACCCCTTGAGAAATAAAATGAACGAAAATCTATTTACCTCTTTCATTACCCCTACGATAATAGGACTACCCATTGTCACCTTAATCATTATATTCCCAAGCTTACTATTTCCAAAACCTAAACGACTCATTAATAACCGCATAATCTCCACTCAACAATGATTAATTCAATTAACATCCAAACAAATAATAGCCATTCATAACCAAAAAGGCCAAACCTGATCATTAATACTCATATCCCTAATCATATTTATTGGCTCAACAAACATCCTAGGCCTACTACCACACTCATTCACACCTACCACACAATTATCAATAAATTTGGGTATAGCAATCCCTCTATGATCAGCAACTGTATTTACAGGATTCCGCCATAAAACCAAAGCATCACTAGCTCATTTTCTACCACAAGGAACACCCGCTCCACTAATCCCTATGCTTGTAATTATTGAAACCATTAGCCTATTTATCCAACCAGTAGCCTTAGCCGTACGATTAACAGCCAACATCACAGCAGGACACCTATTAATCCACCTAATCGGAGGAGCCACATTAGCACTACTCAACATCAATACTATAACAGCTTTAATCACATTTACTATTCTTATTTTATTAACCATCCTTGAATTTGCAGTAGCCCTAATCCAAGCCTATGTATTCACACTACTAGTAAGCTTATACCTACACGACAATACATAATGACCCACCAAACACACGCATACCATATAGTAAACCCAAGCCCATGACCACTTACCGGAGCCCTATCAGCCCTCCTAATAACATCAGGCCTAATCATATGATTCCATTTCAATTCTATAGTCCTACTATCCCTAGGATTATTAACTAACACTCTAACAATATACCAATGATGGCGAGACATTGTCCGAGAAAGCACCTTTCAAGGCCACCACACATCAGTTGTCCAAAAAGGCTTGCGATACGGTATAATCCTATTTATTATCTCCGAAGTTCTATTCTTCACCGGATTTTTCTGAGCTTTTTATCATTCAAGCCTAGCACCAACACCTGAATTAGGGGGTTGCTGACCACCAACAGGAATTCACCCACTAAACCCCCTAGAAGTACCCCTACTAAATACCTCAATTCTCCTTGCTTCAGGAGTATCCATTACCTGAGCCCACCATAGCTTAATAGAAGGAGACCGAAAACATATACTCCAAGCACTATCCATTACTATTGCACTAGGAGTATACTTCACCCTTCTCCAAGCCTCAGAATACTATGAAGCACCATTTACAATCTCTGACGGAGTATATGGATCTACCTTTTTCGTAGCCACAGGATTTCACGGATTACACGTAATTATTGGATCTACTTTCCTAACAGTATGCCTCCTACGACAACTGAAATTCCACTTCACATCTAACCATCACTTCGGCTTTGAAGCCGCAGCCTGATACTGACATTTCGTAGATGTTGTATGACTATTCCTCTACGTATCAATCTATTGATGAGGATCCTACTCTTTTAGTATTAAACAGTACAATTGACTTCCAATCAATCAGTTTCGGTAAACTCCGAAAAAGAGTAATAAACATCATACTAACACTACTTACAAACGTAACTCTAGCCTCCTTACTCGTACTAATTGCATTCTGACTACCCCAACTAAACGCATACTCAGAAAAAACAAGCCCATACGAATGTGGATTCGACCCCATAGGATCAGCACGCCTTCCATTTTCAATAAAATTTTTTCTAGTAGCAATTACATTTCTTCTCTTTGACCTAGAAATTGCCCTTCTTCTTCCCCTACCATGAGCATCCCAAACAAACAATCTAAAAACAATACTCACAATAGCACTATTCCTTCTCACCTTACTAGCAGCAAGCCTAGCATACGAATGAACCCAAAAAGGCCTAGAATGAACAGAATATGATAATTAGTTTAAAACAAAACAAATGATTTCGACTCATTAGACTATGATTTATCTCATAATTATCAAATGCCATTAGTTTATATAAACATCATAATAGCATTCACAATCGCCCTTGCAGGACTACTTATATACCGATCTCACCTAATATCCTCACTACTATGCTTAGAGGGAATAATATTATCACTCTTCATCATATCAACTCTAATTGTCCTAAACACACACTTCACCCTAGCTAGCATAATACCCATTATCCTATTAGTATTCGCAGCCTGCGAAGCTGCACTCGGCCTATCCTTATTAGTAATAGTATCCAACACATACGGCACCGACTACGTCCAAAACCTAAACCTCTTACAATGCTAAAAATTATTATCCCAACAACAATATTACTACCCATGACATGAATATCTAAACACAATATAATCTGAATCAACGCAACAGTACATAGCCTCCTCATCAGCCTAATTAGCCTTTCCCTATTAAACCAACTAAACGAAAACAGCCTTAACTTCTCTCTAACATTTTTTTCCGACTCATTATCAGCACCCCTATTGGTCCTAACCACATGACTCCTCCCCCTTATATTAATAGCTAGCCAATCCCACTTATCAAAAGAAACAACAACCCGAAAAAAACTATATATTACTATACTAATCATACTGCAATTGTTCCTAATCATAACCTTCACCGCCACTGAATTAATCCTATTCTACATCCTATTTGAAGCAACACTAGTACCCACATTAATTATTATTACACGCTGAGGAAATCAAACAGAACGACTCAATGCGGGATTTTACTTTCTATTCTACACACTAGCAGGATCCCTACCACTGCTAGTAGCACTAGTTTACATCCAAAACACCACAGGCTCACTAAATTTCCTAATTATCCACTACTGATCTCACCCAATATCCAACACCTGATCAAACATTTTTACATGACTAGCATGCATCATAGCCTTCATAGTAAAAATACCACTGTACGGACTCCACCTTTGACTACCAAAAGCCCATGTAGAAGCCCCCATTGCAGGCTCAATAGTACTTGCAGCCGTACTGCTAAAACTTGGAGGCTATGGCATAATACGAATTACCACCATTCTAGACCCACTAACAAATCTCATAGCCTACCCATTCCTCATACTTTCCATATGAGGCATAATTATAACCAGCTCTATCTGTTTACGCCAAACTGACCTAAAATCCCTAATCGCCTACTCATCAGTAAGCCACATAGCACTTGTAATCGTAGCAATCATAATTCAAACCCCCTGAAGCTTCATAGGAGCCACAGCTCTTATAATTGCCCACGGACTAACATCTTCCATATTATTTTGCCTAGCCAACACTAACTATGAACGAGTACATAGTCGAACTATAATTCTAGCCCGAGGACTACAAACACTCTTACCACTTATAGCAACATGATGACTAATAGCAAGCCTCACAAACTTAGCCCTACCCCCATCCATCAACTTAATCGGAGAATTATTCATCATCACAGCATCATTCTCCTGATCCAACATCACAATTATCCTTATAGGAATAAACATAATAATCACAGCTCTCTACTCTCTCTATATATTAATTATAACACAACGAGGAAAATATACCCACCATATTAATAACATCAAACCCTCATTCACACGAGAAAACGCCCTTATAGCCCTACACATTTTACCACTGCTACTACTAACCCTAAACCCTAAAACAATTCTAGGACCCCTTTACTGTAGATATAGTTTAACAAAAACCCTAGATTGTGAATCTAGTAATAGAAAACTAAATATTCTTATCTACCGAAAAAGTTTGCAAGAACTGCTAACTCATGCTCCCACACCTAAAAACGTGGCTTTTTCAACTTTTAGAGGATGGTAGTTATCCGTTGGTCTTAGGAACCAAAAAATTGGTGCAACTCCAAATAAAAGTAATAAACCCATTCACCTCACTCACATTAACCACATTAATTATTCTAATTATACCAATTATAATATCCAACTCAAACATCTACAAAACCAACCTCTATCCCAACTACGTTAAAACCACCGTATCCTGCGCCTTCACCCTCAGCCTGATCCCCTTACTAATATTTATCCACACAGGCCAAGAAACAATTATTTCAAACTGACACTGAATAACCCTACAAACTGTAGAACTATCCCTTAGCTTCAAAATAGACTACTTCTCAGTAACATTCACTCCCGTAGCATTATTCGTTACATGATCAATTATAGAATTCTCCATATGATACATACACTCAGATCCCTTCATCAACCGATTCTTTAAATACCTATTACTATTCTTAATTACTATAATAATTCTCGTAACCGCTAACAATCTCTTTCAACTCTTCATCGGATGGGAAGGTGTAGGAATCATATCATTCCTACTAATCGGATGATGACACGGACGAACAGACGCCAACACAGCCGCATTACAAGCAATCCTATATAACCGCATTGGAGACATTGGATTTGTCCTATCCATAGCATGGTTTCTATCCCACTCAAACACATGAGACCTCCAACAAATCTTTATTCTAAACAATGAATGTCCAAACATACCATTAATAGGCCTACTCTTAGCCGCAGCAGGAAAATCAGCCCAATTCGGACTACACCCTTGACTACCCTCAGCAATGGAAGGTCCAACCCCCGTATCAGCACTACTACACTCAAGCACAATAGTAGTAGCAGGAGTATTCCTACTTATCCGCTTCTACCCCCTAATAGAAACCAACAAACTAGCTCAAACTATAACATTATGCCTAGGAGCTATTACTACCTTATTTACAGCACTATGTGCAACCACACAAAACGATATCAAAAAAATTGTAGCCTTCTCAACTTCAAGTCAACTAGGCCTAATGATAGTGACAATCGGCATTAACCAACCGCACTTAGCATTTCTTCATATCTGCATGCATGCCTTCTTCAAAGCAATACTATTTATATGCTCCGGATCCATTATCCACAGCCTCAACGACGAACAAGATATCCGAAAAATAGGAGGACTATACAAAGCAATACCATTCACAACAACAGCACTAATTATCGGAAGTCTAGCACTAACAGGAATACCTTATCTCACAGGATTCTACTCAAAAGACCTTATCATTGAAGCAGCAAATACATCCTACACAAACGCCTGAGCCCTACTAATAACACTAATTGCCACATCCCTAACCGCTGCTTACAGTACTCGAATTATCTTTTTTGCACTCCTAGGACAGCCACGTTTTTCACCCCTAGTCCTAATCAATGAAAATAATCCCTTATTAATTAATTCTATTAAACGTCTATTAATCGGAAGCATTTTCGCCGGTTTTATTATCTCCAACAATATCCCACCAATAACAATATCAAACATAACAATACCCCTCTACATAAAAACAACAGCCTTAACAGCAACTATCATAGGCTTCATACTAGCCCTAGAACTAAACAACATAACCTATTATCTAAAATTTAAATACCCATCACAAACATACAAATTCTCCAATATACTAGGGTATTATCCCTCCATCATACACCGTTTAACAACATACCACAACCTATCTATAAGTCAAAAATCCGCATCATCACTACTAGACTTAATCTGACTAGAGACCATTATACCAAAAACAACTTCCTATATCCAAATAAAAATATCAATCATAGTATCTAACCAGAAAGGCTTAATTAAACTATATTTTCTTTCCTTCCTAATTACTATCGTAATAAGCATAATACTATTTAATTACCACGAGTAATCTCTATAATAACAATAACTCCAATAAGCAATGATCAACCAGTAACAATAACTAATCAAGTACCATAACTATACAAAGCAGCAATCCCCATAGCCTCCTCACTAAAAAACCCTGAATCACCTGTATCATAAATTACTCAATCCCCAAGACCATTAAATTTAAAAATAATTTCTACCTCCTCTTCTTCCAACGCATAATAAATCATAATAAACTCCATTATCAAACCAGAAACAAACACCCCAAGAACAGTCTTATTAGAAACTCAAACTTCAGGATATATTTCAGTAGCCATAGCAGTAGTATAACCAAAAACCACCAACATACCACCCAAATAAATCAAAAACACTATCAAACCCAAAAAAGACCCACCAAAATTTAACACAATACCACAACCAACCCCACCACTCACAATCAACCCAAGACCACCATAAATAGGAGAGGGCTTAGAAGAAAAACCAACAAACCCAATAACAAAAATAGTACTTAAAATAAACGCAATATACACTATCATTATTCCTACATGGAATCTAACCATGACCAATGACATGAAAAATCATCGTTGTACTTCAACTACAAGAACCTTAATGACCAACATCCGAAAATCACACCCACTAATAAAAATTATCAACAATGCATTCATTGACCTCCCAGCCCCCTCAAACATCACATCATGATGAAACTTCGGCTCCCTTTTAGGTATCTGCCTAATCTTACAAATCCTAACAGGCCTATTCTTAGCAATACATTACACATCAGACACAACAATAGCCTTCTCATCAGTAACACACATCTGCCGAGACGTAAACTATGGATGAATTATTCGCTACCTACATGCAAACGGAGCATCCATATTCTTCATTTGCTTATTTATCCATGTAGGCCGAGGCCTATACTACGGATCCTATATATTCCTAAAAACATGAAACATCGGAGTAATCTTACTATTTACCGTTATAGCAACAGCATTCATAGGTTACGTCCTACCCTGAGGACAAATATCATTCTGAGGAGCCACAGTCATCACAAACCTATTATCAGCTATTCCCTACATTGGAACAAATCTTGTAGAATGAATCTGAGGAGGCTTCTCCGTCGATAAAGCAACCCTCACACGATTCTTTGCCTTCCACTTCATTCTCCCCTTCATCATCGCAGCCCTCGCAACAGTACACCTCCTATTTCTGCACGAAACCGGATCCAACAACCCAACCGGAATTTCATCAGACATAGACAAAATTCCATTTCACCCATACTATACTATTAAAGACATCTTAGGAGCCCTATTCATAATGCTAGCCCTACTAATCCTAGTACTATTCTCACCAGACTTACTAGGAGACCCAGACAACTACACCCCAGCAAACCCACTAAACACACCACCCCATATTAAACCAGAATGATATTTCCTATTTGCCTACGCCATTCTACGCTCAATTCCCAACAAATTAGGCGGAGTATTAGCCTTAGCGGCCTCCATCTTAATCCTAATCCTAATACCTATACTACATACATCCAAACAACGAAGTATAATATTTCGACCACTAAGTCAATGCCTATTCTGAATACTAGTAGCAGACCTCATCACATTAACATGAATTGGAGGCCAACCCGTAGAACACCCATTTATCATCATCGGCCAACTAGCTTCCATCCTGTATTTCCTAATTATTCTAGTACTAATACCAATCACTAGCATTATCGAAAATCACCTCTTAAAATGAAGAGTCTTTGTAGTATATCAAATACCCTGGCCTTGTAAACCAGAAAAGGAGAATAACCCCTCCCCAAGACTCAAGGAAGGAGACAAACTCCGCCATCAGCACCCAAAGCTGAAATTCTAACTAAACTATTCCCTGCCAACCAAAACATTCATCCTATTCGTATACAAACCAAAACGCCAAGTACCTTATTACTACCTCCAAAAC-AAAAAATCCACAAAAAATCCCACATAAACATACAAATATGTAACTCTAAAAAATTTAACCATAGAAAAACCCCCATAATTTAATATATTATAACCCTATGTACGTCGTGCATTAATTGCTAGTCCCCATGCATATAAGCATGTACATATTATTATTAATATTACATAGTACATATTATTATTGATCGTACATAGTACATTTATATTAAATAAATCCCAGTCAACATGCATATCACCTCCATTAGATCACGAGCTTAATTACCATGCCGCGTGAAACCAGCAACCCGCTTGGCAGGGATCCCTCTTCTCGCTCCGGGCCCATTAACCGTGGGGGTTTCTATAAATGAATTTTATCAGACATCTGGTTCTTACTTCAGGACCATCTCACCTAAAATCGCCCACTCTTTCCTCTTAAATAAGACATCTCGATGGACTAATGACTAATCAGCCCATGCTCACACATAACTGAGGTTTCATACATTTGGTATTTTTTAATTTTTGGGGATGCTTAGACTCAGCTATGGCCGTCCAAGGCCCTAACACAGGCAAATCAATTGTAGCTGGACTTCATAAAACTCATGACCTGGCACGACAATCCAAACAAGGTGCTATTCAGTCAATGGTTACAGGACATAACGTTTGTACACGTGCGTACACGTGCGTACACGTGCGTACACGTGCGTACACGTGCGTACACGTGCGTACACG
>PH294_Porcula_salvania_isolate_PH294_mitochondrion_complete_genome
TACTTACTTAAATATGTGCTACAAAAGCAGGCACCTACCCCCCTAGATTTTTACGCCAATCTACCACAAATAAATTTAAAATTACAACACAATAACCTCACAAAATATAAGCACCTATTTAAGCATACGCCCACAATTCAAAACAACTCAAGTTAATGTAGCTTAAATTACCAAAGCAAGGCACTGAAAATGCCTAGATGAGCCTCACAGCTCCATAAACACACAGGTTTGGTCCTGGCCTTTCTATTAATTTTTAATAAAATTACACATGCAAGTATCCGCACCCCGGTGAGAATGCCCTCTAGATCTTAAAGATCAAAAGGAGCCGGTATCAAGCACACCCAAACGGTAGCTCACAACGCCTTGCTCAACCACACCCCCACGGGAAACAGCAGTGATAAAAATTAAGCCATGAACGAAAGTTTGACTAAGTTATATTAATCAGAGTTGGTAAATCTCGTGCCAGCCACCGCGGTCATACGATTAACTCAAATTAATAGATCCACGGCGTAAAGGGTGTTTAAGAAAAGAAATCACAATAGAGTTAAATTATAACTAAGCTGTAAAAAGCCCCAGTTAAAGTAAAATAACCTACGAAAGTGACTCTAACAATTCTGATACACGATAGCTAGGACCCAAACTGGGATTAGATACCCCACTATGCCTAGCCCTAAACCTAAATAGTTATATAACAAAACTATTCGCCAGAGTACTACTCGCAACAGCCTGAAACTCAAAGGACTTGGCGGTGCTTCACACCCACCTAGAGGAGCCTGTTCTATAATCGATAAACCCCGATAAACCTTACCAACTCTTGCCAATTCAGCCTATATACCGCCATCTTCAGCAAACCCTAAAAAGGAACAATAGTAAGCACAATCATAACACATAAAAACGTTAGGTCAAGGTGTAGCTTATGAGTTGGAAAGAAATGGGCTACATTTTCTACATAAGAACACCCACACACGAAAGTTTTTATGAAACTAAAAACCAAAGGAGGATTTAGCAGTAAATCAAGAGTAGAGTGCTTGATTGAATAAGGCCATGAAGCACGCACACACCGCCCGTCACCCTCCTCAAGCACACAGTAGCATAATAACCTATACTTAATTACACAATCATGTAAGAGGAGACAAGTCGTAACAAGGTAAGCATACTGGAAAGTGTGCTTGGACTATCAAAGTATAGCTTAAACTAAAGCACCTAGTTTACACCTAGAAGATCCCACAATACATGAGTACTTTGAACTAAAACTAGCTCAACACACTAAACAGACACAAAATTATACTAAAATAAAATAAAACATTTACCTAACATTAAAGTATAGGAGATAGAAATTTTTATCTTGACGCTATAGAGACAGTACCGTAAGGGAAAGATGAAAGAATAAAATTAAAGTAAAAAAAAGCAAAGATTACCCCTTCTACCTTTTGCATAATGATTTAACCAGAAAAAATCTAACAAAGAGAACTTTAGCTAGACACCCCGAAACCAGACGAGCTACCTATGAGCAGTTTAAAAGAACCAACTCATCTATGTGGCAAAATAGTGAGAAGACTTGTAGGTAGAGGTGAAAAGCCTAACGAGCCTGGTGATAGCTGGTTGTCCGAAAAAGAATTTCAGTTCAACCTTAAAAATACCCCTAAAACTCTAAATTCCAATGTATTTTTAAGAGATAGTCTAAAAAGGTACAGCTTTTTAGAAATGGGTACAACCTTAACTAGAGAGTAAAATCTTAACATTACCATAGTAGGCCTAAAAGCAGCCATCAATTGAGAAAGCGTTAAAGCTCAACAAACCCACTAACATAATTCCAATAATTAATAATAAACTCCTAGCCCAAAATCGGACTAATCTATTAAAACATAGAAGTAATAATGTTAATATGAGTAACAAGAAAACCTTCTCCTCGCACACGCTTACATCAGTAACTAATAATATACTGATAATTAACAACCAATAAACCAAAACAACACTAAAACATTTATTAATTATATTGTTAACCCAACACAGGAGTGCACTAAGGAAAGATTAAAAGAAGTAAAAGGAACTCGGCAAACACAAACCCCGCCTGTTTACCAAAAACATCACCTCTAGCATTACTAGTATTAGAGGCAATGCCTGCCCAGTGACACCAGTTAAACGGCCGCGGTATTCTGACCGTGCAAAGGTAGCATAATCACTTGTTCTCCAAATAAGGACTTGTATGAATGGCCACACGAGGGTTTTACTGTCTCTTACTTCCAATCAGTGAAATTGACCTTCCCGTGAAGAGGCGGGAATAAAAAAATAAGACGAGAAGACCCTATGGAGCTTTAATTAACTAATCCAAAAGTTAAACAAACAAACCACAAAGGGATTAAAACAAAACTTAACATGGATTAGCAATTTCGGTTGGGGTGACCTCGGAGCAAAAAAAACCCTCCGAGTGATTTTAATCTAGACAAACCAGTCAAAATAATCACAATATCATTTATTGATCCAAAATTTTGATCAACGGAACAAGTTACCCTAGGGATAACAGCGCAATCCTATTCTAGAGTCCATATCGACAATAGGGTTTACGACCTCGATGTTGGATCAGGACACCCAAATGGTGCAACCGCTATTAAAGGTTCGTTTGTTCAACGATTAAAGTCCTACGTGATCTGAGTTCAGACCGGAGTAATCCAGGTCGGTTTCTATCTATTATAAATTTCTCCCAGTACGAAAGGATAAGAGAAATGAGACCAACCTCACAAATGTGTCTCAGAGATAATTAATGATATAATCTTAATTTAATTAACTCATAATAAACTCAACCCTAGAACAGGGCACATTAGGGTGGCAGAGACCGGTAATTGCGTAAAACTTAAACCTTTATTATCAGAGGTTCAACTCCTCTCCCTAATATAATGATCATAGTCAACATTCTAAGCCTAATTATTCCTATTCTACTAGCCGTAGCATTCCTCACCTTAGTAGAACGAAAAGTACTAGGTTACATACAACTACGAAAAGGACCCAACGTCGTAGGCCCCTACGGCCTCCTCCAACCCATCGCTGACGCCCTAAAACTATTTACCAAAGAACCCCTACGACCAGCCACATCCTCCATCTCCATATTCATTATCGCACCAATCCTAGCCTTATCCTTAGCACTAACAATATGAATTCCACTACCAATACCCTATCCCCTAATCAACATAAATTTAGGAGTACTATTCATGCTAGCCATATCAAGCCTAGCAGTCTATTCCATCCTATGATCAGGATGAGCATCCAACTCAAAATACGCACTCATCGGAGCCTTACGAGCAGTAGCCCAAACAATTTCATACGAAGTAACACTAGCAATTATCCTACTATCAGTACTCCTAATAAACGGATCATACACTCTATCCACCCTAATCACAACACAAGAACACATTTGAATAATTTTCACATCCTGACCCCTAGCCATAATATGATTTATCTCAACCCTAGCAGAAACCAACCGAGCCCCATTCGACCTCACAGAAGGAGAATCAGAACTCGTATCAGGCTTCAACGTAGAATATGCAGCCGGACCCTTCGCCATATTCTTCATAGCAGAATATGCTAACATCATTATAATAAACGCATTCACAGTAATCCTCTTTCTAGGAGCATTCCACGACCCACACACATCAGAACTATACACAATCAACTTCGTATTAAAAACACTCGCATTAACAACTACCTTCCTATGAATCCGAGCATCATATCCACGATTCCGATATGATCAACTAATACACCTACTATGAAAAAGCTTCCTACCCCTAACACTAGCCCTATGCATATGACACATTTCACTCCCCATTATAACAGCAAGCATCCCCCCACAATCATAGAAATATGTCTGACAAAAGAGTTACTTTGATAGAGTAAAAAATAGAGGTTCAAACCCTCTTATTTCTAGAACAATAGGACTCGAACCTACACCTAAGAATTCAAAATTCTCCGTGCTACCAAAATACACCACATTCTAAAGTAAGGTCAGCTAAGTTAAGCTATCGGGCCCATACCCCGAAAATGTTGGTTCATACCCTTCCCATACTAATAAATCCCATCATCTACACTATCCTTATCATAACTGTAATATTCGGAACCATACTAGTAACAATCAGCTCACACTGACTACTCATCTGAATCGGATTCGAAATAAACCTATTAGCAATAATCCCAGTATTAATAAAAAACTTTAACCCACGAGCCATAGAAGCAGCTACAAAATACTTCCTAACACAAGCCACAGCTTCCATAATCCTAATAATAGCCATCATCATTAACCTCTTATACTCCGGACAATGAACTACCACAAATTTATTTAACCCAATAGCAATAATAATAATAACCCTAGCTCTAGCCATAAAACTAGGACTATCACCCTTCCACTTCTGAGTTCCAGAAGTAACCCAAGGCATTTCACTACAAGCAGGCCTACTACTATTAACATGACAAAAACTAGCTCCACTATCAGTATTATGCCAAATCTCACAATCAATCAACCCCAACCTAATATTAACCATAGCCATACTATCAATTCTAATCGGAGGATGAGGAGGACTAAACCAAACCCAACTTCGAAAAATTATAGCATACTCATCAATTGCACACATAGGATGAATAACAGCAGTACTACCATATAATACAACTATAACAATCCTAAACCTATTAATTTATATCATAATAACACTAACAATATTCATATTACTAATCCACAGCTCAACAACCACAACCCTATCTCTATCCCACACATGAAACAAAATACCCATTATTACAAGCCTAATAATAATAATTCTCCTCTCAATAGGAGGCCTACCCCCATTATCAGGATTTATACCAAAATGAATAATTATTCAAGAAATAACAAAAAATGAAAACATCATCATACCAACACTCATAGCAATAACAGCACTGCTAAACCTCTACTTCTATATACGACTAGCCTACTCCTCCTCACTAACCATATTCCCATCCACAAACAACATAAAAATAAAATGACAATTCGAACACACAAAACAAATAAAACTACTCCCTACAATAATTGTATTATCAACACTAATTCTACCTATAACACCAGCCCTCTCATCCTTAAACTAGGAATTTAGGTTAACATAGACCAAGAGCCTTCAAAGCTCTAAGCAAGTATAAAGTACTTAACTCCTGAAAACCTAAGGACTGCAGGACTCATCCTACATCAATTGAATGCAAATCAAACACTTTAATTAAGCTAAATCCTCACTAGATTGGTGGGATTACATACCCACGAAACTTTTAGTTAACAGCTAAACACCCTAATCAACTGGCTTCAATCTACTTCTCCCGCCGCAGGAAAAAAAAGCGGGAGAAGTCCCGGCAGAATTGAAGCTGCTTCTTTGAATTTGCAATTCAACATGACATTCACCACGGAACTTGGCAAAAAGAGGACTCAACCTCTGTCTTTAGATTTACAGTCTAATGCTTACTCAGCCATTTTACCTATGTTCGTAAATCGTTGATTATACTCAACAAACCACAAAGACATCGGCACCCTATACCTGTTATTTGGTGCCTGAGCTGGAATGGTGGGCACCGCTTTAAGCCTACTAATCCGCGCTGAATTGGGTCAACCCGGAACCTTACTCGGTGACGACCAAATCTATAATGTAATTGTTACAGCCCATGCCTTCGTAATAATTTTCTTTATAGTAATACCCATTATGATCGGAGGCTTTGGCAACTGACTTGTACCATTAATAATTGGAGCCCCAGACATGGCTTTTCCACGCATGAATAACATAAGTTTCTGACTACTTCCACCATCCTTCCTACTACTTCTAGCATCCTCAATAGTAGAAGCCGGAGCAGGTACCGGATGAACTGTTTACCCACCCTTAGCTGGAAACCTAGCCCATGCAGGAGCCTCAGTTGATTTAACAATTTTCTCCCTACACCTTGCAGGTGTATCATCAATCCTAGGAGCCATTAACTTTATCACTACAATTATCAACATAAAACCCCCTGCAATGTCTCAATACCAAACACCCCTATTCGTCTGATCAGTACTAATTACAGCTGTATTACTTTTACTATCCCTGCCAGTTTTAGCAGCTGGCATTACCATGTTACTAACAGACCGCAATCTAAATACAACTTTCTTTGATCCAGCAGGTGGTGGAGACCCTATCCTTTATCAACATTTATTTTGATTTTTTGGACACCCAGAAGTATACATTCTCATCCTACCAGGATTTGGAATAATCTCCCACATCGTAACCTACTACTCAGGTAAAAAAGAACCATTCGGGTACATAGGCATAGTATGAGCCATAATATCCATTGGATTTTTAGGATTTATTGTATGAGCTCACCATATATTTACCGTGGGAATAGACGTAGATACCCGAGCATACTTTACATCCGCTACAATAATTATTGCTATTCCAACCGGAGTAAAAGTATTCAGCTGACTAGCTACCCTCCATGGAGGCAACATCAAATGATCACCCGCAATACTATGAGCTCTAGGCTTCATCTTCCTATTTACCGTAGGGGGTCTAACAGGCATTGTACTAGCTAATTCCTCACTAGATATTGTACTACATGATACATATTATGTAGTCGCTCACTTTCACTATGTATTATCCATAGGAGCAGTATTTGCTATTATAGGAGGCTTCGTTCACTGATTCCCCCTATTCTCCGGATATACACTCAACCAAACATGAGCAAAAATTCACTTCGTAATCATATTTGTAGGAGTAAACATAACATTCTTCCCACAACACTTTCTAGGTCTATCAGGAATACCTCGACGATATTCCGACTACCCTGACGCATACACAGCATGAAATACTATCTCCTCAATAGGCTCATTCATCTCACTAACAGCAGTAGTATTAATAATCTTCATTATCTGAGAAGCATTCGCATCAAAACGAGAGGTGTCTGCAGTAGAACTAACAAGCACAAACCTAGAGTGACTACACGGATGTCCCCCTCCTTACCACACATTTGAAGAACCAACATACATCAACCTAAAATAAGAATAAGAAAGGAAGGAATCGAACCCTCTCCCACTGGTTTCAAGCCAACGTCATAACCACTATGTCTTTCTCAATAATTGAGGTATTAGTAAAACATTACATAACTTTGTCAAAGTTACATTATAGGTGAAAGCCCTATATACCTCTATGGCTTACCCCTTCCAACTAGGCTTTCAAGACGCCACTTCACCTATCATAGAAGAACTCCTACACTTTCACGACCACACCTTAATAATTGTATTCTTAATTAGCTCTTTAGTACTATACATCATCTCACTCATACTAACAACAAAACTGACACACACTAGCACAATAGATGCCCAAGAAGTAGAAACAATTTGAACAATTTTACCTGCTATTATCCTAATCCTAATTGCCCTTCCATCACTACGAATCCTTTACATAATAGACGAAATTAACAATCCAGCCCTAACTGTAAAAACCATAGGACACCAATGATACTGAAGCTACGAATATACAGATTATGAAGACCTTACCTTCGACTCATACATAATCCCCACATTAGACCTCAAACCCGGAGAAATACGACTACTAGAAGTAGATAATCGAATTGTTCTACCAATAGAAATAACAATCCGAATACTAGTATCTTCTGAAGACGTATTACACTCATGAGCCGTCCCATCCCTCGGTCTAAAAACGGATGCTATTCCAGGACGACTAAATCAAACAACTCTAATATCTACACGACCTGGTCTTTATTACGGACAATGCTCAGAAATCTGTGGATCAAACCACAGCTTCATGCCCATCGTACTTGAACTTGTCCCGCTAAAGTACTTCGAAAAATGATCAACATCAATATTAACAGGTTCATTGAGAAGCTAGTTAGCACTAACCTTTTAAGTTAGAGATCGGGAACTTAAACCTCCCCTCAATGATATGCCACAACTAGACACATCTACATGACTCATTACAATTACATCAATAATTATAACATTATTTATTTTATTCCAACTAAAAATCTCAAACCACTCATACCCAGCAAGCCCAGAATCAACTGAACTCAAAACTCAAAAATATAATACCCCTTGAGAAATAAAATGAACGAAAATCTATTTACCTCTTTCATTACCCCTACGATAATAGGACTACCCATTGTCACCTTAATCATTATATTCCCAAGCTTACTATTTCCAAAACCTAAACGACTCATTAATAACCGCATAATCTCCACTCAACAATGATTAATTCAATTAACATCCAAACAAATAATAGCCATTCATAACCAAAAAGGCCAAACCTGATCATTAATACTCATATCCCTAATCATATTTATTGGCTCAACAAACATCCTAGGCCTACTACCACACTCATTCACACCTACCACACAATTATCAATAAATTTGGGTATAGCAATCCCTCTATGATCAGCAACTGTATTTACAGGATTCCGCCATAAAACCAAAGCATCACTAGCTCATTTTCTACCACAAGGAACACCCGCTCCACTAATCCCTATGCTTGTAATTATTGAAACCATTAGCCTATTTATCCAACCAGTAGCCTTAGCCGTACGATTAACAGCCAACATCACAGCAGGACACCTATTAATCCACCTAATCGGAGGAGCCACATTAGCACTACTCAACATCAATACTATAACAGCTTTAATCACATTTACTATTCTTATTTTATTAACCATCCTTGAATTTGCAGTAGCCCTAATCCAAGCCTATGTATTCACACTACTAGTAAGCTTATACCTACACGACAATACATAATGACCCACCAAACACACGCATACCATATAGTAAACCCAAGCCCATGACCACTTACCGGAGCCCTATCAGCCCTCCTAATAACATCAGGCCTAATCATATGATTCCATTTCAATTCTATAGTCCTACTATCCCTAGGATTATTAACTAACACTCTAACAATATACCAATGATGGCGAGACATTGTCCGAGAAAGCACCTTTCAAGGCCACCACACATCAGTTGTCCAAAAAGGCTTGCGATACGGTATAATCCTATTTATTATCTCCGAAGTTCTATTCTTCACCGGATTTTTCTGAGCTTTTTATCATTCAAGCCTAGCACCAACACCTGAATTAGGGGGTTGCTGACCACCAACAGGAATTCACCCACTAAACCCCCTAGAAGTACCCCTACTAAATACCTCAATTCTCCTTGCTTCAGGAGTATCCATTACCTGAGCCCACCATAGCTTAATAGAAGGAGACCGAAAACATATACTCCAAGCACTATCCATTACTATTGCACTAGGAGTATACTTCACCCTTCTCCAAGCCTCAGAATACTATGAAGCACCATTTACAATCTCTGACGGAGTATATGGATCTACCTTTTTCGTAGCCACAGGATTTCACGGATTACACGTAATTATTGGATCTACTTTCCTAACAGTATGCCTCCTACGACAACTGAAATTCCACTTCACATCTAACCATCACTTCGGCTTTGAAGCCGCAGCCTGATACTGACATTTCGTAGATGTTGTATGACTATTCCTCTACGTATCAATCTATTGATGAGGATCCTACTCTTTTAGTATTAAACAGTACAATTGACTTCCAATCAATCAGTTTCGGTAAACTCCGAAAAAGAGTAATAAACATCATACTAACACTACTTACAAACGTAACTCTAGCCTCCTTACTCGTACTAATTGCATTCTGACTACCCCAACTAAACGCATACTCAGAAAAAACAAGCCCATACGAATGTGGATTCGACCCCATAGGATCAGCACGCCTTCCATTTTCAATAAAATTTTTTCTAGTAGCAATTACATTTCTTCTCTTTGACCTAGAAATTGCCCTTCTTCTTCCCCTACCATGAGCATCCCAAACAAACAATCTAAAAACAATACTCACAATAGCACTATTCCTTCTCACCTTACTAGCAGCAAGCCTAGCATACGAATGAACCCAAAAAGGCCTAGAATGAACAGAATATGATAATTAGTTTAAAACAAAACAAATGATTTCGACTCATTAGACTATGATTTATCTCATAATTATCAAATGCCATTAGTTTATATAAACATCATAATAGCATTCACAATCGCCCTTGCAGGACTACTTATATACCGATCTCACCTAATATCCTCACTACTATGCTTAGAGGGAATAATATTATCACTCTTCATCATATCAACTCTAATTGTCCTAAACACACACTTCACCCTAGCTAGCATAATACCCATTATCCTATTAGTATTCGCAGCCTGCGAAGCTGCACTCGGCCTATCCTTATTAGTAATAGTATCCAACACATACGGCACCGACTACGTCCAAAACCTAAACCTCTTACAATGCTAAAAATTATTATCCCAACAACAATATTACTACCCATGACATGAATATCTAAACACAATATAATCTGAATCAACGCAACAGTACATAGCCTCCTCATCAGCCTAATTAGCCTTTCCCTATTAAACCAACTAAACGAAAACAGCCTTAACTTCTCTCTAACATTTTTTTCCGACTCATTATCAGCACCCCTATTGGTCCTAACCACATGACTCCTCCCCCTTATATTAATAGCTAGCCAATCCCACTTATCAAAAGAAACAACAACCCGAAAAAAACTATATATTACTATACTAATCATACTGCAATTGTTCCTAATCATAACCTTCACCGCCACTGAATTAATCCTATTCTACATCCTATTTGAAGCAACACTAGTACCCACATTAATTATTATTACACGCTGAGGAAATCAAACAGAACGACTCAATGCGGGATTTTACTTTCTATTCTACACACTAGCAGGATCCCTACCACTGCTAGTAGCACTAGTTTACATCCAAAACACCACAGGCTCACTAAATTTCCTAATTATCCACTACTGATCTCACCCAATATCCAACACCTGATCAAACATTTTTACATGACTAGCATGCATCATAGCCTTCATAGTAAAAATACCACTGTACGGACTCCACCTTTGACTACCAAAAGCCCATGTAGAAGCCCCCATTGCAGGCTCAATAGTACTTGCAGCCGTACTGCTAAAACTTGGAGGCTATGGCATAATACGAATTACCACCATTCTAGACCCACTAACAAATCTCATAGCCTACCCATTCCTCATACTTTCCATATGAGGCATAATTATAACCAGCTCTATCTGTTTACGCCAAACTGACCTAAAATCCCTAATCGCCTACTCATCAGTAAGCCACATAGCACTTGTAATCGTAGCAATCATAATTCAAACCCCCTGAAGCTTCATAGGAGCCACAGCTCTTATAATTGCCCACGGACTAACATCTTCCATATTATTTTGCCTAGCCAACACTAACTATGAACGAGTACATAGTCGAACTATAATTCTAGCCCGAGGACTACAAACACTCTTACCACTTATAGCAACATGATGACTAATAGCAAGCCTCACAAACTTAGCCCTACCCCCATCCATCAACTTAATCGGAGAATTATTCATCATCACAGCATCATTCTCCTGATCCAACATCACAATTATCCTTATAGGAATAAACATAATAATCACAGCTCTCTACTCTCTCTATATATTAATTATAACACAACGAGGAAAATATACCCACCATATTAATAACATCAAACCCTCATTCACACGAGAAAACGCCCTTATAGCCCTACACATTTTACCACTGCTACTACTAACCCTAAACCCTAAAACAATTCTAGGACCCCTTTACTGTAGATATAGTTTAACAAAAACCCTAGATTGTGAATCTAGTAATAGAAAACTAAATATTCTTATCTACCGAAAAAGTTTGCAAGAACTGCTAACTCATGCTCCCACACCTAAAAACGTGGCTTTTTCAACTTTTAGAGGATGGTAGTTATCCGTTGGTCTTAGGAACCAAAAAATTGGTGCAACTCCAAATAAAAGTAATAAACCCATTCACCTCACTCACATTAACCACATTAATTATTCTAATTATACCAATTATAATATCCAACTCAAACATCTACAAAACCAACCTCTATCCCAACTACGTTAAAACCACCGTATCCTGCGCCTTCACCCTCAGCCTGATCCCCTTACTAATATTTATCCACACAGGCCAAGAAACAATTATTTCAAACTGACACTGAATAACCCTACAAACTGTAGAACTATCCCTTAGCTTCAAAATAGACTACTTCTCAGTAACATTCACTCCCGTAGCATTATTCGTTACATGATCAATTATAGAATTCTCCATATGATACATACACTCAGATCCCTTCATCAACCGATTCTTTAAATACCTATTACTATTCTTAATTACTATAATAATTCTCGTAACCGCTAACAATCTCTTTCAACTCTTCATCGGATGGGAAGGTGTAGGAATCATATCATTCCTACTAATCGGATGATGACACGGACGAACAGACGCCAACACAGCCGCATTACAAGCAATCCTATATAACCGCATTGGAGACATTGGATTTGTCCTATCCATAGCATGGTTTCTATCCCACTCAAACACATGAGACCTCCAACAAATCTTTATTCTAAACAATGAATGTCCAAACATACCATTAATAGGCCTACTCTTAGCCGCAGCAGGAAAATCAGCCCAATTCGGACTACACCCTTGACTACCCTCAGCAATGGAAGGTCCAACCCCCGTATCAGCACTACTACACTCAAGCACAATAGTAGTAGCAGGAGTATTCCTACTTATCCGCTTCTACCCCCTAATAGAAACCAACAAACTAGCTCAAACTATAACATTATGCCTAGGAGCTATTACTACCTTATTTACAGCACTATGTGCAACCACACAAAACGATATCAAAAAAATTGTAGCCTTCTCAACTTCAAGTCAACTAGGCCTAATGATAGTGACAATCGGCATTAACCAACCGCACTTAGCATTTCTTCATATCTGCATGCATGCCTTCTTCAAAGCAATACTATTTATATGCTCCGGATCCATTATCCACAGCCTCAACGACGAACAAGATATCCGAAAAATAGGAGGACTATACAAAGCAATACCATTCACAACAACAGCACTAATTATCGGAAGTCTAGCACTAACAGGAATACCTTATCTCACAGGATTCTACTCAAAAGACCTTATCATTGAAGCAGCAAATACATCCTACACAAACGCCTGAGCCCTACTAATAACACTAATTGCCACATCCCTAACCGCTGCTTACAGTACTCGAATTATCTTTTTTGCACTCCTAGGACAGCCACGTTTTTCACCCCTAGTCCTAATCAATGAAAATAATCCCTTATTAATTAATTCTATTAAACGTCTATTAATCGGAAGCATTTTCGCCGGTTTTATTATCTCCAACAATATCCCACCAATAACAATATCAAACATAACAATACCCCTCTACATAAAAACAACAGCCTTAACAGCAACTATCATAGGCTTCATACTAGCCCTAGAACTAAACAACATAACCTATTATCTAAAATTTAAATACCCATCACAAACATACAAATTCTCCAATATACTAGGGTATTATCCCTCCATCATACACCGTTTAACAACATACCACAACCTATCTATAAGTCAAAAATCCGCATCATCACTACTAGACTTAATCTGACTAGAGACCATTATACCAAAAACAACTTCCTATATCCAAATAAAAATATCAATCATAGTATCTAACCAGAAAGGCTTAATTAAACTATATTTTCTTTCCTTCCTAATTACTATCGTAATAAGCATAATACTATTTAATTACCACGAGTAATCTCTATAATAACAATAACTCCAATAAGCAATGATCAACCAGTAACAATAACTAATCAAGTACCATAACTATACAAAGCAGCAATCCCCATAGCCTCCTCACTAAAAAACCCTGAATCACCTGTATCATAAATTACTCAATCCCCAAGACCATTAAATTTAAAAATAATTTCTACCTCCTCTTCTTCCAACGCATAATAAATCATAATAAACTCCATTATCAAACCAGAAACAAACACCCCAAGAACAGTCTTATTAGAAACTCAAACTTCAGGATATATTTCAGTAGCCATAGCAGTAGTATAACCAAAAACCACCAACATACCACCCAAATAAATCAAAAACACTATCAAACCCAAAAAAGACCCACCAAAATTTAACACAATACCACAACCAACCCCACCACTCACAATCAACCCAAGACCACCATAAATAGGAGAGGGCTTAGAAGAAAAACCAACAAACCCAATAACAAAAATAGTACTTAAAATAAACGCAATATACACTATCATTATTCCTACATGGAATCTAACCATGACCAATGACATGAAAAATCATCGTTGTACTTCAACTACAAGAACCTTAATGACCAACATCCGAAAATCACACCCACTAATAAAAATTATCAACAATGCATTCATTGACCTCCCAGCCCCCTCAAACATCACATCATGATGAAACTTCGGCTCCCTTTTAGGTATCTGCCTAATCTTACAAATCCTAACAGGCCTATTCTTAGCAATACATTACACATCAGACACAACAATAGCCTTCTCATCAGTAACACACATCTGCCGAGACGTAAACTATGGATGAATTATTCGCTACCTACATGCAAACGGAGCATCCATATTCTTCATTTGCTTATTTATCCATGTAGGCCGAGGCCTATACTACGGATCCTATATATTCCTAAAAACATGAAACATCGGAGTAATCTTACTATTTACCGTTATAGCAACAGCATTCATAGGTTACGTCCTACCCTGAGGACAAATATCATTCTGAGGAGCCACAGTCATCACAAACCTATTATCAGCTATTCCCTACATTGGAACAAATCTTGTAGAATGAATCTGAGGAGGCTTCTCCGTCGATAAAGCAACCCTCACACGATTCTTTGCCTTCCACTTCATTCTCCCCTTCATCATCGCAGCCCTCGCAACAGTACACCTCCTATTTCTGCACGAAACCGGATCCAACAACCCAACCGGAATTTCATCAGACATAGACAAAATTCCATTTCACCCATACTATACTATTAAAGACATCTTAGGAGCCCTATTCATAATGCTAGCCCTACTAATCCTAGTACTATTCTCACCAGACTTACTAGGAGACCCAGACAACTACACCCCAGCAAACCCACTAAACACACCACCCCATATTAAACCAGAATGATATTTCCTATTTGCCTACGCCATTCTACGCTCAATTCCCAACAAATTAGGCGGAGTATTAGCCTTAGCGGCCTCCATCTTAATCCTAATCCTAATACCTATACTACATACATCCAAACAACGAAGTATAATATTTCGACCACTAAGTCAATGCCTATTCTGAATACTAGTAGCAGACCTCATCACATTAACATGAATTGGAGGCCAACCCGTAGAACACCCATTTATCATCATCGGCCAACTAGCTTCCATCCTGTATTTCCTAATTATTCTAGTACTAATACCAATCACTAGCATTATCGAAAATCACCTCTTAAAATGAAGAGTCTTTGTAGTATATCAAATACCCTGGCCTTGTAAACCAGAAAAGGAGAATAACCCCTCCCCAAGACTCAAGGAAGGAGACAAACTCCGCCATCAGCACCCAAAGCTGAAATTCTAACTAAACTATTCCCTGCCAACCAAAACATTCATCCTATTCGTATACAAACCAAAACGCCAAGTACCTTATTACTACCTCCAAAAC-AAAAAATCCACAAAAAATCCCACATAAACATACAAATATGTAACTCTAAAAAATTTAACCATAGAAAAACCCCCATAATTTAATATATTATAACCCTATGTACGTCGTGCATTAATTGCTAGTCCCCATGCATATAAGCATGTACATATTATTATTAATATTACATAGTACATATTATTATTGATCGTACATAGTACATTTATATTAAATAAATCCCAGTCAACATGCATATCACCTCCATTAGATCACGAGCTTAATTACCATGCCGCGTGAAACCAGCAACCCGCTTGGCAGGGATCCCTCTTCTCGCTCCGGGCCCATTAACCGTGGGGGTTTCTATAAATGAATTTTATCAGACATCTGGTTCTTACTTCAGGACCATCTCACCTAAAATCGCCCACTCTTTCCTCTTAAATAAGACATCTCGATGGACTAATGACTAATCAGCCCATGCTCACACATAACTGAGGTTTCATACATTTGGTATTTTTTAATTTTTGGGGATGCTTAGACTCAGCTATGGCCGTCCAAGGCCCTAACACAGGCAAATCAATTGTAGCTGGACTTCATAAAACTCATGACCTGGCACGACAATCCAAACAAGGTGCTATTCAGTCAATGGTTACAGGACATAACGTTTGTACACGTGCGTACACGTGCGTACACGTGCGTACACGTGCGTACACGTGCGTACACGTGCGTACAAG
>PH304_Porcula_salvania_isolate_PH304_mitochondrion_complete_genome
TACTTACTTAAATATGTGCTACAAAAGCAGGCACCTACCCCCCTAGATTTTTACGCCAATCTACCACAAATAAATTTAAAATTACAACACAATAACCTCACAAAATATAAGCACCTATTTAAGCATACGCCCACAATTCAAAACAACTCAAGTTAATGTAGCTTAAATTACCAAAGCAAGGCACTGAAAATGCCTAGATGAGCCTCACAGCTCCATAAACACACAGGTTTGGTCCTGGCCTTTCTATTAATTTTTAATAAAATTACACATGCAAGTATCCGCACCCCGGTGAGAATGCCCTCTAGATCTTAAAGATCAAAAGGAGCCGGTATCAAGCACACCCAAACGGTAGCTCACAACGCCTTGCTCAACCACACCCCCACGGGAAACAGCAGTGATAAAAATTAAGCCATGAACGAAAGTTTGACTAAGTTATATTAATCAGAGTTGGTAAATCTCGTGCCAGCCACCGCGGTCATACGATTAACTCAAATTAATAGATCCACGGCGTAAAGGGTGTTTAAGAAAAGAAATCACAATAGAGTTAAATTATAACTAAGCTGTAAAAAGCCCCAGTTAAAGTAAAATAACCTACGAAAGTGACTCTAACAATTCTGATACACGATAGCTAGGACCCAAACTGGGATTAGATACCCCACTATGCCTAGCCCTAAACCTAAATAGTTATATAACAAAACTATTCGCCAGAGTACTACTCGCAACAGCCTGAAACTCAAAGGACTTGGCGGTGCTTCACACCCACCTAGAGGAGCCTGTTCTATAATCGATAAACCCCGATAAACCTTACCAACTCTTGCCAATTCAGCCTATATACCGCCATCTTCAGCAAACCCTAAAAAGGAACAATAGTAAGCACAATCATAACACATAAAAACGTTAGGTCAAGGTGTAGCTTATGAGTTGGAAAGAAATGGGCTACATTTTCTACATAAGAACACCCACACACGAAAGTTTTTATGAAACTAAAAACCAAAGGAGGATTTAGCAGTAAATCAAGAGTAGAGTGCTTGATTGAATAAGGCCATGAAGCACGCACACACCGCCCGTCACCCTCCTCAAGCACACAGTAGCATAATAACCTATACTTAATTACACAATCATGTAAGAGGAGACAAGTCGTAACAAGGTAAGCATACTGGAAAGTGTGCTTGGACTATCAAAGTATAGCTTAAACTAAAGCACCTAGTTTACACCTAGAAGATCCCACAATACATGAGTACTTTGAACTAAAACTAGCTCAACACACTAAACAGACACAAAATTATACTAAAATAAAATAAAACATTTACCTAACATTAAAGTATAGGAGATAGAAATTTTTATCTTGACGCTATAGAGACAGTACCGTAAGGGAAAGATGAAAGAATAAAATTAAAGTAAAAAAAAGCAAAGATTACCCCTTCTACCTTTTGCATAATGATTTAACCAGAAAAAATCTAACAAAGAGAACTTTAGCTAGACACCCCGAAACCAGACGAGCTACCTATGAGCAGTTTAAAAGAACCAACTCATCTATGTGGCAAAATAGTGAGAAGACTTGTAGGTAGAGGTGAAAAGCCTAACGAGCCTGGTGATAGCTGGTTGTCCGAAAAAGAATTTCAGTTCAACCTTAAAAATACCCCTAAAACTCTAAATTCCAATGTATTTTTAAGAGATAGTCTAAAAAGGTACAGCTTTTTAGAAATGGGTACAACCTTAACTAGAGAGTAAAATCTTAACATTACCATAGTAGGCCTAAAAGCAGCCATCAATTGAGAAAGCGTTAAAGCTCAACAAACCCACTAACATAATTCCAATAATTAATAATAAACTCCTAGCCCAAAATCGGACTAATCTATTAAAACATAGAAGTAATAATGTTAATATGAGTAACAAGAAAACCTTCTCCTCGCACACGCTTACATCAGTAACTAATAATATACTGATAATTAACAACCAATAAACCAAAACAACACTAAAACATTTATTAATTATATTGTTAACCCAACACAGGAGTGCACTAAGGAAAGATTAAAAGAAGTAAAAGGAACTCGGCAAACACAAACCCCGCCTGTTTACCAAAAACATCACCTCTAGCATTACTAGTATTAGAGGCAATGCCTGCCCAGTGACACCAGTTAAACGGCCGCGGTATTCTGACCGTGCAAAGGTAGCATAATCACTTGTTCTCCAAATAAGGACTTGTATGAATGGCCACACGAGGGTTTTACTGTCTCTTACTTCCAATCAGTGAAATTGACCTTCCCGTGAAGAGGCGGGAATAAAAAAATAAGACGAGAAGACCCTATGGAGCTTTAATTAACTAATCCAAAAGTTAAACAAACAAACCACAAAGGGATTAAAACAAAACTTAACATGGATTAGCAATTTCGGTTGGGGTGACCTCGGAGCAAAAAAAACCCTCCGAGTGATTTTAATCTAGACAAACCAGTCAAAATAATCACAATATCATTTATTGATCCAAAATTTTGATCAACGGAACAAGTTACCCTAGGGATAACAGCGCAATCCTATTCTAGAGTCCATATCGACAATAGGGTTTACGACCTCGATGTTGGATCAGGACACCCAAATGGTGCAACCGCTATTAAAGGTTCGTTTGTTCAACGATTAAAGTCCTACGTGATCTGAGTTCAGACCGGAGTAATCCAGGTCGGTTTCTATCTATTATAAATTTCTCCCAGTACGAAAGGATAAGAGAAATGAGACCAACCTCACAAATGTGTCTCAGAGATAATTAATGATATAATCTTAATTTAATTAACTCATAATAAACTCAACCCTAGAACAGGGCACATTAGGGTGGCAGAGACCGGTAATTGCGTAAAACTTAAACCTTTATTATCAGAGGTTCAACTCCTCTCCCTAATATAATGATCATAGTCAACATTCTAAGCCTAATTATTCCTATTCTACTAGCCGTAGCATTCCTCACCTTAGTAGAACGAAAAGTACTAGGTTACATACAACTACGAAAAGGACCCAACGTCGTAGGCCCCTACGGCCTCCTCCAACCCATCGCTGACGCCCTAAAACTATTTACCAAAGAACCCCTACGACCAGCCACATCCTCCATCTCCATATTCATTATCGCACCAATCCTAGCCTTATCCTTAGCACTAACAATATGAATTCCACTACCAATACCCTATCCCCTAATCAACATAAATTTAGGAGTACTATTCATGCTAGCCATATCAAGCCTAGCAGTCTATTCCATCCTATGATCAGGATGAGCATCCAACTCAAAATACGCACTCATCGGAGCCTTACGAGCAGTAGCCCAAACAATTTCATACGAAGTAACACTAGCAATTATCCTACTATCAGTACTCCTAATAAACGGATCATACACTCTATCCACCCTAATCACAACACAAGAACACATTTGAATAATTTTCACATCCTGACCCCTAGCCATAATATGATTTATCTCAACCCTAGCAGAAACCAACCGAGCCCCATTCGACCTCACAGAAGGAGAATCAGAACTCGTATCAGGCTTCAACGTAGAATATGCAGCCGGACCCTTCGCCATATTCTTCATAGCAGAATATGCTAACATCATTATAATAAACGCATTCACAGTAATCCTCTTTCTAGGAGCATTCCACGACCCACACACATCAGAACTATACACAATCAACTTCGTATTAAAAACACTCGCATTAACAACTACCTTCCTATGAATCCGAGCATCATATCCACGATTCCGATATGATCAACTAATACACCTACTATGAAAAAGCTTCCTACCCCTAACACTAGCCCTATGCATATGACACATTTCACTCCCCATTATAACAGCAAGCATCCCCCCACAATCATAGAAATATGTCTGACAAAAGAGTTACTTTGATAGAGTAAAAAATAGAGGTTCAAACCCTCTTATTTCTAGAACAATAGGACTCGAACCTACACCTAAGAATTCAAAATTCTCCGTGCTACCAAAATACACCACATTCTAAAGTAAGGTCAGCTAAGTTAAGCTATCGGGCCCATACCCCGAAAATGTTGGTTCATACCCTTCCCATACTAATAAATCCCATCATCTACACTATCCTTATCATAACTGTAATATTCGGAACCATACTAGTAACAATCAGCTCACACTGACTACTCATCTGAATCGGATTCGAAATAAACCTATTAGCAATAATCCCAGTATTAATAAAAAACTTTAACCCACGAGCCATAGAAGCAGCTACAAAATACTTCCTAACACAAGCCACAGCTTCCATAATCCTAATAATAGCCATCATCATTAACCTCTTATACTCCGGACAATGAACTACCACAAATTTATTTAACCCAATAGCAATAATAATAATAACCCTAGCTCTAGCCATAAAACTAGGACTATCACCCTTCCACTTCTGAGTTCCAGAAGTAACCCAAGGCATTTCACTACAAGCAGGCCTACTACTATTAACATGACAAAAACTAGCTCCACTATCAGTATTATGCCAAATCTCACAATCAATCAACCCCAACCTAATATTAACCATAGCCATACTATCAATTCTAATCGGAGGATGAGGAGGACTAAACCAAACCCAACTTCGAAAAATTATAGCATACTCATCAATTGCACACATAGGATGAATAACAGCAGTACTACCATATAATACAACTATAACAATCCTAAACCTATTAATTTATATCATAATAACACTAACAATATTCATATTACTAATCCACAGCTCAACAACCACAACCCTATCTCTATCCCACACATGAAACAAAATACCCATTATTACAAGCCTAATAATAATAATTCTCCTCTCAATAGGAGGCCTACCCCCATTATCAGGATTTATACCAAAATGAATAATTATTCAAGAAATAACAAAAAATGAAAACATCATCATACCAACACTCATAGCAATAACAGCACTGCTAAACCTCTACTTCTATATACGACTAGCCTACTCCTCCTCACTAACCATATTCCCATCCACAAACAACATAAAAATAAAATGACAATTCGAACACACAAAACAAATAAAACTACTCCCTACAATAATTGTATTATCAACACTAATTCTACCTATAACACCAGCCCTCTCATCCTTAAACTAGGAATTTAGGTTAACATAGACCAAGAGCCTTCAAAGCTCTAAGCAAGTATAAAGTACTTAACTCCTGAAAACCTAAGGACTGCAGGACTCATCCTACATCAATTGAATGCAAATCAAACACTTTAATTAAGCTAAATCCTCACTAGATTGGTGGGATTACATACCCACGAAACTTTTAGTTAACAGCTAAACACCCTAATCAACTGGCTTCAATCTACTTCTCCCGCCGCAGGAAAAAAAAGCGGGAGAAGTCCCGGCAGAATTGAAGCTGCTTCTTTGAATTTGCAATTCAACATGACATTCACCACGGAACTTGGCAAAAAGAGGACTCAACCTCTGTCTTTAGATTTACAGTCTAATGCTTACTCAGCCATTTTACCTATGTTCGTAAATCGTTGATTATACTCAACAAACCACAAAGACATCGGCACCCTATACCTGTTATTTGGTGCCTGAGCTGGAATGGTGGGCACCGCTTTAAGCCTACTAATCCGCGCTGAATTGGGTCAACCCGGAACCTTACTCGGTGACGACCAAATCTATAATGTAATTGTTACAGCCCATGCCTTCGTAATAATTTTCTTTATAGTAATACCCATTATGATCGGAGGCTTTGGCAACTGACTTGTACCATTAATAATTGGAGCCCCAGACATGGCTTTTCCACGCATGAATAACATAAGTTTCTGACTACTTCCACCATCCTTCCTACTACTTCTAGCATCCTCAATAGTAGAAGCCGGAGCAGGTACCGGATGAACTGTTTACCCACCCTTAGCTGGAAACCTAGCCCATGCAGGAGCCTCAGTTGATTTAACAATTTTCTCCCTACACCTTGCAGGTGTATCATCAATCCTAGGAGCCATTAACTTTATCACTACAATTATCAACATAAAACCCCCTGCAATGTCTCAATACCAAACACCCCTATTCGTCTGATCAGTACTAATTACAGCTGTATTACTTTTACTATCCCTGCCAGTTTTAGCAGCTGGCATTACCATGTTACTAACAGACCGCAATCTAAATACAACTTTCTTTGATCCAGCAGGTGGTGGAGACCCTATCCTTTATCAACATTTATTTTGATTTTTTGGACACCCAGAAGTATACATTCTCATCCTACCAGGATTTGGAATAATCTCCCACATCGTAACCTACTACTCAGGTAAAAAAGAACCATTCGGGTACATAGGCATAGTATGAGCCATAATATCCATTGGATTTTTAGGATTTATTGTATGAGCTCACCATATATTTACCGTGGGAATAGACGTAGATACCCGAGCATACTTTACATCCGCTACAATAATTATTGCTATTCCAACCGGAGTAAAAGTATTCAGCTGACTAGCTACCCTCCATGGAGGCAACATCAAATGATCACCCGCAATACTATGAGCTCTAGGCTTCATCTTCCTATTTACCGTAGGGGGTCTAACAGGCATTGTACTAGCTAATTCCTCACTAGATATTGTACTACATGATACATATTATGTAGTCGCTCACTTTCACTATGTATTATCCATAGGAGCAGTATTTGCTATTATAGGAGGCTTCGTTCACTGATTCCCCCTATTCTCCGGATATACACTCAACCAAACATGAGCAAAAATTCACTTCGTAATCATATTTGTAGGAGTAAACATAACATTCTTCCCACAACACTTTCTAGGTCTATCAGGAATACCTCGACGATATTCCGACTACCCTGACGCATACACAGCATGAAATACTATCTCCTCAATAGGCTCATTCATCTCACTAACAGCAGTAGTATTAATAATCTTCATTATCTGAGAAGCATTCGCATCAAAACGAGAGGTGTCTGCAGTAGAACTAACAAGCACAAACCTAGAGTGACTACACGGATGTCCCCCTCCTTACCACACATTTGAAGAACCAACATACATCAACCTAAAATAAGAATAAGAAAGGAAGGAATCGAACCCTCTCCCACTGGTTTCAAGCCAACGTCATAACCACTATGTCTTTCTCAATAATTGAGGTATTAGTAAAACATTACATAACTTTGTCAAAGTTACATTATAGGTGAAAGCCCTATATACCTCTATGGCTTACCCCTTCCAACTAGGCTTTCAAGACGCCACTTCACCTATCATAGAAGAACTCCTACACTTTCACGACCACACCTTAATAATTGTATTCTTAATTAGCTCTTTAGTACTATACATCATCTCACTCATACTAACAACAAAACTGACACACACTAGCACAATAGATGCCCAAGAAGTAGAAACAATTTGAACAATTTTACCTGCTATTATCCTAATCCTAATTGCCCTTCCATCACTACGAATCCTTTACATAATAGACGAAATTAACAATCCAGCCCTAACTGTAAAAACCATAGGACACCAATGATACTGAAGCTACGAATATACAGATTATGAAGACCTTACCTTCGACTCATACATAATCCCCACATTAGACCTCAAACCCGGAGAAATACGACTACTAGAAGTAGATAATCGAATTGTTCTACCAATAGAAATAACAATCCGAATACTAGTATCTTCTGAAGACGTATTACACTCATGAGCCGTCCCATCCCTCGGTCTAAAAACGGATGCTATTCCAGGACGACTAAATCAAACAACTCTAATATCTACACGACCTGGTCTTTATTACGGACAATGCTCAGAAATCTGTGGATCAAACCACAGCTTCATGCCCATCGTACTTGAACTTGTCCCGCTAAAGTACTTCGAAAAATGATCAACATCAATATTAACAGGTTCATTGAGAAGCTAGTTAGCACTAACCTTTTAAGTTAGAGATCGGGAACTTAAACCTCCCCTCAATGATATGCCACAACTAGACACATCTACATGACTCATTACAATTACATCAATAATTATAACATTATTTATTTTATTCCAACTAAAAATCTCAAACCACTCATACCCAGCAAGCCCAGAATCAACTGAACTCAAAACTCAAAAATATAATACCCCTTGAGAAATAAAATGAACGAAAATCTATTTACCTCTTTCATTACCCCTACGATAATAGGACTACCCATTGTCACCTTAATCATTATATTCCCAAGCTTACTATTTCCAAAACCTAAACGACTCATTAATAACCGCATAATCTCCACTCAACAATGATTAATTCAATTAACATCCAAACAAATAATAGCCATTCATAACCAAAAAGGCCAAACCTGATCATTAATACTCATATCCCTAATCATATTTATTGGCTCAACAAACATCCTAGGCCTACTACCACACTCATTCACACCTACCACACAATTATCAATAAATTTGGGTATAGCAATCCCTCTATGATCAGCAACTGTATTTACAGGATTCCGCCATAAAACCAAAGCATCACTAGCTCATTTTCTACCACAAGGAACACCCGCTCCACTAATCCCTATGCTTGTAATTATTGAAACCATTAGCCTATTTATCCAACCAGTAGCCTTAGCCGTACGATTAACAGCCAACATCACAGCAGGACACCTATTAATCCACCTAATCGGAGGAGCCACATTAGCACTACTCAACATCAATACTATAACAGCTTTAATCACATTTACTATTCTTATTTTATTAACCATCCTTGAATTTGCAGTAGCCCTAATCCAAGCCTATGTATTCACACTACTAGTAAGCTTATACCTACACGACAATACATAATGACCCACCAAACACACGCATACCATATAGTAAACCCAAGCCCATGACCACTTACCGGAGCCCTATCAGCCCTCCTAATAACATCAGGCCTAATCATATGATTCCATTTCAATTCTATAGTCCTACTATCCCTAGGATTATTAACTAACACTCTAACAATATACCAATGATGGCGAGACATTGTCCGAGAAAGCACCTTTCAAGGCCACCACACATCAGTTGTCCAAAAAGGCTTGCGATACGGTATAATCCTATTTATTATCTCCGAAGTTCTATTCTTCACCGGATTTTTCTGAGCTTTTTATCATTCAAGCCTAGCACCAACACCTGAATTAGGGGGTTGCTGACCACCAACAGGAATTCACCCACTAAACCCCCTAGAAGTACCCCTACTAAATACCTCAATTCTCCTTGCTTCAGGAGTATCCATTACCTGAGCCCACCATAGCTTAATAGAAGGAGACCGAAAACATATACTCCAAGCACTATCCATTACTATTGCACTAGGAGTATACTTCACCCTTCTCCAAGCCTCAGAATACTATGAAGCACCATTTACAATCTCTGACGGAGTATATGGATCTACCTTTTTCGTAGCCACAGGATTTCACGGATTACACGTAATTATTGGATCTACTTTCCTAACAGTATGCCTCCTACGACAACTGAAATTCCACTTCACATCTAACCATCACTTCGGCTTTGAAGCCGCAGCCTGATACTGACATTTCGTAGATGTTGTATGACTATTCCTCTACGTATCAATCTATTGATGAGGATCCTACTCTTTTAGTATTAAACAGTACAATTGACTTCCAATCAATCAGTTTCGGTAAACTCCGAAAAAGAGTAATAAACATCATACTAACACTACTTACAAACGTAACTCTAGCCTCCTTACTCGTACTAATTGCATTCTGACTACCCCAACTAAACGCATACTCAGAAAAAACAAGCCCATACGAATGTGGATTCGACCCCATAGGATCAGCACGCCTTCCATTTTCAATAAAATTTTTTCTAGTAGCAATTACATTTCTTCTCTTTGACCTAGAAATTGCCCTTCTTCTTCCCCTACCATGAGCATCCCAAACAAACAATCTAAAAACAATACTCACAATAGCACTATTCCTTCTCACCTTACTAGCAGCAAGCCTAGCATACGAATGAACCCAAAAAGGCCTAGAATGAACAGAATATGATAATTAGTTTAAAACAAAACAAATGATTTCGACTCATTAGACTATGATTTATCTCATAATTATCAAATGCCATTAGTTTATATAAACATCATAATAGCATTCACAATCGCCCTTGCAGGACTACTTATATACCGATCTCACCTAATATCCTCACTACTATGCTTAGAGGGAATAATATTATCACTCTTCATCATATCAACTCTAATTGTCCTAAACACACACTTCACCCTAGCTAGCATAATACCCATTATCCTATTAGTATTCGCAGCCTGCGAAGCTGCACTCGGCCTATCCTTATTAGTAATAGTATCCAACACATACGGCACCGACTACGTCCAAAACCTAAACCTCTTACAATGCTAAAAATTATTATCCCAACAACAATATTACTACCCATGACATGAATATCTAAACACAATATAATCTGAATCAACGCAACAGTACATAGCCTCCTCATCAGCCTAATTAGCCTTTCCCTATTAAACCAACTAAACGAAAACAGCCTTAACTTCTCTCTAACATTTTTTTCCGACTCATTATCAGCACCCCTATTGGTCCTAACCACATGACTCCTCCCCCTTATATTAATAGCTAGCCAATCCCACTTATCAAAAGAAACAACAACCCGAAAAAAACTATATATTACTATACTAATCATACTGCAATTGTTCCTAATCATAACCTTCACCGCCACTGAATTAATCCTATTCTACATCCTATTTGAAGCAACACTAGTACCCACATTAATTATTATTACACGCTGAGGAAATCAAACAGAACGACTCAATGCGGGATTTTACTTTCTATTCTACACACTAGCAGGATCCCTACCACTGCTAGTAGCACTAGTTTACATCCAAAACACCACAGGCTCACTAAATTTCCTAATTATCCACTACTGATCTCACCCAATATCCAACACCTGATCAAACATTTTTACATGACTAGCATGCATCATAGCCTTCATAGTAAAAATACCACTGTACGGACTCCACCTTTGACTACCAAAAGCCCATGTAGAAGCCCCCATTGCAGGCTCAATAGTACTTGCAGCCGTACTGCTAAAACTTGGAGGCTATGGCATAATACGAATTACCACCATTCTAGACCCACTAACAAATCTCATAGCCTACCCATTCCTCATACTTTCCATATGAGGCATAATTATAACCAGCTCTATCTGTTTACGCCAAACTGACCTAAAATCCCTAATCGCCTACTCATCAGTAAGCCACATAGCACTTGTAATCGTAGCAATCATAATTCAAACCCCCTGAAGCTTCATAGGAGCCACAGCTCTTATAATTGCCCACGGACTAACATCTTCCATATTATTTTGCCTAGCCAACACTAACTATGAACGAGTACATAGTCGAACTATAATTCTAGCCCGAGGACTACAAACACTCTTACCACTTATAGCAACATGATGACTAATAGCAAGCCTCACAAACTTAGCCCTACCCCCATCCATCAACTTAATCGGAGAATTATTCATCATCACAGCATCATTCTCCTGATCCAACATCACAATTATCCTTATAGGAATAAACATAATAATCACAGCTCTCTACTCTCTCTATATATTAATTATAACACAACGAGGAAAATATACCCACCATATTAATAACATCAAACCCTCATTCACACGAGAAAACGCCCTTATAGCCCTACACATTTTACCACTGCTACTACTAACCCTAAACCCTAAAACAATTCTAGGACCCCTTTACTGTAGATATAGTTTAACAAAAACCCTAGATTGTGAATCTAGTAATAGAAAACTAAATATTCTTATCTACCGAAAAAGTTTGCAAGAACTGCTAACTCATGCTCCCACACCTAAAAACGTGGCTTTTTCAACTTTTAGAGGATGGTAGTTATCCGTTGGTCTTAGGAACCAAAAAATTGGTGCAACTCCAAATAAAAGTAATAAACCCATTCACCTCACTCACATTAACCACATTAATTATTCTAATTATACCAATTATAATATCCAACTCAAACATCTACAAAACCAACCTCTATCCCAACTACGTTAAAACCACCGTATCCTGCGCCTTCACCCTCAGCCTGATCCCCTTACTAATATTTATCCACACAGGCCAAGAAACAATTATTTCAAACTGACACTGAATAACCCTACAAACTGTAGAACTATCCCTTAGCTTCAAAATAGACTACTTCTCAGTAACATTCACTCCCGTAGCATTATTCGTTACATGATCAATTATAGAATTCTCCATATGATACATACACTCAGATCCCTTCATCAACCGATTCTTTAAATACCTATTACTATTCTTAATTACTATAATAATTCTCGTAACCGCTAACAATCTCTTTCAACTCTTCATCGGATGGGAAGGTGTAGGAATCATATCATTCCTACTAATCGGATGATGACACGGACGAACAGACGCCAACACAGCCGCATTACAAGCAATCCTATATAACCGCATTGGAGACATTGGATTTGTCCTATCCATAGCATGGTTTCTATCCCACTCAAACACATGAGACCTCCAACAAATCTTTATTCTAAACAATGAATGTCCAAACATACCATTAATAGGCCTACTCTTAGCCGCAGCAGGAAAATCAGCCCAATTCGGACTACACCCTTGACTACCCTCAGCAATGGAAGGTCCAACCCCCGTATCAGCACTACTACACTCAAGCACAATAGTAGTAGCAGGAGTATTCCTACTTATCCGCTTCTACCCCCTAATAGAAACCAACAAACTAGCTCAAACTATAACATTATGCCTAGGAGCTATTACTACCTTATTTACAGCACTATGTGCAATCACACAAAACGATATCAAAAAAATTGTAGCCTTCTCAACTTCAAGTCAACTAGGCCTAATGATAGTGACAATCGGCATTAACCAACCGCACTTAGCATTTCTTCATATCTGCATGCATGCCTTCTTCAAAGCAATACTATTTATATGCTCCGGATCCATTATCCACAGCCTCAACGACGAACAAGATATCCGAAAAATAGGAGGACTATACAAAGCAATACCATTCACAACAACAGCACTAATTATCGGAAGTCTAGCACTAACAGGAATACCTTATCTCACAGGATTCTACTCAAAAGACCTTATCATTGAAGCAGCAAATACATCCTACACAAACGCCTGAGCCCTACTAATAACACTAATTGCCACATCCCTAACCGCTGCTTACAGTACTCGAATTATCTTTTTTGCACTCCTAGGACAGCCACGTTTTTCACCCCTAGTCCTAATCAATGAAAATAATCCCTTATTAATTAATTCTATTAAACGTCTATTAATCGGAAGCATTTTCGCCGGTTTTATTATCTCCAACAATATCCCACCAATAACAATATCAAACATAACAATACCCCTCTACATAAAAACAACAGCCTTAACAGCAACTATCATAGGCTTCATACTAGCCCTAGAACTAAACAACATAACCTATTATCTAAAATTTAAATACCCATCACAAACATACAAATTCTCCAATATACTAGGGTATTATCCCTCCATCATACACCGTTTAACAACATACCACAACCTATCTATAAGTCAAAAATCCGCATCATCACTACTAGACTTAATCTGACTAGAGACCATTATACCAAAAACAACTTCCTATATCCAAATAAAAATATCAATCATAGTATCTAACCAGAAAGGCTTAATTAAACTATATTTTCTTTCCTTCCTAATTACTATCGTAATAAGCATAATACTATTTAATTACCACGAGTAATCTCTATAATAACAATAACTCCAATAAGCAATGATCAACCAGTAACAATAACTAATCAAGTACCATAACTATACAAAGCAGCAATCCCCATAGCCTCCTCACTAAAAAACCCTGAATCACCTGTATCATAAATTACTCAATCCCCAAGACCATTAAATTTAAAAATAATTTCTACCTCCTCTTCTTCCAACGCATAATAAATCATAATAAACTCCATTATCAAACCAGAAACAAACACCCCAAGAACAGTCTTATTAGAAACTCAAACTTCAGGATATATTTCAGTAGCCATAGCAGTAGTATAACCAAAAACCACCAACATACCACCCAAATAAATCAAAAACACTATCAAACCCAAAAAAGACCCACCAAAATTTAACACAATACCACAACCAACCCCACCACTCACAATCAACCCAAGACCACCATAAATAGGAGAGGGCTTAGAAGAAAAACCAACAAACCCAATAACAAAAATAGTACTTAAAATAAACGCAATATACACTATCATTATTCCTACATGGAATCTAACCATGACCAATGACATGAAAAATCATCGTTGTACTTCAACTACAAGAACCTTAATGACCAACATCCGAAAATCACACCCACTAATAAAAATTATCAACAATGCATTCATTGACCTCCCAGCCCCCTCAAACATCACATCATGATGAAACTTCGGCTCCCTTTTAGGTATCTGCCTAATCTTACAAATCCTAACAGGCCTATTCTTAGCAATACATTACACATCAGACACAACAATAGCCTTCTCATCAGTAACACACATCTGCCGAGACGTAAACTATGGATGAATTATTCGCTACCTACATGCAAACGGAGCATCCATATTCTTCATTTGCTTATTTATCCATGTAGGCCGAGGCCTATACTACGGATCCTATATATTCCTAAAAACATGAAACATCGGAGTAATCTTACTATTTACCGTTATAGCAACAGCATTCATAGGTTACGTCCTACCCTGAGGACAAATATCATTCTGAGGAGCCACAGTCATCACAAACCTATTATCAGCTATTCCCTACATTGGAACAAATCTTGTAGAATGAATCTGAGGAGGCTTCTCCGTCGATAAAGCAACCCTCACACGATTCTTTGCCTTCCACTTCATTCTCCCCTTCATCATCGCAGCCCTCGCAACAGTACACCTCCTATTTCTGCACGAAACCGGATCCAACAACCCAACCGGAATTTCATCAGACATAGACAAAATTCCATTTCACCCATACTATACTATTAAAGACATCTTAGGAGCCCTATTCATAATGCTAGCCCTACTAATCCTAGTACTATTCTCACCAGACTTACTAGGAGACCCAGACAACTACACCCCAGCAAACCCACTAAACACACCACCCCATATTAAACCAGAATGATATTTCCTATTTGCCTACGCCATTCTACGCTCAATTCCCAACAAATTAGGCGGAGTATTAGCCTTAGCGGCCTCCATCTTAATCCTAATCCTAATACCTATACTACATACATCCAAACAACGAAGTATAATATTTCGACCACTAAGTCAATGCCTATTCTGAATACTAGTAGCAGACCTCATCACATTAACATGAATTGGAGGCCAACCCGTAGAACACCCATTTATCATCATCGGCCAACTAGCTTCCATCCTGTATTTCCTAATTATTCTAGTACTAATACCAATCACTAGCATTATCGAAAATCACCTCTTAAAATGAAGAGTCTTTGTAGTATATCAAATACCCTGGCCTTGTAAACCAGAAAAGGAGAATAACCCCTCCCCAAGACTCAAGGAAGGAGACAAACTCCGCCATCAGCACCCAAAGCTGAAATTCTAACTAAACTATTCCCTGCCAACCAAAACATTCATCCTATTCGTATACAAACCAAAACGCCAAGTACCTTATTACTACCTCCAAAAC-AAAAAATCCACAAAAAATCCCACATAAACATACAAATATGTAACTCTAAAAAATTTAACCATAGAAAAACCCCCATAATTTAATATATTATAACCCTATGTACGTCGTGCATTAATTGCTAGTCCCCATGCATATAAGCATGTACATATTATTATTAATATTACATAGTACATATTATTATTGATCGTACATAGTACATTTATATTAAATAAATCCCAGTCAACATGCATATCACCTCCATTAGATCACGAGCTTAATTACCATGCCGCGTGAAACCAGCAACCCGCTTGGCAGGGATCCCTCTTCTCGCTCCGGGCCCATTAACCGTGGGGGTTTCTATAAATGAATTTTATCAGACATCTGGTTCTTACTTCAGGACCATCTCACCTAAAATCGCCCACTCTTTCCTCTTAAATAAGACATCTCGATGGACTAATGACTAATCAGCCCATGCTCACACATAACTGAGGTTTCATACATTTGGTATTTTTTAATTTTTGGGGATGCTTAGACTCAGCTATGGCCGTCCAAGGCCCTAACACAGGCAAATCAATTGTAGCTGGACTTCATAAAACTCATGACCTGGCACGACAATCCAAACAAGGTGCTATTCAGTCAATGGTTACAGGACATAACGTTTGTACACGTGCGTACACGTGCGTACACGTGCGTACACGTGCGTACACGTGCGTACACGTGCGTACACG
>PH316_Porcula_salvania_isolate_PH316_mitochondrion_complete_genome
TACTTACTTAAATATGTGCTACAAAAGCAGGCACCTACCCCCCTAGATTTTTACGCCAATCTACCACAAATAAATTTAAAATTACAACACAATAACCTCACAAAATATAAGCACCTATTTAAGCATACGCCCACAATTCAAAACAACTCAAGTTAATGTAGCTTAAATTACCAAAGCAAGGCACTGAAAATGCCTAGATGAGCCTCACAGCTCCATAAACACACAGGTTTGGTCCTGGCCTTTCTATTAATTTTTAATAAAATTACACATGCAAGTATCCGCACCCCGGTGAGAATGCCCTCTAGATCTTAAAGATCAAAAGGAGCCGGTATCAAGCACACCCAAACGGTAGCTCACAACGCCTTGCTCAACCACACCCCCACGGGAAACAGCAGTGATAAAAATTAAGCCATGAACGAAAGTTTGACTAAGTTATATTAATCAGAGTTGGTAAATCTCGTGCCAGCCACCGCGGTCATACGATTAACTCAAATTAATAGATCCACGGCGTAAAGGGTGTTTAAGAAAAGAAATCACAATAGAGTTAAATTATAACTAAGCTGTAAAAAGCCCCAGTTAAAGTAAAATAACCTACGAAAGTGACTCTAACAATTCTGATACACGATAGCTAGGACCCAAACTGGGATTAGATACCCCACTATGCCTAGCCCTAAACCTAAATAGTTATATAACAAAACTATTCGCCAGAGTACTACTCGCAACAGCCTGAAACTCAAAGGACTTGGCGGTGCTTCACACCCACCTAGAGGAGCCTGTTCTATAATCGATAAACCCCGATAAACCTTACCAACTCTTGCCAATTCAGCCTATATACCGCCATCTTCAGCAAACCCTAAAAAGGAACAATAGTAAGCACAATCATAACACATAAAAACGTTAGGTCAAGGTGTAGCTTATGAGTTGGAAAGAAATGGGCTACATTTTCTACATAAGAACACCCACACACGAAAGTTTTTATGAAACTAAAAACCAAAGGAGGATTTAGCAGTAAATCAAGAGTAGAGTGCTTGATTGAATAAGGCCATGAAGCACGCACACACCGCCCGTCACCCTCCTCAAGCACACAGTAGCATAATAACCTATACTTAATTACACAATCATGTAAGAGGAGACAAGTCGTAACAAGGTAAGCATACTGGAAAGTGTGCTTGGACTATCAAAGTATAGCTTAAACTAAAGCACCTAGTTTACACCTAGAAGATCCCACAATACATGAGTACTTTGAACTAAAACTAGCTCAACACACTAAACAGACACAAAATTATACTAAAATAAAATAAAACATTTACCTAACATTAAAGTATAGGAGATAGAAATTTTTATCTTGACGCTATAGAGACAGTACCGTAAGGGAAAGATGAAAGAATAAAATTAAAGTAAAAAAAAGCAAAGATTACCCCTTCTACCTTTTGCATAATGATTTAACCAGAAAAAATCTAACAAAGAGAACTTTAGCTAGACACCCCGAAACCAGACGAGCTACCTATGAGCAGTTTAAAAGAACCAACTCATCTATGTGGCAAAATAGTGAGAAGACTTGTAGGTAGAGGTGAAAAGCCTAACGAGCCTGGTGATAGCTGGTTGTCCGAAAAAGAATTTCAGTTCAACCTTAAAAATACCCCTAAAACTCTAAATTCCAATGTATTTTTAAGAGATAGTCTAAAAAGGTACAGCTTTTTAGAAATGGGTACAACCTTAACTAGAGAGTAAAATCTTAACATTACCATAGTAGGCCTAAAAGCAGCCATCAATTGAGAAAGCGTTAAAGCTCAACAAACCCACTAACATAATTCCAATAATTAATAATAAACTCCTAGCCCAAAATCGGACTAATCTATTAAAACATAGAAGTAATAATGTTAATATGAGTAACAAGAAAACCTTCTCCTCGCACACGCTTACATCAGTAACTAATAATATACTGATAATTAACAACCAATAAACCAAAACAACACTAAAACATTTATTAATTATATTGTTAACCCAACACAGGAGTGCACTAAGGAAAGATTAAAAGAAGTAAAAGGAACTCGGCAAACACAAACCCCGCCTGTTTACCAAAAACATCACCTCTAGCATTACTAGTATTAGAGGCAATGCCTGCCCAGTGACACCAGTTAAACGGCCGCGGTATTCTGACCGTGCAAAGGTAGCATAATCACTTGTTCTCCAAATAAGGACTTGTATGAATGGCCACACGAGGGTTTTACTGTCTCTTACTTCCAATCAGTGAAATTGACCTTCCCGTGAAGAGGCGGGAATAAAAAAATAAGACGAGAAGACCCTATGGAGCTTTAATTAACTAATCCAAAAGTTAAACAAACAAACCACAAAGGGATTAAAACAAAACTTAACATGGATTAGCAATTTCGGTTGGGGTGACCTCGGAGCAAAAAAAACCCTCCGAGTGATTTTAATCTAGACAAACCAGTCAAAATAATCACAATATCATTTATTGATCCAAAATTTTGATCAACGGAACAAGTTACCCTAGGGATAACAGCGCAATCCTATTCTAGAGTCCATATCGACAATAGGGTTTACGACCTCGATGTTGGATCAGGACACCCAAATGGTGCAACCGCTATTAAAGGTTCGTTTGTTCAACGATTAAAGTCCTACGTGATCTGAGTTCAGACCGGAGTAATCCAGGTCGGTTTCTATCTATTATAAATTTCTCCCAGTACGAAAGGATAAGAGAAATGAGACCAACCTCACAAATGTGTCTCAGAGATAATTAATGATATAATCTTAATTTAATTAACTCATAATAAACTCAACCCTAGAACAGGGCACATTAGGGTGGCAGAGACCGGTAATTGCGTAAAACTTAAACCTTTATTATCAGAGGTTCAACTCCTCTCCCTAATATAATGATCATAGTCAACATTCTAAGCCTAATTATTCCTATTCTACTAGCCGTAGCATTCCTCACCTTAGTAGAACGAAAAGTACTAGGTTACATACAACTACGAAAAGGACCCAACGTCGTAGGCCCCTACGGCCTCCTCCAACCCATCGCTGACGCCCTAAAACTATTTACCAAAGAACCCCTACGACCAGCCACATCCTCCATCTCCATATTCATTATCGCACCAATCCTAGCCTTATCCTTAGCACTAACAATATGAATTCCACTACCAATACCCTATCCCCTAATCAACATAAATTTAGGAGTACTATTCATGCTAGCCATATCAAGCCTAGCAGTCTATTCCATCCTATGATCAGGATGAGCATCCAACTCAAAATACGCACTCATCGGAGCCTTACGAGCAGTAGCCCAAACAATTTCATACGAAGTAACACTAGCAATTATCCTACTATCAGTACTCCTAATAAACGGATCATACACTCTATCCACCCTAATCACAACACAAGAACACATTTGAATAATTTTCACATCCTGACCCCTAGCCATAATATGATTTATCTCAACCCTAGCAGAAACCAACCGAGCCCCATTCGACCTCACAGAAGGAGAATCAGAACTCGTATCAGGCTTCAACGTAGAATATGCAGCCGGACCCTTCGCCATATTCTTCATAGCAGAATATGCTAACATCATTATAATAAACGCATTCACAGTAATCCTCTTTCTAGGAGCATTCCACGACCCACACACATCAGAACTATACACAATCAACTTCGTATTAAAAACACTCGCATTAACAACTACCTTCCTATGAATCCGAGCATCATATCCACGATTCCGATATGATCAACTAATACACCTACTATGAAAAAGCTTCCTACCCCTAACACTAGCCCTATGCATATGACACATTTCACTCCCCATTATAACAGCAAGCATCCCCCCACAATCATAGAAATATGTCTGACAAAAGAGTTACTTTGATAGAGTAAAAAATAGAGGTTCAAACCCTCTTATTTCTAGAACAATAGGACTCGAACCTACACCTAAGAATTCAAAATTCTCCGTGCTACCAAAATACACCACATTCTAAAGTAAGGTCAGCTAAGTTAAGCTATCGGGCCCATACCCCGAAAATGTTGGTTCATACCCTTCCCATACTAATAAATCCCATCATCTACACTATCCTTATCATAACTGTAATATTCGGAACCATACTAGTAACAATCAGCTCACACTGACTACTCATCTGAATCGGATTCGAAATAAACCTATTAGCAATAATCCCAGTATTAATAAAAAACTTTAACCCACGAGCCATAGAAGCAGCTACAAAATACTTCCTAACACAAGCCACAGCTTCCATAATCCTAATAATAGCCATCATCATTAACCTCTTATACTCCGGACAATGAACTACCACAAATTTATTTAACCCAATAGCAATAATAATAATAACCCTAGCTCTAGCCATAAAACTAGGACTATCACCCTTCCACTTCTGAGTTCCAGAAGTAACCCAAGGCATTTCACTACAAGCAGGCCTACTACTATTAACATGACAAAAACTAGCTCCACTATCAGTATTATGCCAAATCTCACAATCAATCAACCCCAACCTAATATTAACCATAGCCATACTATCAATTCTAATCGGAGGATGAGGAGGACTAAACCAAACCCAACTTCGAAAAATTATAGCATACTCATCAATTGCACACATAGGATGAATAACAGCAGTACTACCATATAATACAACTATAACAATCCTAAACCTATTAATTTATATCATAATAACACTAACAATATTCATATTACTAATCCACAGCTCAACAACCACAACCCTATCTCTATCCCACACATGAAACAAAATACCCATTATTACAAGCCTAATAATAATAATTCTCCTCTCAATAGGAGGCCTACCCCCATTATCAGGATTTATACCAAAATGAATAATTATTCAAGAAATAACAAAAAATGAAAACATCATCATACCAACACTCATAGCAATAACAGCACTGCTAAACCTCTACTTCTATATACGACTAGCCTACTCCTCCTCACTAACCATATTCCCATCCACAAACAACATAAAAATAAAATGACAATTCGAACACACAAAACAAATAAAACTACTCCCTACAATAATTGTATTATCAACACTAATTCTACCTATAACACCAGCCCTCTCATCCTTAAACTAGGAATTTAGGTTAACATAGACCAAGAGCCTTCAAAGCTCTAAGCAAGTATAAAGTACTTAACTCCTGAAAACCTAAGGACTGCAGGACTCATCCTACATCAATTGAATGCAAATCAAACACTTTAATTAAGCTAAATCCTCACTAGATTGGTGGGATTACATACCCACGAAACTTTTAGTTAACAGCTAAACACCCTAATCAACTGGCTTCAATCTACTTCTCCCGCCGCAGGAAAAAAAAGCGGGAGAAGTCCCGGCAGAATTGAAGCTGCTTCTTTGAATTTGCAATTCAACATGACATTCACCACGGAACTTGGCAAAAAGAGGACTCAACCTCTGTCTTTAGATTTACAGTCTAATGCTTACTCAGCCATTTTACCTATGTTCGTAAATCGTTGATTATACTCAACAAACCACAAAGACATCGGCACCCTATACCTGTTATTTGGTGCCTGAGCTGGAATGGTGGGCACCGCTTTAAGCCTACTAATCCGCGCTGAATTGGGTCAACCCGGAACCTTACTCGGTGACGACCAAATCTATAATGTAATTGTTACAGCCCATGCCTTCGTAATAATTTTCTTTATAGTAATACCCATTATGATCGGAGGCTTTGGCAACTGACTTGTACCATTAATAATTGGAGCCCCAGACATGGCTTTTCCACGCATGAATAACATAAGTTTCTGACTACTTCCACCATCCTTCCTACTACTTCTAGCATCCTCAATAGTAGAAGCCGGAGCAGGTACCGGATGAACTGTTTACCCACCCTTAGCTGGAAACCTAGCCCATGCAGGAGCCTCAGTTGATTTAACAATTTTCTCCCTACACCTTGCAGGTGTATCATCAATCCTAGGAGCCATTAACTTTATCACTACAATTATCAACATAAAACCCCCTGCAATGTCTCAATACCAAACACCCCTATTCGTCTGATCAGTACTAATTACAGCTGTATTACTTTTACTATCCCTGCCAGTTTTAGCAGCTGGCATTACCATGTTACTAACAGACCGCAATCTAAATACAACTTTCTTTGATCCAGCAGGTGGTGGAGACCCTATCCTTTATCAACATTTATTTTGATTTTTTGGACACCCAGAAGTATACATTCTCATCCTACCAGGATTTGGAATAATCTCCCACATCGTAACCTACTACTCAGGTAAAAAAGAACCATTCGGGTACATAGGCATAGTATGAGCCATAATATCCATTGGATTTTTAGGATTTATTGTATGAGCTCACCATATATTTACCGTGGGAATAGACGTAGATACCCGAGCATACTTTACATCCGCTACAATAATTATTGCTATTCCAACCGGAGTAAAAGTATTCAGCTGACTAGCTACCCTCCATGGAGGCAACATCAAATGATCACCCGCAATACTATGAGCTCTAGGCTTCATCTTCCTATTTACCGTAGGGGGTCTAACAGGCATTGTACTAGCTAATTCCTCACTAGATATTGTACTACATGATACATATTATGTAGTCGCTCACTTTCACTATGTATTATCCATAGGAGCAGTATTTGCTATTATAGGAGGCTTCGTTCACTGATTCCCCCTATTCTCCGGATATACACTCAACCAAACATGAGCAAAAATTCACTTCGTAATCATATTTGTAGGAGTAAACATAACATTCTTCCCACAACACTTTCTAGGTCTATCAGGAATACCTCGACGATATTCCGACTACCCTGACGCATACACAGCATGAAATACTATCTCCTCAATAGGCTCATTCATCTCACTAACAGCAGTAGTATTAATAATCTTCATTATCTGAGAAGCATTCGCATCAAAACGAGAGGTGTCTGCAGTAGAACTAACAAGCACAAACCTAGAGTGACTACACGGATGTCCCCCTCCTTACCACACATTTGAAGAACCAACATACATCAACCTAAAATAAGAATAAGAAAGGAAGGAATCGAACCCTCTCCCACTGGTTTCAAGCCAACGTCATAACCACTATGTCTTTCTCAATAATTGAGGTATTAGTAAAACATTACATAACTTTGTCAAAGTTACATTATAGGTGAAAGCCCTATATACCTCTATGGCTTACCCCTTCCAACTAGGCTTTCAAGACGCCACTTCACCTATCATAGAAGAACTCCTACACTTTCACGACCACACCTTAATAATTGTATTCTTAATTAGCTCTTTAGTACTATACATCATCTCACTCATACTAACAACAAAACTGACACACACTAGCACAATAGATGCCCAAGAAGTAGAAACAATTTGAACAATTTTACCTGCTATTATCCTAATCCTAATTGCCCTTCCATCACTACGAATCCTTTACATAATAGACGAAATTAACAATCCAGCCCTAACTGTAAAAACCATAGGACACCAATGATACTGAAGCTACGAATATACAGATTATGAAGACCTTACCTTCGACTCATACATAATCCCCACATTAGACCTCAAACCCGGAGAAATACGACTACTAGAAGTAGATAATCGAATTGTTCTACCAATAGAAATAACAATCCGAATACTAGTATCTTCTGAAGACGTATTACACTCATGAGCCGTCCCATCCCTCGGTCTAAAAACGGATGCTATTCCAGGACGACTAAATCAAACAACTCTAATATCTACACGACCTGGTCTTTATTACGGACAATGCTCAGAAATCTGTGGATCAAACCACAGCTTCATGCCCATCGTACTTGAACTTGTCCCGCTAAAGTACTTCGAAAAATGATCAACATCAATATTAACAGGTTCATTGAGAAGCTAGTTAGCACTAACCTTTTAAGTTAGAGATCGGGAACTTAAACCTCCCCTCAATGATATGCCACAACTAGACACATCTACATGACTCATTACAATTACATCAATAATTATAACATTATTTATTTTATTCCAACTAAAAATCTCAAACCACTCATACCCAGCAAGCCCAGAATCAACTGAACTCAAAACTCAAAAATATAATACCCCTTGAGAAATAAAATGAACGAAAATCTATTTACCTCTTTCATTACCCCTACGATAATAGGACTACCCATTGTCACCTTAATCATTATATTCCCAAGCTTACTATTTCCAAAACCTAAACGACTCATTAATAACCGCATAATCTCCACTCAACAATGATTAATTCAATTAACATCCAAACAAATAATAGCCATTCATAACCAAAAAGGCCAAACCTGATCATTAATACTCATATCCCTAATCATATTTATTGGCTCAACAAACATCCTAGGCCTACTACCACACTCATTCACACCTACCACACAATTATCAATAAATTTGGGTATAGCAATCCCTCTATGATCAGCAACTGTATTTACAGGATTCCGCCATAAAACCAAAGCATCACTAGCTCATTTTCTACCACAAGGAACACCCGCTCCACTAATCCCTATGCTTGTAATTATTGAAACCATTAGCCTATTTATCCAACCAGTAGCCTTAGCCGTACGATTAACAGCCAACATCACAGCAGGACACCTATTAATCCACCTAATCGGAGGAGCCACATTAGCACTACTCAACATCAATACTATAACAGCTTTAATCACATTTACTATTCTTATTTTATTAACCATCCTTGAATTTGCAGTAGCCCTAATCCAAGCCTATGTATTCACACTACTAGTAAGCTTATACCTACACGACAATACATAATGACCCACCAAACACACGCATACCATATAGTAAACCCAAGCCCATGACCACTTACCGGAGCCCTATCAGCCCTCCTAATAACATCAGGCCTAATCATATGATTCCATTTCAATTCTATAGTCCTACTATCCCTAGGATTATTAACTAACACTCTAACAATATACCAATGATGGCGAGACATTGTCCGAGAAAGCACCTTTCAAGGCCACCACACATCAGTTGTCCAAAAAGGCTTGCGATACGGTATAATCCTATTTATTATCTCCGAAGTTCTATTCTTCACCGGATTTTTCTGAGCTTTTTATCATTCAAGCCTAGCACCAACACCTGAATTAGGGGGTTGCTGACCACCAACAGGAATTCACCCACTAAACCCCCTAGAAGTACCCCTACTAAATACCTCAATTCTCCTTGCTTCAGGAGTATCCATTACCTGAGCCCACCATAGCTTAATAGAAGGAGACCGAAAACATATACTCCAAGCACTATCCATTACTATTGCACTAGGAGTATACTTCACCCTTCTCCAAGCCTCAGAATACTATGAAGCACCATTTACAATCTCTGACGGAGTATATGGATCTACCTTTTTCGTAGCCACAGGATTTCACGGATTACACGTAATTATTGGATCTACTTTCCTAACAGTATGCCTCCTACGACAACTGAAATTCCACTTCACATCTAACCATCACTTCGGCTTTGAAGCCGCAGCCTGATACTGACATTTCGTAGATGTTGTATGACTATTCCTCTACGTATCAATCTATTGATGAGGATCCTACTCTTTTAGTATTAAACAGTACAATTGACTTCCAATCAATCAGTTTCGGTAAACTCCGAAAAAGAGTAATAAACATCATACTAACACTACTTACAAACGTAACTCTAGCCTCCTTACTCGTACTAATTGCATTCTGACTACCCCAACTAAACGCATACTCAGAAAAAACAAGCCCATACGAATGTGGATTCGACCCCATAGGATCAGCACGCCTTCCATTTTCAATAAAATTTTTTCTAGTAGCAATTACATTTCTTCTCTTTGACCTAGAAATTGCCCTTCTTCTTCCCCTACCATGAGCATCCCAAACAAACAATCTAAAAACAATACTCACAATAGCACTATTCCTTCTCACCTTACTAGCAGCAAGCCTAGCATACGAATGAACCCAAAAAGGCCTAGAATGAACAGAATATGATAATTAGTTTAAAACAAAACAAATGATTTCGACTCATTAGACTATGATTTATCTCATAATTATCAAATGCCATTAGTTTATATAAACATCATAATAGCATTCACAATCGCCCTTGCAGGACTACTTATATACCGATCTCACCTAATATCCTCACTACTATGCTTAGAGGGAATAATATTATCACTCTTCATCATATCAACTCTAATTGTCCTAAACACACACTTCACCCTAGCTAGCATAATACCCATTATCCTATTAGTATTCGCAGCCTGCGAAGCTGCACTCGGCCTATCCTTATTAGTAATAGTATCCAACACATACGGCACCGACTACGTCCAAAACCTAAACCTCTTACAATGCTAAAAATTATTATCCCAACAACAATATTACTACCCATGACATGAATATCTAAACACAATATAATCTGAATCAACGCAACAGTACATAGCCTCCTCATCAGCCTAATTAGCCTTTCCCTATTAAACCAACTAAACGAAAACAGCCTTAACTTCTCTCTAACATTTTTTTCCGACTCATTATCAGCACCCCTATTGGTCCTAACCACATGACTCCTCCCCCTTATATTAATAGCTAGCCAATCCCACTTATCAAAAGAAACAACAACCCGAAAAAAACTATATATTACTATACTAATCATACTGCAATTGTTCCTAATCATAACCTTCACCGCCACTGAATTAATCCTATTCTACATCCTATTTGAAGCAACACTAGTACCCACATTAATTATTATTACACGCTGAGGAAATCAAACAGAACGACTCAATGCGGGATTTTACTTTCTATTCTACACACTAGCAGGATCCCTACCACTGCTAGTAGCACTAGTTTACATCCAAAACACCACAGGCTCACTAAATTTCCTAATTATCCACTACTGATCTCACCCAATATCCAACACCTGATCAAACATTTTTACATGACTAGCATGCATCATAGCCTTCATAGTAAAAATACCACTGTACGGACTCCACCTTTGACTACCAAAAGCCCATGTAGAAGCCCCCATTGCAGGCTCAATAGTACTTGCAGCCGTACTGCTAAAACTTGGAGGCTATGGCATAATACGAATTACCACCATTCTAGACCCACTAACAAATCTCATAGCCTACCCATTCCTCATACTTTCCATATGAGGCATAATTATAACCAGCTCTATCTGTTTACGCCAAACTGACCTAAAATCCCTAATCGCCTACTCATCAGTAAGCCACATAGCACTTGTAATCGTAGCAATCATAATTCAAACCCCCTGAAGCTTCATAGGAGCCACAGCTCTTATAATTGCCCACGGACTAACATCTTCCATATTATTTTGCCTAGCCAACACTAACTATGAACGAGTACATAGTCGAACTATAATTCTAGCCCGAGGACTACAAACACTCTTACCACTTATAGCAACATGATGACTAATAGCAAGCCTCACAAACTTAGCCCTACCCCCATCCATCAACTTAATCGGAGAATTATTCATCATCACAGCATCATTCTCCTGATCCAACATCACAATTATCCTTATAGGAATAAACATAATAATCACAGCTCTCTACTCTCTCTATATATTAATTATAACACAACGAGGAAAATATACCCACCATATTAATAACATCAAACCCTCATTCACACGAGAAAACGCCCTTATAGCCCTACACATTTTACCACTGCTACTACTAACCCTAAACCCTAAAACAATTCTAGGACCCCTTTACTGTAGATATAGTTTAACAAAAACCCTAGATTGTGAATCTAGTAATAGAAAACTAAATATTCTTATCTACCGAAAAAGTTTGCAAGAACTGCTAACTCATGCTCCCACACCTAAAAACGTGGCTTTTTCAACTTTTAGAGGATGGTAGTTATCCGTTGGTCTTAGGAACCAAAAAATTGGTGCAACTCCAAATAAAAGTAATAAACCCATTCACCTCACTCACATTAACCACATTAATTATTCTAATTATACCAATTATAATATCCAACTCAAACATCTACAAAACCAACCTCTATCCCAACTACGTTAAAACCACCGTATCCTGCGCCTTCACCCTCAGCCTGATCCCCTTACTAATATTTATCCACACAGGCCAAGAAACAATTATTTCAAACTGACACTGAATAACCCTACAAACTGTAGAACTATCCCTTAGCTTCAAAATAGACTACTTCTCAGTAACATTCACTCCCGTAGCATTATTCGTTACATGATCAATTATAGAATTCTCCATATGATACATACACTCAGATCCCTTCATCAACCGATTCTTTAAATACCTATTACTATTCTTAATTACTATAATAATTCTCGTAACCGCTAACAATCTCTTTCAACTCTTCATCGGATGGGAAGGTGTAGGAATCATATCATTCCTACTAATCGGATGATGACACGGACGAACAGACGCCAACACAGCCGCATTACAAGCAATCCTATATAACCGCATTGGAGACATTGGATTTGTCCTATCCATAGCATGGTTTCTATCCCACTCAAACACATGAGACCTCCAACAAATCTTTATTCTAAACAATGAATGTCCAAACATACCATTAATAGGCCTACTCTTAGCCGCAGCAGGAAAATCAGCCCAATTCGGACTACACCCTTGACTACCCTCAGCAATGGAAGGTCCAACCCCCGTATCAGCACTACTACACTCAAGCACAATAGTAGTAGCAGGAGTATTCCTACTTATCCGCTTCTACCCCCTAATAGAAACCAACAAACTAGCTCAAACTATAACATTATGCCTAGGAGCTATTACTACCTTATTTACAGCACTATGTGCAACCACACAAAACGATATCAAAAAAATTGTAGCCTTCTCAACTTCAAGTCAACTAGGCCTAATGATAGTGACAATCGGCATTAACCAACCGCACTTAGCATTTCTTCATATCTGCATGCATGCCTTCTTCAAAGCAATACTATTTATATGCTCCGGATCCATTATCCACAGCCTCAACGACGAACAAGATATCCGAAAAATAGGAGGACTATACAAAGCAATACCATTCACAACAACAGCACTAATTATCGGAAGTCTAGCACTAACAGGAATACCTTATCTCACAGGATTCTACTCAAAAGACCTTATCATTGAAGCAGCAAATACATCCTACACAAACGCCTGAGCCCTACTAATAACACTAATTGCCACATCCCTAACCGCTGCTTACAGTACTCGAATTATCTTTTTTGCACTCCTAGGACAGCCACGTTTTTCACCCCTAGTCCTAATCAATGAAAATAATCCCTTATTAATTAATTCTATTAAACGTCTATTAATCGGAAGCATTTTCGCCGGTTTTATTATCTCCAACAATATCCCACCAATAACAATATCAAACATAACAATACCCCTCTACATAAAAACAACAGCCTTAACAGCAACTATCATAGGCTTCATACTAGCCCTAGAACTAAACAACATAACCTATTATCTAAAATTTAAATACCCATCACAAACATACAAATTCTCCAATATACTAGGGTATTATCCCTCCATCATACACCGTTTAACAACATACCACAACCTATCTATAAGTCAAAAATCCGCATCATCACTACTAGACTTAATCTGACTAGAGACCATTATACCAAAAACAACTTCCTATATCCAAATAAAAATATCAATCATAGTATCTAACCAGAAAGGCTTAATTAAACTATATTTTCTTTCCTTCCTAATTACTATCGTAATAAGCATAATACTATTTAATTACCACGAGTAATCTCTATAATAACAATAACTCCAATAAGCAATGATCAACCAGTAACAATAACTAATCAAGTACCATAACTATACAAAGCAGCAATCCCCATAGCCTCCTCACTAAAAAACCCTGAATCACCTGTATCATAAATTACTCAATCCCCAAGACCATTAAATTTAAAAATAATTTCTACCTCCTCTTCTTCCAACGCATAATAAATCATAATAAACTCCATTATCAAACCAGAAACAAACACCCCAAGAACAGTCTTATTAGAAACTCAAACTTCAGGATATATTTCAGTAGCCATAGCAGTAGTATAACCAAAAACCACCAACATACCACCCAAATAAATCAAAAACACTATCAAACCCAAAAAAGACCCACCAAAATTTAACACAATACCACAACCAACCCCACCACTCACAATCAACCCAAGACCACCATAAATAGGAGAGGGCTTAGAAGAAAAACCAACAAACCCAATAACAAAAATAGTACTTAAAATAAACGCAATATACACTATCATTATTCCTACATGGAATCTAACCATGACCAATGACATGAAAAATCATCGTTGTACTTCAACTACAAGAACCTTAATGACCAACATCCGAAAATCACACCCACTAATAAAAATTATCAACAATGCATTCATTGACCTCCCAGCCCCCTCAAACATCACATCATGATGAAACTTCGGCTCCCTTTTAGGTATCTGCCTAATCTTACAAATCCTAACAGGCCTATTCTTAGCAATACATTACACATCAGACACAACAATAGCCTTCTCATCAGTAACACACATCTGCCGAGACGTAAACTATGGATGAATTATTCGCTACCTACATGCAAACGGAGCATCCATATTCTTCATTTGCTTATTTATCCATGTAGGCCGAGGCCTATACTACGGATCCTATATATTCCTAAAAACATGAAACATCGGAGTAATCTTACTATTTACCGTTATAGCAACAGCATTCATAGGTTACGTCCTACCCTGAGGACAAATATCATTCTGAGGAGCCACAGTCATCACAAACCTATTATCAGCTATTCCCTACATTGGAACAAATCTTGTAGAATGAATCTGAGGAGGCTTCTCCGTCGATAAAGCAACCCTCACACGATTCTTTGCCTTCCACTTCATTCTCCCCTTCATCATCGCAGCCCTCGCAACAGTACACCTCCTATTTCTGCACGAAACCGGATCCAACAACCCAACCGGAATTTCATCAGACATAGACAAAATTCCATTTCACCCATACTATACTATTAAAGACATCTTAGGAGCCCTATTCATAATGCTAGCCCTACTAATCCTAGTACTATTCTCACCAGACTTACTAGGAGACCCAGACAACTACACCCCAGCAAACCCACTAAACACACCACCCCATATTAAACCAGAATGATATTTCCTATTTGCCTACGCCATTCTACGCTCAATTCCCAACAAATTAGGCGGAGTATTAGCCTTAGCGGCCTCCATCTTAATCCTAATCCTAATACCTATACTACATACATCCAAACAACGAAGTATAATATTTCGACCACTAAGTCAATGCCTATTCTGAATACTAGTAGCAGACCTCATCACATTAACATGAATTGGAGGCCAACCCGTAGAACACCCATTTATCATCATCGGCCAACTAGCTTCCATCCTGTATTTCCTAATTATTCTAGTACTAATACCAATCACTAGCATTATCGAAAATCACCTCTTAAAATGAAGAGTCTTTGTAGTATATCAAATACCCTGGCCTTGTAAACCAGAAAAGGAGAATAACCCCTCCCCAAGACTCAAGGAAGGAGACAAACTCCGCCATCAGCACCCAAAGCTGAAATTCTAACTAAACTATTCCCTGCCAACCAAAACATTCATCCTATTCGTATACAAACCAAAACGCCAAGTACCTTATTACTACCTCCAAAAC-AAAAAATCCACAAAAAATCCCACATAAACATACAAATATGTAACTCTAAAAAATTTAACCATAGAAAAACCCCCATAATTTAATATATTATAACCCTATGTACGTCGTGCATTAATTGCTAGTCCCCATGCATATAAGCATGTACATATTATTATTAATATTACATAGTACATATTATTATTGATCGTACATAGTACATTTATATTAAATAAATCCCAGTCAACATGCATATCACCTCCATTAGATCACGAGCTTAATTACCATGCCGCGTGAAACCAGCAACCCGCTTGGCAGGGATCCCTCTTCTCGCTCCGGGCCCATTAACCGTGGGGGTTTCTATAAATGAATTTTATCAGACATCTGGTTCTTACTTCAGGACCATCTCACCTAAAATCGCCCACTCTTTCCTCTTAAATAAGACATCTCGATGGACTAATGACTAATCAGCCCATGCTCACACATAACTGAGGTTTCATACATTTGGTATTTTTTAATTTTTGGGGATGCTTAGACTCAGCTATGGCCGTCCAAGGCCCTAACACAGGCAAATCAATTGTAGCTGGACTTCATAAAACTCATGACCTGGCACGACAATCCAAACAAGGTGCTATTCAGTCAATGGTTACAGGACATAACGTTTGTACACGTGCGTACACGTGCGTACACGTGCGTACACGTGCGTACACGTGCGTACACGTGCGTACACG
>PH572_Porcula_salvania_isolate_PH572_mitochondrion_complete_genome
TACTTACTTAAATATGTGCTACAAAAGCAGGCACCTACCCCCCTAGATTTTTACGCCAATCTACCACAAATAAATTTAAAATTACAACACAATAACCTCACAAAATATAAGCACCTATTTAAGCATACGCCCACAATTCAAAACAACTCAAGTTAATGTAGCTTAAATTACCAAAGCAAGGCACTGAAAATGCCTAGATGAGCCTCACAGCTCCATAAACACACAGGTTTGGTCCTGGCCTTTCTATTAATTTTTAATAAAATTACACATGCAAGTATCCGCACCCCGGTGAGAATGCCCTCTAGATCTTAAAGATCAAAAGGAGCCGGTATCAAGCACACCCAAACGGTAGCTCACAACGCCTTGCTCAACCACACCCCCACGGGAAACAGCAGTGATAAAAATTAAGCCATGAACGAAAGTTTGACTAAGTTATATTAATCAGAGTTGGTAAATCTCGTGCCAGCCACCGCGGTCATACGATTAACTCAAATTAATAGATCCACGGCGTAAAGGGTGTTTAAGAAAAGAAATCACAATAGAGTTAAATTATAACTAAGCTGTAAAAAGCCCCAGTTAAAGTAAAATAACCTACGAAAGTGACTCTAACAATTCTGATACACGATAGCTAGGACCCAAACTGGGATTAGATACCCCACTATGCCTAGCCCTAAACCTAAATAGTTATATAACAAAACTATTCGCCAGAGTACTACTCGCAACAGCCTGAAACTCAAAGGACTTGGCGGTGCTTCACACCCACCTAGAGGAGCCTGTTCTATAATCGATAAACCCCGATAAACCTTACCAACTCTTGCCAATTCAGCCTATATACCGCCATCTTCAGCAAACCCTAAAAAGGAACAATAGTAAGCACAATCATAACACATAAAAACGTTAGGTCAAGGTGTAGCTTATGAGTTGGAAAGAAATGGGCTACATTTTCTACATAAGAACACCCACACACGAAAGTTTTTATGAAACTAAAAACCAAAGGAGGATTTAGCAGTAAATCAAGAGTAGAGTGCTTGATTGAATAAGGCCATGAAGCACGCACACACCGCCCGTCACCCTCCTCAAGCACACAGTAGCATAATAACCTATACTTAATTACACAATCATGTAAGAGGAGACAAGTCGTAACAAGGTAAGCATACTGGAAAGTGTGCTTGGACTATCAAAGTATAGCTTAAACTAAAGCACCTAGTTTACACCTAGAAGATCCCACAATACATGAGTACTTTGAACTAAAACTAGCTCAACACACTAAACAGACACAAAATTATACTAAAATAAAATAAAACATTTACCTAACATTAAAGTATAGGAGATAGAAATTTTTATCTTGACGCTATAGAGACAGTACCGTAAGGGAAAGATGAAAGAATAAAATTAAAGTAAAAAAAAGCAAAGATTACCCCTTCTACCTTTTGCATAATGATTTAACCAGAAAAAATCTAACAAAGAGAACTTTAGCTAGACACCCCGAAACCAGACGAGCTACCTATGAGCAGTTTAAAAGAACCAACTCATCTATGTGGCAAAATAGTGAGAAGACTTGTAGGTAGAGGTGAAAAGCCTAACGAGCCTGGTGATAGCTGGTTGTCCGAAAAAGAATTTCAGTTCAACCTTAAAAATACCCCTAAAACTCTAAATTCCAATGTATTTTTAAGAGATAGTCTAAAAAGGTACAGCTTTTTAGAAATGGGTACAACCTTAACTAGAGAGTAAAATCTTAACATTACCATAGTAGGCCTAAAAGCAGCCATCAATTGAGAAAGCGTTAAAGCTCAACAAACCCACTAACATAATTCCAATAATTAATAATAAACTCCTAGCCCAAAATCGGACTAATCTATTAAAACATAGAAGTAATAATGTTAATATGAGTAACAAGAAAACCTTCTCCTCGCACACGCTTACATCAGTAACTAATAATATACTGATAATTAACAACCAATAAACCAAAACAACACTAAAACATTTATTAATTATATTGTTAACCCAACACAGGAGTGCACTAAGGAAAGATTAAAAGAAGTAAAAGGAACTCGGCAAACACAAACCCCGCCTGTTTACCAAAAACATCACCTCTAGCATTACTAGTATTAGAGGCAATGCCTGCCCAGTGACACCAGTTAAACGGCCGCGGTATTCTGACCGTGCAAAGGTAGCATAATCACTTGTTCTCCAAATAAGGACTTGTATGAATGGCCACACGAGGGTTTTACTGTCTCTTACTTCCAATCAGTGAAATTGACCTTCCCGTGAAGAGGCGGGAATAAAAAAATAAGACGAGAAGACCCTATGGAGCTTTAATTAACTAATCCAAAAGTTAAACAAACAAACCACAAAGGGATTAAAACAAAACTTAACATGGATTAGCAATTTCGGTTGGGGTGACCTCGGAGCAAAAAAAACCCTCCGAGTGATTTTAATCTAGACAAACCAGTCAAAATAATCACAATATCATTTATTGATCCAAAATTTTGATCAACGGAACAAGTTACCCTAGGGATAACAGCGCAATCCTATTCTAGAGTCCATATCGACAATAGGGTTTACGACCTCGATGTTGGATCAGGACACCCAAATGGTGCAACCGCTATTAAAGGTTCGTTTGTTCAACGATTAAAGTCCTACGTGATCTGAGTTCAGACCGGAGTAATCCAGGTCGGTTTCTATCTATTATAAATTTCTCCCAGTACGAAAGGATAAGAGAAATGAGACCAACCTCACAAATGTGTCTCAGAGATAATTAATGATATAATCTTAATTTAATTAACTCATAATAAACTCAACCCTAGAACAGGGCACATTAGGGTGGCAGAGACCGGTAATTGCGTAAAACTTAAACCTTTATTATCAGAGGTTCAACTCCTCTCCCTAATATAATGATCATAGTCAACATTCTAAGCCTAATTATTCCTATTCTACTAGCCGTAGCATTCCTCACCTTAGTAGAACGAAAAGTACTAGGTTACATACAACTACGAAAAGGACCCAACGTCGTAGGCCCCTACGGCCTCCTCCAACCCATCGCTGACGCCCTAAAACTATTTACCAAAGAACCCCTACGACCAGCCACATCCTCCATCTCCATATTCATTATCGCACCAATCCTAGCCTTATCCTTAGCACTAACAATATGAATTCCACTACCAATACCCTATCCCCTAATCAACATAAATTTAGGAGTACTATTCATGCTAGCCATATCAAGCCTAGCAGTCTATTCCATCCTATGATCAGGATGAGCATCCAACTCAAAATACGCACTCATCGGAGCCTTACGAGCAGTAGCCCAAACAATTTCATACGAAGTAACACTAGCAATTATCCTACTATCAGTACTCCTAATAAACGGATCATACACTCTATCCACCCTAATCACAACACAAGAACACATTTGAATAATTTTCACATCCTGACCCCTAGCCATAATATGATTTATCTCAACCCTAGCAGAAACCAACCGAGCCCCATTCGACCTCACAGAAGGAGAATCAGAACTCGTATCAGGCTTCAACGTAGAATATGCAGCCGGACCCTTCGCCATATTCTTCATAGCAGAATATGCTAACATCATTATAATAAACGCATTCACAGTAATCCTCTTTCTAGGAGCATTCCACGACCCACACACATCAGAACTATACACAATCAACTTCGTATTAAAAACACTCGCATTAACAACTACCTTCCTATGAATCCGAGCATCATATCCACGATTCCGATATGATCAACTAATACACCTACTATGAAAAAGCTTCCTACCCCTAACACTAGCCCTATGCATATGACACATTTCACTCCCCATTATAACAGCAAGCATCCCCCCACAATCATAGAAATATGTCTGACAAAAGAGTTACTTTGATAGAGTAAAAAATAGAGGTTCAAACCCTCTTATTTCTAGAACAATAGGACTCGAACCTACACCTAAGAATTCAAAATTCTCCGTGCTACCAAAATACACCACATTCTAAAGTAAGGTCAGCTAAGTTAAGCTATCGGGCCCATACCCCGAAAATGTTGGTTCATACCCTTCCCATACTAATAAATCCCATCATCTACACTATCCTTATCATAACTGTAATATTCGGAACCATACTAGTAACAATCAGCTCACACTGACTACTCATCTGAATCGGATTCGAAATAAACCTATTAGCAATAATCCCAGTATTAATAAAAAACTTTAACCCACGAGCCATAGAAGCAGCTACAAAATACTTCCTAACACAAGCCACAGCTTCCATAATCCTAATAATAGCCATCATCATTAACCTCTTATACTCCGGACAATGAACTACCACAAATTTATTTAACCCAATAGCAATAATAATAATAACCCTAGCTCTAGCCATAAAACTAGGACTATCACCCTTCCACTTCTGAGTTCCAGAAGTAACCCAAGGCATTTCACTACAAGCAGGCCTACTACTATTAACATGACAAAAACTAGCTCCACTATCAGTATTATGCCAAATCTCACAATCAATCAACCCCAACCTAATATTAACCATAGCCATACTATCAATTCTAATCGGAGGATGAGGAGGACTAAACCAAACCCAACTTCGAAAAATTATAGCATACTCATCAATTGCACACATAGGATGAATAACAGCAGTACTACCATATAATACAACTATAACAATCCTAAACCTATTAATTTATATCATAATAACACTAACAATATTCATATTACTAATCCACAGCTCAACAACCACAACCCTATCTCTATCCCACACATGAAACAAAATACCCATTATTACAAGCCTAATAATAATAATTCTCCTCTCAATAGGAGGCCTACCCCCATTATCAGGATTTATACCAAAATGAATAATTATTCAAGAAATAACAAAAAATGAAAACATCATCATACCAACACTCATAGCAATAACAGCACTGCTAAACCTCTACTTCTATATACGACTAGCCTACTCCTCCTCACTAACCATATTCCCATCCACAAACAACATAAAAATAAAATGACAATTCGAACACACAAAACAAATAAAACTACTCCCTACAATAATTGTATTATCAACACTAATTCTACCTATAACACCAGCCCTCTCATCCTTAAACTAGGAATTTAGGTTAACATAGACCAAGAGCCTTCAAAGCTCTAAGCAAGTATAAAGTACTTAACTCCTGAAAACCTAAGGACTGCAGGACTCATCCTACATCAATTGAATGCAAATCAAACACTTTAATTAAGCTAAATCCTCACTAGATTGGTGGGATTACATACCCACGAAACTTTTAGTTAACAGCTAAACACCCTAATCAACTGGCTTCAATCTACTTCTCCCGCCGCAGGAAAAAAAAGCGGGAGAAGTCCCGGCAGAATTGAAGCTGCTTCTTTGAATTTGCAATTCAACATGACATTCACCACGGAACTTGGCAAAAAGAGGACTCAACCTCTGTCTTTAGATTTACAGTCTAATGCTTACTCAGCCATTTTACCTATGTTCGTAAATCGTTGATTATACTCAACAAACCACAAAGACATCGGCACCCTATACCTGTTATTTGGTGCCTGAGCTGGAATGGTGGGCACCGCTTTAAGCCTACTAATCCGCGCTGAATTGGGTCAACCCGGAACCTTACTCGGTGACGACCAAATCTATAATGTAATTGTTACAGCCCATGCCTTCGTAATAATTTTCTTTATAGTAATACCCATTATGATCGGAGGCTTTGGCAACTGACTTGTACCATTAATAATTGGAGCCCCAGACATGGCTTTTCCACGCATGAATAACATAAGTTTCTGACTACTTCCACCATCCTTCCTACTACTTCTAGCATCCTCAATAGTAGAAGCCGGAGCAGGTACCGGATGAACTGTTTACCCACCCTTAGCTGGAAACCTAGCCCATGCAGGAGCCTCAGTTGATTTAACAATTTTCTCCCTACACCTTGCAGGTGTATCATCAATCCTAGGAGCCATTAACTTTATCACTACAATTATCAACATAAAACCCCCTGCAATGTCTCAATACCAAACACCCCTATTCGTCTGATCAGTACTAATTACAGCTGTATTACTTTTACTATCCCTGCCAGTTTTAGCAGCTGGCATTACCATGTTACTAACAGACCGCAATCTAAATACAACTTTCTTTGATCCAGCAGGTGGTGGAGACCCTATCCTTTATCAACATTTATTTTGATTTTTTGGACACCCAGAAGTATACATTCTCATCCTACCAGGATTTGGAATAATCTCCCACATCGTAACCTACTACTCAGGTAAAAAAGAACCATTCGGGTACATAGGCATAGTATGAGCCATAATATCCATTGGATTTTTAGGATTTATTGTATGAGCTCACCATATATTTACCGTGGGAATAGACGTAGATACCCGAGCATACTTTACATCCGCTACAATAATTATTGCTATTCCAACCGGAGTAAAAGTATTCAGCTGACTAGCTACCCTCCATGGAGGCAACATCAAATGATCACCCGCAATACTATGAGCTCTAGGCTTCATCTTCCTATTTACCGTAGGGGGTCTAACAGGCATTGTACTAGCTAATTCCTCACTAGATATTGTACTACATGATACATATTATGTAGTCGCTCACTTTCACTATGTATTATCCATAGGAGCAGTATTTGCTATTATAGGAGGCTTCGTTCACTGATTCCCCCTATTCTCCGGATATACACTCAACCAAACATGAGCAAAAATTCACTTCGTAATCATATTTGTAGGAGTAAACATAACATTCTTCCCACAACACTTTCTAGGTCTATCAGGAATACCTCGACGATATTCCGACTACCCTGACGCATACACAGCATGAAATACTATCTCCTCAATAGGCTCATTCATCTCACTAACAGCAGTAGTATTAATAATCTTCATTATCTGAGAAGCATTCGCATCAAAACGAGAGGTGTCTGCAGTAGAACTAACAAGCACAAACCTAGAGTGACTACACGGATGTCCCCCTCCTTACCACACATTTGAAGAACCAACATACATCAACCTAAAATAAGAATAAGAAAGGAAGGAATCGAACCCTCTCCCACTGGTTTCAAGCCAACGTCATAACCACTATGTCTTTCTCAATAATTGAGGTATTAGTAAAACATTACATAACTTTGTCAAAGTTACATTATAGGTGAAAGCCCTATATACCTCTATGGCTTACCCCTTCCAACTAGGCTTTCAAGACGCCACTTCACCTATCATAGAAGAACTCCTACACTTTCACGACCACACCTTAATAATTGTATTCTTAATTAGCTCTTTAGTACTATACATCATCTCACTCATACTAACAACAAAACTGACACACACTAGCACAATAGATGCCCAAGAAGTAGAAACAATTTGAACAATTTTACCTGCTATTATCCTAATCCTAATTGCCCTTCCATCACTACGAATCCTTTACATAATAGACGAAATTAACAATCCAGCCCTAACTGTAAAAACCATAGGACACCAATGATACTGAAGCTACGAATATACAGATTATGAAGACCTTACCTTCGACTCATACATAATCCCCACATTAGACCTCAAACCCGGAGAAATACGACTACTAGAAGTAGATAATCGAATTGTTCTACCAATAGAAATAACAATCCGAATACTAGTATCTTCTGAAGACGTATTACACTCATGAGCCGTCCCATCCCTCGGTCTAAAAACGGATGCTATTCCAGGACGACTAAATCAAACAACTCTAATATCTACACGACCTGGTCTTTATTACGGACAATGCTCAGAAATCTGTGGATCAAACCACAGCTTCATGCCCATCGTACTTGAACTTGTCCCGCTAAAGTACTTCGAAAAATGATCAACATCAATATTAACAGGTTCATTGAGAAGCTAGTTAGCACTAACCTTTTAAGTTAGAGATCGGGAACTTAAACCTCCCCTCAATGATATGCCACAACTAGACACATCTACATGACTCATTACAATTACATCAATAATTATAACATTATTTATTTTATTCCAACTAAAAATCTCAAACCACTCATACCCAGCAAGCCCAGAATCAACTGAACTCAAAACTCAAAAATATAATACCCCTTGAGAAATAAAATGAACGAAAATCTATTTACCTCTTTCATTACCCCTACGATAATAGGACTACCCATTGTCACCTTAATCATTATATTCCCAAGCTTACTATTTCCAAAACCTAAACGACTCATTAATAACCGCATAATCTCCACTCAACAATGATTAATTCAATTAACATCCAAACAAATAATAGCCATTCATAACCAAAAAGGCCAAACCTGATCATTAATACTCATATCCCTAATCATATTTATTGGCTCAACAAACATCCTAGGCCTACTACCACACTCATTCACACCTACCACACAATTATCAATAAATTTGGGTATAGCAATCCCTCTATGATCAGCAACTGTATTTACAGGATTCCGCCATAAAACCAAAGCATCACTAGCTCATTTTCTACCACAAGGAACACCCGCTCCACTAATCCCTATGCTTGTAATTATTGAAACCATTAGCCTATTTATCCAACCAGTAGCCTTAGCCGTACGATTAACAGCCAACATCACAGCAGGACACCTATTAATCCACCTAATCGGAGGAGCCACATTAGCACTACTCAACATCAATACTATAACAGCTTTAATCACATTTACTATTCTTATTTTATTAACCATCCTTGAATTTGCAGTAGCCCTAATCCAAGCCTATGTATTCACACTACTAGTAAGCTTATACCTACACGACAATACATAATGACCCACCAAACACACGCATACCATATAGTAAACCCAAGCCCATGACCACTTACCGGAGCCCTATCAGCCCTCCTAATAACATCAGGCCTAATCATATGATTCCATTTCAATTCTATAGTCCTACTATCCCTAGGATTATTAACTAACACTCTAACAATATACCAATGATGGCGAGACATTGTCCGAGAAAGCACCTTTCAAGGCCACCACACATCAGTTGTCCAAAAAGGCTTGCGATACGGTATAATCCTATTTATTATCTCCGAAGTTCTATTCTTCACCGGATTTTTCTGAGCTTTTTATCATTCAAGCCTAGCACCAACACCTGAATTAGGGGGTTGCTGACCACCAACAGGAATTCACCCACTAAACCCCCTAGAAGTACCCCTACTAAATACCTCAATTCTCCTTGCTTCAGGAGTATCCATTACCTGAGCCCACCATAGCTTAATAGAAGGAGACCGAAAACATATACTCCAAGCACTATCCATTACTATTGCACTAGGAGTATACTTCACCCTTCTCCAAGCCTCAGAATACTATGAAGCACCATTTACAATCTCTGACGGAGTATATGGATCTACCTTTTTCGTAGCCACAGGATTTCACGGATTACACGTAATTATTGGATCTACTTTCCTAACAGTATGCCTCCTACGACAACTGAAATTCCACTTCACATCTAACCATCACTTCGGCTTTGAAGCCGCAGCCTGATACTGACATTTCGTAGATGTTGTATGACTATTCCTCTACGTATCAATCTATTGATGAGGATCCTACTCTTTTAGTATTAAACAGTACAATTGACTTCCAATCAATCAGTTTCGGTAAACTCCGAAAAAGAGTAATAAACATCATACTAACACTACTTACAAACGTAACTCTAGCCTCCTTACTCGTACTAATTGCATTCTGACTACCCCAACTAAACGCATACTCAGAAAAAACAAGCCCATACGAATGTGGATTCGACCCCATAGGATCAGCACGCCTTCCATTTTCAATAAAATTTTTTCTAGTAGCAATTACATTTCTTCTCTTTGACCTAGAAATTGCCCTTCTTCTTCCCCTACCATGAGCATCCCAAACAAACAATCTAAAAACAATACTCACAATAGCACTATTCCTTCTCACCTTACTAGCAGCAAGCCTAGCATACGAATGAACCCAAAAAGGCCTAGAATGAACAGAATATGATAATTAGTTTAAAACAAAACAAATGATTTCGACTCATTAGACTATGATTTATCTCATAATTATCAAATGCCATTAGTTTATATAAACATCATAATAGCATTCACAATCGCCCTTGCAGGACTACTTATATACCGATCTCACCTAATATCCTCACTACTATGCTTAGAGGGAATAATATTATCACTCTTCATCATATCAACTCTAATTGTCCTAAACACACACTTCACCCTAGCTAGCATAATACCCATTATCCTATTAGTATTCGCAGCCTGCGAAGCTGCACTCGGCCTATCCTTATTAGTAATAGTATCCAACACATACGGCACCGACTACGTCCAAAACCTAAACCTCTTACAATGCTAAAAATTATTATCCCAACAACAATATTACTACCCATGACATGAATATCTAAACACAATATAATCTGAATCAACGCAACAGTACATAGCCTCCTCATCAGCCTAATTAGCCTTTCCCTATTAAACCAACTAAACGAAAACAGCCTTAACTTCTCTCTAACATTTTTTTCCGACTCATTATCAGCACCCCTATTGGTCCTAACCACATGACTCCTCCCCCTTATATTAATAGCTAGCCAATCCCACTTATCAAAAGAAACAACAACCCGAAAAAAACTATATATTACTATACTAATCATACTGCAATTGTTCCTAATCATAACCTTCACCGCCACTGAATTAATCCTATTCTACATCCTATTTGAAGCAACACTAGTACCCACATTAATTATTATTACACGCTGAGGAAATCAAACAGAACGACTCAATGCGGGATTTTACTTTCTATTCTACACACTAGCAGGATCCCTACCACTGCTAGTAGCACTAGTTTACATCCAAAACACCACAGGCTCACTAAATTTCCTAATTATCCACTACTGATCTCACCCAATATCCAACACCTGATCAAACATTTTTACATGACTAGCATGCATCATAGCCTTCATAGTAAAAATACCACTGTACGGACTCCACCTTTGACTACCAAAAGCCCATGTAGAAGCCCCCATTGCAGGCTCAATAGTACTTGCAGCCGTACTGCTAAAACTTGGAGGCTATGGCATAATACGAATTACCACCATTCTAGACCCACTAACAAATCTCATAGCCTACCCATTCCTCATACTTTCCATATGAGGCATAATTATAACCAGCTCTATCTGTTTACGCCAAACTGACCTAAAATCCCTAATCGCCTACTCATCAGTAAGCCACATAGCACTTGTAATCGTAGCAATCATAATTCAAACCCCCTGAAGCTTCATAGGAGCCACAGCTCTTATAATTGCCCACGGACTAACATCTTCCATATTATTTTGCCTAGCCAACACTAACTATGAACGAGTACATAGTCGAACTATAATTCTAGCCCGAGGACTACAAACACTCTTACCACTTATAGCAACATGATGACTAATAGCAAGCCTCACAAACTTAGCCCTACCCCCATCCATCAACTTAATCGGAGAATTATTCATCATCACAGCATCATTCTCCTGATCCAACATCACAATTATCCTTATAGGAATAAACATAATAATCACAGCTCTCTACTCTCTCTATATATTAATTATAACACAACGAGGAAAATATACCCACCATATTAATAACATCAAACCCTCATTCACACGAGAAAACGCCCTTATAGCCCTACACATTTTACCACTGCTACTACTAACCCTAAACCCTAAAACAATTCTAGGACCCCTTTACTGTAGATATAGTTTAACAAAAACCCTAGATTGTGAATCTAGTAATAGAAAACTAAATATTCTTATCTACCGAAAAAGTTTGCAAGAACTGCTAACTCATGCTCCCACACCTAAAAACGTGGCTTTTTCAACTTTTAGAGGATGGTAGTTATCCGTTGGTCTTAGGAACCAAAAAATTGGTGCAACTCCAAATAAAAGTAATAAACCCCTTCACCTCACTCACATTAACCACATTAATTATTCTAATTATACCAATTATAATATCCAACTCAAACATCTACAAAACCAACCTCTATCCCAACTACGTTAAAACCACCGTATCCTGCGCCTTCACCCTCAGCCTGATCCCCTTACTAATATTTATCCACACAGGCCAAGAAACAATTATTTCAAACTGACACTGAATAACCCTACAAACTGTAGAACTATCCCTTAGCTTCAAAATAGACTACTTCTCAGTAACATTCACTCCCGTAGCATTATTCGTTACATGATCAATTATAGAATTCTCCATATGATACATACACTCAGATCCCTTCATCAACCGATTCTTTAAATACCTATTACTATTCTTAATTACTATAATAATTCTCGTAACCGCTAACAATCTCTTTCAACTCTTCATCGGATGGGAAGGTGTAGGAATCATATCATTCCTACTAATCGGATGATGACACGGACGAACAGACGCCAACACAGCCGCATTACAAGCAATCCTATATAACCGCATTGGAGACATTGGATTTGTCCTATCCATAGCATGGTTTCTATCCCACTCAAACACATGAGACCTCCAACAAATCTTTATTCTAAACAATGAATGTCCAAACATACCATTAATAGGCCTACTCTTAGCCGCAGCAGGAAAATCAGCCCAATTCGGACTACACCCTTGACTACCCTCAGCAATGGAAGGTCCAACCCCCGTATCAGCACTACTACACTCAAGCACAATAGTAGTAGCAGGAGTATTCCTACTTATCCGCTTCTACCCCCTAATAGAAACCAACAAACTAGCTCAAACTATAACATTATGCCTAGGAGCTATTACTACCTTATTTACAGCACTATGTGCAACCACACAAAACGATATCAAAAAAATTGTAGCCTTCTCAACTTCAAGTCAACTAGGCCTAATGATAGTGACAATCGGCATTAACCAACCGCACTTAGCATTTCTTCATATCTGCATGCATGCCTTCTTCAAAGCAATACTATTTATATGCTCCGGATCCATTATCCACAGCCTCAACGACGAACAAGATATCCGAAAAATAGGAGGACTATACAAAGCAATACCATTCACAACAACAGCACTAATTATCGGAAGTCTAGCACTAACAGGAATACCTTATCTCACAGGATTCTACTCAAAAGACCTTATCATTGAAGCAGCAAATACATCCTACACAAACGCCTGAGCCCTACTAATAACACTAATTGCCACATCCCTAACCGCTGCTTACAGTACTCGAATTATCTTTTTTGCACTCCTAGGACAGCCACGTTTTTCACCCCTAGTCCTAATCAATGAAAATAATCCCTTATTAATTAATTCTATTAAACGTCTATTAATCGGAAGCATTTTCGCCGGTTTTATTATCTCCAACAATATCCCACCAATAACAATATCAAACATAACAATACCCCTCTACATAAAAACAACAGCCTTAACAGCAACTATCATAGGCTTCATACTAGCCCTAGAACTAAACAACATAACCTATTATCTAAAATTTAAATACCCATCACAAACATACAAATTCTCCAATATACTAGGGTATTATCCCTCCATCATACACCGTTTAACAACATACCACAACCTATCTATAAGTCAAAAATCCGCATCATCACTACTAGACTTAATCTGACTAGAGACCATTATACCAAAAACAACTTCCTATATCCAAATAAAAATATCAATCATAGTATCTAACCAGAAAGGCTTAATTAAACTATATTTTCTTTCCTTCCTAATTACTATCGTAATAAGCATAATACTATTTAATTACCACGAGTAATCTCTATAATAACAATAACTCCAATAAGCAATGATCAACCAGTAACAATAACTAATCAAGTACCATAACTATACAAAGCAGCAATCCCCATAGCCTCCTCACTAAAAAACCCTGAATCACCTGTATCATAAATTACTCAATCCCCAAGACCATTAAATTTAAAAATAATTTCTACCTCCTCTTCTTCCAACGCATAATAAATCATAATAAACTCCATTATCAAACCAGAAACAAACACCCCAAGAACAGTCTTATTAGAAACTCAAACTTCAGGATATATTTCAGTAGCCATAGCAGTAGTATAACCAAAAACCACCAACATACCACCCAAATAAATCAAAAACACTATCAAACCCAAAAAAGACCCACCAAAATTTAACACAATACCACAACCAACCCCACCACTCACAATCAACCCAAGACCACCATAAATAGGAGAGGGCTTAGAAGAAAAACCAACAAACCCAATAACAAAAATAGTACTTAAAATAAACGCAATATACACTATCATTATTCCTACATGGAATCTAACCATGACCAATGACATGAAAAATCATCGTTGTACTTCAACTACAAGAACCTTAATGACCAACATCCGAAAATCACACCCACTAATAAAAATTATCAACAATGCATTCATTGACCTCCCAGCCCCCTCAAACATCACATCATGATGAAACTTCGGCTCCCTTTTAGGTATCTGCCTAATCTTACAAATCCTAACAGGCCTATTCTTAGCAATACATTACACATCAGACACAACAATAGCCTTCTCATCAGTAACACACATCTGCCGAGACGTAAACTATGGATGAATTATTCGCTACCTACATGCAAACGGAGCATCCATATTCTTCATTTGCTTATTTATCCATGTAGGCCGAGGCCTATACTACGGATCCTATATATTCCTAAAAACATGAAACATCGGAGTAATCTTACTATTTACCGTTATAGCAACAGCATTCATAGGTTACGTCCTACCCTGAGGACAAATATCATTCTGAGGAGCCACAGTCATCACAAACCTATTATCAGCTATTCCCTACATTGGAACAAATCTTGTAGAATGAATCTGAGGAGGCTTCTCCGTCGATAAAGCAACCCTCACACGATTCTTTGCCTTCCACTTCATTCTCCCCTTCATCATCGCAGCCCTCGCAACAGTACACCTCCTATTTCTGCACGAAACCGGATCCAACAACCCAACCGGAATTTCATCAGACATAGACAAAATTCCATTTCACCCATACTATACTATTAAAGACATCTTAGGAGCCCTATTCATAATGCTAGCCCTACTAATCCTAGTACTATTCTCACCAGACTTACTAGGAGACCCAGACAACTACACCCCAGCAAACCCACTAAACACACCACCCCATATTAAACCAGAATGATATTTCCTATTTGCCTACGCCATTCTACGCTCAATTCCCAACAAATTAGGCGGAGTATTAGCCTTAGCGGCCTCCATCTTAATCCTAATCCTAATACCTATACTACATACATCCAAACAACGAAGTATAATATTTCGACCACTAAGTCAATGCCTATTCTGAATACTAGTAGCAGACCTCATCACATTAACATGAATTGGAGGCCAACCCGTAGAACACCCATTTATCATCATCGGCCAACTAGCTTCCATCCTGTATTTCCTAATTATTCTAGTACTAATACCAATCACTAGCATTATCGAAAATCACCTCTTAAAATGAAGAGTCTTTGTAGTATATCAAATACCCTGGCCTTGTAAACCAGAAAAGGAGAATAACCCCTCCCCAAGACTCAAGGAAGGAGACAAACTCCGCCATCAGCACCCAAAGCTGAAATTCTAACTAAACTATTCCCTGCCAACCAAAACATTCATCCTATTCGTATACAAACCAAAACGCCAAGTACCTTATTACTACCTCCAAAAC-AAAAAATCCACAAAAAATCCCACATAAACATACAAATATGTAACTCTAAAAAATTTAACCATAGAAAAACCCCCATAATTTAATATATTATAACCCTATGTACGTCGTGCATTAATTGCTAGTCCCCATGCATATAAGCATGTACATATTATTATTAATATTACATAGTACATATTATTATTGATCGTACATAGTACATTTATATTAAATAAATCCCAGTCAACATGCATATCACCTCCATTAGATCACGAGCTTAATTACCATGCCGCGTGAAACCAGCAACCCGCTTGGCAGGGATCCCTCTTCTCGCTCCGGGCCCATTAACCGTGGGGGTTTCTATAAATGAATTTTATCAGACATCTGGTTCTTACTTCAGGACCATCTCACCTAAAATCGCCCACTCTTTCCTCTTAAATAAGACATCTCGATGGACTAATGACTAATCAGCCCATGCTCACACATAACTGAGGTTTCATACATTTGGTATTTTTTAATTTTTGGGGATGCTTAGACTCAGCTATGGCCGTCCAAGGCCCTAACACAGGCAAATCAATTGTAGCTGGACTTCATAAAACTCATGACCTGGCACGACAATCCAAACAAGGTGCTATTCAGTCAATGGTTACAGGACATAACGTTTGTACACGTGCGTACACGTGCGTACACGTGCGTACACGTGCGTACACGTGCGTACACGTGCGTACACG
>PH498_Porcula_salvania_isolate_PH498_mitochondrion_complete_genome
TACTTACTTAAATATGTGCTACAAAAGCAGGCACCTACCCCCCTAGATTTTTACGCCAATCTACCACAAATAAATTTAAAATTACAACACAATAACCTCACAAAATATAAGCACCTATTTAAGCATACGCCCACAATTCAAAACAACTCAAGTTAATGTAGCTTAAATTACCAAAGCAAGGCACTGAAAATGCCTAGATGAGCCTCACAGCTCCATAAACACACAGGTTTGGTCCTGGCCTTTCTATTAATTTTTAATAAAATTACACATGCAAGTATCCGCACCCCGGTGAGAATGCCCTCTAGATCTTAAAGATCAAAAGGAGCCGGTATCAAGCACACCCAAACGGTAGCTCACAACGCCTTGCTCAACCACACCCCCACGGGAAACAGCAGTGATAAAAATTAAGCCATGAACGAAAGTTTGACTAAGTTATATTAATCAGAGTTGGTAAATCTCGTGCCAGCCACCGCGGTCATACGATTAACTCAAATTAATAGATCCACGGCGTAAAGGGTGTTTAAGAAAAGAAATCACAATAGAGTTAAATTATAACTAAGCTGTAAAAAGCCCCAGTTAAAGTAAAATAACCTACGAAAGTGACTCTAACAATTCTGATACACGATAGCTAGGACCCAAACTGGGATTAGATACCCCACTATGCCTAGCCCTAAACCTAAATAGTTATATAACAAAACTATTCGCCAGAGTACTACTCGCAACAGCCTGAAACTCAAAGGACTTGGCGGTGCTTCACACCCACCTAGAGGAGCCTGTTCTATAATCGATAAACCCCGATAAACCTTACCAACTCTTGCCAATTCAGCCTATATACCGCCATCTTCAGCAAACCCTAAAAAGGAACAATAGTAAGCACAATCATAACACATAAAAACGTTAGGTCAAGGTGTAGCTTATGAGTTGGAAAGAAATGGGCTACATTTTCTACATAAGAACACCCACACACGAAAGTTTTTATGAAACTAAAAACCAAAGGAGGATTTAGCAGTAAATCAAGAGTAGAGTGCTTGATTGAATAAGGCCATGAAGCACGCACACACCGCCCGTCACCCTCCTCAAGCACACAGTAGCATAATAACCTATACTTAATTACACAATCATGTAAGAGGAGACAAGTCGTAACAAGGTAAGCATACTGGAAAGTGTGCTTGGACTATCAAAGTATAGCTTAAACTAAAGCACCTAGTTTACACCTAGAAGATCCCACAATACATGAGTACTTTGAACTAAAACTAGCTCAACACACTAAACAGACACAAAATTATACTAAAATAAAATAAAACATTTACCTAACATTAAAGTATAGGAGATAGAAATTTTTATCTTGACGCTATAGAGACAGTACCGTAAGGGAAAGATGAAAGAATAAAATTAAAGTAAAAAAAAGCAAAGATTACCCCTTCTACCTTTTGCATAATGATTTAACCAGAAAAAATCTAACAAAGAGAACTTTAGCTAGACACCCCGAAACCAGACGAGCTACCTATGAGCAGTTTAAAAGAACCAACTCATCTATGTGGCAAAATAGTGAGAAGACTTGTAGGTAGAGGTGAAAAGCCTAACGAGCCTGGTGATAGCTGGTTGTCCGAAAAAGAATTTCAGTTCAACCTTAAAAATACCCCTAAAACTCTAAATTCCAATGTATTTTTAAGAGATAGTCTAAAAAGGTACAGCTTTTTAGAAATGGGTACAACCTTAACTAGAGAGTAAAATCTTAACATTACCATAGTAGGCCTAAAAGCAGCCATCAATTGAGAAAGCGTTAAAGCTCAACAAACCCACTAACATAATTCCAATAATTAATAATAAACTCCTAGCCCAAAATCGGACTAATCTATTAAAACATAGAAGTAATAATGTTAATATGAGTAACAAGAAAACCTTCTCCTCGCACACGCTTACATCAGTAACTAATAATATACTGATAATTAACAACCAATAAACCAAAACAACACTAAAACATTTATTAATTATATTGTTAACCCAACACAGGAGTGCACTAAGGAAAGATTAAAAGAAGTAAAAGGAACTCGGCAAACACAAACCCCGCCTGTTTACCAAAAACATCACCTCTAGCATTACTAGTATTAGAGGCAATGCCTGCCCAGTGACACCAGTTAAACGGCCGCGGTATTCTGACCGTGCAAAGGTAGCATAATCACTTGTTCTCCAAATAAGGACTTGTATGAATGGCCACACGAGGGTTTTACTGTCTCTTACTTCCAATCAGTGAAATTGACCTTCCCGTGAAGAGGCGGGAATAAAAAAATAAGACGAGAAGACCCTATGGAGCTTTAATTAACTAATCCAAAAGTTAAACAAACAAACCACAAAGGGATTAAAACAAAACTTAACATGGATTAGCAATTTCGGTTGGGGTGACCTCGGAGCAAAAAAAACCCTCCGAGTGATTTTAATCTAGACAAACCAGTCAAAATAATCACAATATCATTTATTGATCCAAAATTTTGATCAACGGAACAAGTTACCCTAGGGATAACAGCGCAATCCTATTCTAGAGTCCATATCGACAATAGGGTTTACGACCTCGATGTTGGATCAGGACACCCAAATGGTGCAACCGCTATTAAAGGTTCGTTTGTTCAACGATTAAAGTCCTACGTGATCTGAGTTCAGACCGGAGTAATCCAGGTCGGTTTCTATCTATTATAAATTTCTCCCAGTACGAAAGGATAAGAGAAATGAGACCAACCTCACAAATGTGTCTCAGAGATAATTAATGATATAATCTTAATTTAATTAACTCATAATAAACTCAACCCTAGAACAGGGCACATTAGGGTGGCAGAGACCGGTAATTGCGTAAAACTTAAACCTTTATTATCAGAGGTTCAACTCCTCTCCCTAATATAATGATCATAGTCAACATTCTAAGCCTAATTATTCCTATTCTACTAGCCGTAGCATTCCTCACCTTAGTAGAACGAAAAGTACTAGGTTACATACAACTACGAAAAGGACCCAACGTCGTAGGCCCCTACGGCCTCCTCCAACCCATCGCTGACGCCCTAAAACTATTTACCAAAGAACCCCTACGACCAGCCACATCCTCCATCTCCATATTCATTATCGCACCAATCCTAGCCTTATCCTTAGCACTAACAATATGAATTCCACCACCAATACCCTATCCCCTAATCAACATAAATTTAGGAGTACTATTCATGCTAGCCATATCAAGCCTAGCAGTCTATTCCATCCTATGATCAGGATGAGCATCCAACTCAAAATACGCACTCATCGGAGCCTTACGAGCAGTAGCCCAAACAATTTCATACGAAGTAACACTAGCAATTATCCTACTATCAGTACTCCTAATAAACGGATCATACACTCTATCCACCCTAATCACAACACAAGAACACATTTGAATAATTTTCACATCCTGACCCCTAGCCATAATATGATTTATCTCAACCCTAGCAGAAACCAACCGAGCCCCATTCGACCTCACAGAAGGAGAATCAGAACTCGTATCAGGCTTCAACGTAGAATATGCAGCCGGACCCTTCGCCATATTCTTCATAGCAGAATATGCTAACATCATTATAATAAACGCATTCACAGTAATCCTCTTTCTAGGAGCATTCCACGACCCACACACATCAGAACTATACACAATCAACTTCGTATTAAAAACACTCGCATTAACAACTACCTTCCTATGAATCCGAGCATCATATCCACGATTCCGATATGATCAACTAATACACCTACTATGAAAAAGCTTCCTACCCCTAACACTAGCCCTATGCATATGACACATTTCACTCCCCATTATAACAGCAAGCATCCCCCCACAATCATAGAAATATGTCTGACAAAAGAGTTACTTTGATAGAGTAAAAAATAGAGGTTCAAACCCTCTTATTTCTAGAACAATAGGACTCGAACCTACACCTAAGAATTCAAAATTCTCCGTGCTACCAAAATACACCACATTCTAAAGTAAGGTCAGCTAAGTTAAGCTATCGGGCCCATACCCCGAAAATGTTGGTTCATACCCTTCCCATACTAATAAATCCCATCATCTACACTATCCTTATCATAACTGTAATATTCGGAACCATACTAGTAACAATCAGCTCACACTGACTACTCATCTGAATCGGATTCGAAATAAACCTATTAGCAATAATCCCAGTATTAATAAAAAACTTTAACCCACGAGCCATAGAAGCAGCTACAAAATACTTCCTAACACAAGCCACAGCTTCCATAATCCTAATAATAGCCATCATCATTAACCTCTTATACTCCGGACAATGAACTACCACAAATTTATTTAACCCAATAGCAATAATAATAATAACCCTAGCTCTAGCCATAAAACTAGGACTATCACCCTTCCACTTCTGAGTTCCAGAAGTAACCCAAGGCATTTCACTACAAGCAGGCCTACTACTATTAACATGACAAAAACTAGCTCCACTATCAGTATTATGCCAAATCTCACAATCAATCAACCCCAACCTAATATTAACCATAGCCATACTATCAATTCTAATCGGAGGATGAGGAGGACTAAACCAAACCCAACTTCGAAAAATTATAGCATACTCATCAATTGCACACATAGGATGAATAACAGCAGTACTACCATATAATACAACTATAACAATCCTAAACCTATTAATTTATATCATAATAACACTAACAATATTCATATTACTAATCCACAGCTCAACAACCACAACCCTATCTCTATCCCACACATGAAACAAAATACCCATTATTACAAGCCTAATAATAATAATTCTCCTCTCAATAGGAGGCCTACCCCCATTATCAGGATTTATACCAAAATGAATAATTATTCAAGAAATAACAAAAAATGAAAACATCATCATACCAACACTCATAGCAATAACAGCACTGCTAAACCTCTACTTCTATATACGACTAGCCTACTCCTCCTCACTAACCATATTCCCATCCACAAACAACATAAAAATAAAATGACAATTCGAACACACAAAACAAATAAAACTACTCCCTACAATAATTGTATTATCAACACTAATTCTACCTATAACACCAGCCCTCTCATCCTTAAACTAGGAATTTAGGTTAACATAGACCAAGAGCCTTCAAAGCTCTAAGCAAGTATAAAGTACTTAACTCCTGAAAACCTAAGGACTGCAGGACTCATCCTACATCAATTGAATGCAAATCAAACACTTTAATTAAGCTAAATCCTCACTAGATTGGTGGGATTACATACCCACGAAACTTTTAGTTAACAGCTAAACACCCTAATCAACTGGCTTCAATCTACTTCTCCCGCCGCAGGAAAAAAAAGCGGGAGAAGTCCCGGCAGAATTGAAGCTGCTTCTTTGAATTTGCAATTCAACATGACATTCACCACGGAACTTGGCAAAAAGAGGACTCAACCTCTGTCTTTAGATTTACAGTCTAATGCTTACTCAGCCATTTTACCTATGTTCGTAAATCGTTGATTATACTCAACAAACCACAAAGACATCGGCACCCTATACCTGTTATTTGGTGCCTGAGCTGGAATGGTGGGCACCGCTTTAAGCCTACTAATCCGCGCTGAATTGGGTCAACCCGGAACCTTACTCGGTGACGACCAAATCTATAATGTAATTGTTACAGCCCATGCCTTCGTAATAATTTTCTTTATAGTAATACCCATTATGATCGGAGGCTTTGGCAACTGACTTGTACCATTAATAATTGGAGCCCCAGACATGGCTTTTCCACGCATGAATAACATAAGTTTCTGACTACTTCCACCATCCTTCCTACTACTTCTAGCATCCTCAATAGTAGAAGCCGGAGCAGGTACCGGATGAACTGTTTACCCACCCTTAGCTGGAAACCTAGCCCATGCAGGAGCCTCAGTTGATTTAACAATTTTCTCCCTACACCTTGCAGGTGTATCATCAATCCTAGGAGCCATTAACTTTATCACTACAATTATCAACATAAAACCCCCTGCAATGTCTCAATACCAAACACCCCTATTCGTCTGATCAGTACTAATTACAGCTGTATTACTTTTACTATCCCTGCCAGTTTTAGCAGCTGGCATTACCATGTTACTAACAGACCGCAATCTAAATACAACTTTCTTTGATCCAGCAGGTGGTGGAGACCCTATCCTTTATCAACATTTATTTTGATTTTTTGGACACCCAGAAGTATACATTCTCATCCTACCAGGATTTGGAATAATCTCCCACATCGTAACCTACTACTCAGGTAAAAAAGAACCATTCGGGTACATAGGCATAGTATGAGCCATAATATCCATTGGATTTTTAGGATTTATTGTATGAGCTCACCATATATTTACCGTGGGAATAGACGTAGATACCCGAGCATACTTTACATCCGCTACAATAATTATTGCTATTCCAACCGGAGTAAAAGTATTCAGCTGACTAGCTACCCTCCATGGAGGCAACATCAAATGATCACCCGCAATACTATGAGCTCTAGGCTTCATCTTCCTATTTACCGTAGGGGGTCTAACAGGCATTGTACTAGCTAATTCCTCACTAGATATTGTACTACATGATACATATTATGTAGTCGCTCACTTTCACTATGTATTATCCATAGGAGCAGTATTTGCTATTATAGGAGGCTTCGTTCACTGATTCCCCCTATTCTCCGGATATACACTCAACCAAACATGAGCAAAAATTCACTTCGTAATCATATTTGTAGGAGTAAACATAACATTCTTCCCACAACACTTTCTAGGTCTATCAGGAATACCTCGACGATATTCCGACTACCCTGACGCATACACAGCATGAAATACTATCTCCTCAATAGGCTCATTCATCTCACTAACAGCAGTAGTATTAATAATCTTCATTATCTGAGAAGCATTCGCATCAAAACGAGAGGTGTCTGCAGTAGAACTAACAAGCACAAACCTAGAGTGACTACACGGATGTCCCCCTCCTTACCACACATTTGAAGAACCAACATACATCAACCTAAAATAAGAATAAGAAAGGAAGGAATCGAACCCTCTCCCACTGGTTTCAAGCCAACGTCATAACCACTATGTCTTTCTCAATAATTGAGGTATTAGTAAAACATTACATAACTTTGTCAAAGTTACATTATAGGTGAAAGCCCTATATACCTCTATGGCTTACCCCTTCCAACTAGGCTTTCAAGACGCCACTTCACCTATCATAGAAGAACTCCTACACTTTCACGACCACACCTTAATAATTGTATTCTTAATTAGCTCTTTAGTACTATACATCATCTCACTCATACTAACAACAAAACTGACACACACTAGCACAATAGATGCCCAAGAAGTAGAAACAATTTGAACAATTTTACCTGCTATTATCCTAATCCTAATTGCCCTTCCATCACTACGAATCCTTTACATAATAGACGAAATTAACAATCCAGCCCTAACTGTAAAAACCATAGGACACCAATGATACTGAAGCTACGAATATACAGATTATGAAGACCTTACCTTCGACTCATACATAATCCCCACATCAGACCTCAAACCCGGAGAAATACGACTACTAGAAGTAGATAATCGAATTGTTCTACCAATAGAAATAACAATCCGAATACTAGTATCTTCTGAAGACGTATTACACTCATGAGCCGTCCCATCCCTCGGTCTAAAAACGGATGCTATTCCAGGACGACTAAATCAAACAACTCTAATATCTACACGACCTGGTCTTTATTACGGACAATGCTCAGAAATCTGTGGATCAAACCACAGCTTCATGCCCATCGTACTTGAACTTGTCCCACTAAAGTACTTCGAAAAATGATCAACATCAATATTAACAGGTTCATTGAGAAGCTAGTTAGCACTAACCTTTTAAGTTAGAGATCGGGAACTTAAACCTCCCCTCAATGATATGCCACAACTAGACACATCTACATGACTCATTACAATTACATCAATAATTATAACATTATTTATTTTATTCCAACTAAAAATCTCAAACCACTCATACCCAGCAAGCCCAGAATCAACTGAACTCAAAACTCAAAAATATAATACCCCTTGAGAAATAAAATGAACGAAAATCTATTTACCTCTTTCATTACCCCTACGATAATAGGACTACCCATTGTCACCTTAATCATTATATTCCCAAGCTTACTATTTCCAAAACCTAAACGACTCATTAATAACCGCATAATCTCCACTCAACAATGATTAATTCAATTAACATCCAAACAAATAATAGCCATTCATAACCAAAAAGGCCAAACCTGATCATTAATACTCATATCCCTAATCATATTTATTGGCTCAACAAACATCCTAGGCCTACTACCACACTCATTCACACCTACCACACAATTATCAATAAATTTGGGTATAGCAATCCCTCTATGATCAGCAACTGTATTTACAGGATTCCGCCATAAAACCAAAGCATCACTAGCTCATTTTCTACCACAAGGAACACCCGCTCCACTAATCCCTATGCTTGTAATTATTGAAACCATTAGCCTATTTATCCAACCAGTAGCCTTAGCCGTACGATTAACAGCCAACATCACAGCAGGACACCTATTAATCCACCTAATCGGAGGAGCCACATTAGCACTACTCAACATCAATACTATAACAGCTTTAATCACATTTACTATTCTTATTTTATTAACCATCCTTGAATTTGCAGTAGCCCTAATCCAAGCCTATGTATTCACACTACTAGTAAGCTTATACCTACACGACAATACATAATGACCCACCAAACACACGCATACCATATAGTAAACCCAAGCCCATGACCACTTACCGGAGCCCTATCAGCCCTCCTAATAACATCAGGCCTAATCATATGATTCCATTTCAATTCTACAGTCCTACTATCCCTAGGATTATTAACTAACACTCTAACAATATACCAATGATGGCGAGACATTGTCCGAGAAAGCACCTTTCAAGGCCACCACACATCAGTTGTCCAAAAAGGCTTGCGATACGGTATAATCCTATTTATTATCTCCGAAGTTCTATTCTTCACCGGATTTTTCTGAGCTTTTTATCATTCAAGCCTAGCACCAACACCTGAATTAGGGGGTTGCTGACCACCAACAGGAATTCACCCACTAAACCCCCTAGAAGTACCCCTACTAAATACCTCAATTCTCCTTGCTTCAGGAGTATCCATTACCTGAGCCCACCATAGCTTAATAGAAGGAGACCGAAAACATATACTCCAAGCACTATCCATTACTATTGCACTAGGAGTATACTTCACCCTTCTCCAAGCCTCAGAATACTATGAAGCACCATTTACAATCTCTGACGGAGTATATGGATCTACCTTTTTCGTAGCCACAGGATTTCACGGATTACACGTAATTATTGGATCTACTTTCCTAACAGTATGCCTCCTACGACAACTGAAATTCCACTTCACATCTAACCATCACTTCGGCTTTGAAGCCGCAGCCTGATACTGACATTTCGTAGATGTTGTATGACTATTCCTCTACGTATCAATCTATTGATGAGGATCCTACTCTTTTAGTATTAAACAGTACAATTGACTTCCAATCAATCAGTTTCGGTAAACTCCGAAAAAGAGTAATAAACATCATACTAACACTACTTACAAACGTAACTCTAGCCTCCTTACTCGTACTAATTGCATTCTGACTACCCCAACTAAACGCATACTCAGAAAAAACAAGCCCATACGAATGTGGATTCGACCCCATAGGATCAGCACGCCTTCCATTTTCAATAAAATTTTTTCTAGTAGCAATTACATTTCTTCTCTTTGACCTAGAAATTGCCCTTCTTCTTCCCCTACCATGAGCATCCCAAACAAACAATCTAAAAACAATACTCACAATAGCACTATTCCTTCTCACCTTACTAGCAGCAAGCCTAGCATACGAATGAACCCAAAAAGGCCTAGAATGAACAGAATATGATAATTAGTTTAAAACAAAACAAATGATTTCGACTCATTAGACTATGATTTATCTCATAATTATCAAATGCCATTAGTTTATATAAACATCATAATAGCATTCACAATCGCCCTTGCAGGACTACTTATATACCGATCTCACCTAATATCCTCACTACTATGCTTAGAGGGAATAATATTATCACTCTTCATCATATCAACTCTAATTGTCCTAAACACACACTTCACCCTAGCTAGCATAATACCCATTATCCTATTAGTATTCGCAGCCTGCGAAGCTGCACTCGGCCTATCCTTATTAGTAATAGTATCCAACACATACGGCACCGACTACGTCCAAAACCTAAACCTCTTACAATGCTAAAAATTATTATCCCAACAACAATATTACTACCCATGACATGAATATCTAAACACAATATAATCTGAATCAACGCAACAGTACATAGCCTCCTCATCAGCCTAATTAGCCTTTCCCTATTAAACCAACTAAACGAAAACAGCCTTAACTTCTCTCTAACATTTTTTTCCGACTCATTATCAGCACCCCTATTGGTCCTAACCACATGACTCCTCCCCCTTATATTAATAGCTAGCCAATCCCACTTATCAAAAGAAACAACAACCCGAAAAAAACTATATATTACTATACTAATCATACTGCAATTGTTCCTAATCATAACCTTCACCGCCACTGAATTAATCCTATTCTACATCCTATTTGAAGCAACACTAGTACCCACATTAATTATTATTACACGCTGAGGAAATCAAACAGAACGACTCAATGCGGGATTTTACTTTCTATTCTACACACTAGCAGGATCCCTACCACTGCTAGTAGCACTAGTTTACATCCAAAACACCACAGGCTCACTAAATTTCCTAATTATCCACTACTGATCTCACCCAATATCCAACACCTGATCAAACATTTTTACATGACTAGCATGCATCATAGCCTTCATAGTAAAAATACCACTGTACGGACTCCACCTTTGACTACCAAAAGCCCATGTAGAAGCCCCCATTGCAGGCTCAATAGTACTTGCAGCCGTACTGCTAAAACTTGGAGGCTATGGCATAATACGAATTACCACCATTCTAGACCCACTAACAAATCTCATAGCCTACCCATTCCTCATACTTTCCATATGAGGCATAATTATAACCAGCTCTATCTGTTTACGCCAAACTGACCTAAAATCCCTAATCGCCTACTCATCAGTAAGCCACATAGCACTTGTAATCGTAGCAATCATAATTCAAACCCCCTGAAGCTTCATAGGAGCCACAGCTCTTATAATTGCCCACGGACTAACATCTTCCATATTATTTTGCCTAGCCAACACTAACTATGAACGAGTACATAGTCGAACTATAATTCTAGCCCGAGGACTACAAACACTCTTACCACTTATAGCAACATGATGACTAATAGCAAGCCTCACAAACTTAGCCCTACCCCCATCCATCAACTTAATCGGAGAATTATTCATCATCACAGCATCATTCTCCTGATCCAACATCACAATTATCCTTATAGGAATAAACATAATAATCACAGCTCTCTACTCTCTCTATATATTAATTATAACACAACGAGGAAAATATACCCACCATATTAATAACATCAAACCCTCATTCACACGAGAAAACGCCCTTATAGCCCTACACATTTTACCACTGCTACTACTAACCCTAAACCCTAAAACAATTCTAGGACCCCTTTACTGTAGATATAGTTTAACAAAAACCCTAGATTGTGAATCTAGTAATAGAAAACTAAATATTCTTATCTACCGAAAAAGTTTGCAAGAACTGCTAACTCATGCTCCCACACCTAAAAACGTGGCTTTTTCAACTTTTAGAGGATGGTAGTTATCCGTTGGTCTTAGGAACCAAAAAATTGGTGCAACTCCAAATAAAAGTAATAAACCCATTCACCTCACTCACATTAACCACATTAATTATTCTAATTATACCAATTATAATATCCAACTCAAACATCTACAAAACCAACCTCTATCCCAACTACGTTAAAACCACCGTATCCTGCGCCTTCACCCTCAGCCTGATCCCCTTACTAATATTTATCCACACAGGCCAAGAAACAATTATTTCAAACTGACACTGAATAACCCTACAAACTGTAGAACTATCCCTTAGCTTCAAAATAGACTACTTCTCAGTAACATTCACTCCCGTAGCATTATTCGTTACATGATCAATTATAGAATTCTCCATATGATACATACACTCAGATCCCTTCATCAACCGATTCTTTAAATACCTATTACTATTCTTAATTACTATAATAATTCTCGTAACCGCTAACAATCTCTTTCAACTCTTCATCGGATGGGAAGGTGTAGGAATCATATCATTCCTACTAATCGGATGATGACACGGACGAACAGACGCCAACACAGCCGCATTACAAGCAATCCTATATAACCGCATTGGAGACATTGGATTTGTCCTATCCATAGCATGGTTTCTATCCCACTCAAACACATGAGACCTCCAACAAATCTTTATTCTAAACAATGAATGTCCAAACATACCATTAATAGGCCTACTCTTAGCCGCAGCAGGAAAATCAGCCCAATTCGGACTACACCCTTGACTACCCTCAGCAATGGAAGGTCCAACCCCCGTATCAGCACTACTACACTCAAGCACAATAGTAGTAGCAGGAGTATTCCTACTTATCCGCTTCTACCCCCTAATAGAAACCAACAAACTAGCTCAAACTATAACATTATGCCTAGGAGCTATTACTACCTTATTTACAGCACTATGTGCAATCACACAAAACGATATCAAAAAAATTGTAGCCTTCTCAACTTCAAGTCAACTAGGCCTAATGATAGTGACAATCGGCATTAACCAACCGCACTTAGCATTTCTTCATATCTGCATGCATGCCTTCTTCAAAGCAATACTATTTATATGCTCCGGATCCATTATCCACAGCCTCAACGACGAACAAGATATCCGAAAAATAGGAGGACTATACAAAGCAATACCATTCACAACAACAGCACTAATTATCGGAAGTCTAGCACTAACAGGAATACCTTATCTCACAGGATTCTACTCAAAAGACCTTATCATTGAAGCAGCAAATACATCCTACACAAACGCCTGAGCCCTACTAATAACACTAATTGCCACATCCCTAACCGCTGCTTACAGTACTCGAATTATCTTTTTTGCACTCCTAGGACAGCCACGTTTTTCACCCCTAGTCCTAATCAATGAAAATAATCCCTTATTAATTAATTCTATTAAACGTCTATTAATCGGAAGCATTTTCGCCGGTTTTATTATCTCCAACAATATCCCACCAATAACAATATCAAACATAACAATACCCCTCTACATAAAAACAACAGCCTTAACAGCAACTATCATAGGCTTCATACTAGCCCTAGAACTAAACAACATAACCTATTATCTAAAATTTAAATACCCATCACAAACATACAAATTCTCCAATATACTAGGGTATTATCCCTCCATCATACACCGTTTAACAACATACCACAACCTATCTATAAGTCAAAAATCCGCATCATCACTACTAGACTTAATCTGACTAGAGACCATTATACCAAAAACAACTTCCTATATCCAAATAAAAATATCAATCATAGTATCTAACCAGAAAGGCTTAATTAAACTATATTTTCTTTCCTTCCTAATTACTATCGTAATAAGCATAATACTATTTAATTACCACGAGTAATCTCTATAATAACAATAACTCCAATAAGCAATGATCAACCAGTAACAATAACTAATCAAGTACCATAACTATACAAAGCAGCAATCCCCATAGCCTCCTCACTAAAAAACCCTGAATCACCTGTATCATAAATTACTCAATCCCCAAGACCATTAAATTTAAAAATAATTTCTACCTCCTCTTCTTCCAACGCATAATAAATCATAATAAACTCCATTATCAAACCAGAAACAAACACCCCAAGAACAGTCTTATTAGAAACTCAAACTTCAGGATATATTTCAGTAGCCATAGCAGTAGTATAACCAAAAACCACCAACATACCACCCAAATAAATCAAAAACACTATCAAACCCAAAAAAGACCCACCAAAATTTAACACAATACCACAACCAACCCCACCACTCACAATCAACCCAAGACCACCATAAATAGGAGAGGGCTTAGAAGAAAAACCAACAAACCCAATAACAAAAATAGTACTTAAAATAAACGCAATATACACTATCATTATTCCTACATGGAATCTAACCATGACCAATGACATGAAAAATCATCGTTGTACTTCAACTACAAGAACCTTAATGACCAACATCCGAAAATCACACCCACTAATAAAAATTATCAACAATGCATTCATTGACCTCCCAGCCCCCTCAAACATCACATCATGATGAAACTTCGGCTCCCTTTTAGGTATCTGCCTAATCTTACAAATCCTAACAGGCCTATTCTTAGCAATACATTACACATCAGACACAACAATAGCCTTCTCATCAGTAACACACATCTGCCGAGACGTAAACTATGGATGAATTATTCGCTACCTACATGCAAACGGAGCATCCATATTCTTCATTTGCTTATTTATCCATGTAGGCCGAGGCCTATACTACGGATCCTATATATTCCTAAAAACATGAAACATCGGAGTAATCTTACTATTTACCGTTATAGCAACAGCATTCATAGGTTACGTCCTACCCTGAGGACAAATATCATTCTGAGGAGCCACAGTCATCACAAACCTATTATCAGCTATTCCCTACATTGGAACAAATCTTGTAGAATGAATCTGAGGAGGCTTCTCCGTCGATAAAGCAACCCTCACACGATTCTTTGCCTTCCACTTCATTCTCCCCTTCATCATCGCAGCCCTCGCAACAGTACACCTCCTATTTCTGCACGAAACCGGATCCAACAACCCAACCGGAATTTCATCAGACATAGACAAAATTCCATTTCACCCATACTATACTATTAAAGACATCTTAGGAGCCCTATTCATAATACTAGCCCTACTAATCCTAGTACTATTCTCACCAGACTTACTAGGAGACCCAGACAACTACACCCCAGCAAACCCACTAAACACACCACCCCATATTAAACCAGAATGATATTTCCTATTTGCCTACGCCATTCTACGCTCAATTCCCAACAAATTAGGCGGAGTATTAGCCTTAGCGGCCTCCATCTTAATCCTAATCCTAATACCTATACTACATACATCCAAACAACGAAGTATAATATTTCGACCACTAAGTCAATGCCTATTCTGAATACTAGTAGCAGACCTCATCACATTAACATGAATTGGAGGCCAACCCGTAGAACACCCATTTATCATCATCGGCCAACTAGCTTCCATCCTGTATTTCCTAATTATTCTAGTACTAATACCAATCACTAGCATTATCGAAAATCACCTCTTAAAATGAAGAGTCTTTGTAGTATATCAAATACCCTGGCCTTGTAAACCAGAAAAGGAGAATAACCCCTCCCCAAGACTCAAGGAAGGAGACAAACTCCGCCATCAGCACCCAAAGCTGAAATTCTAACTAAACTATTCCCTGCCAACCAAAACATTCATCCTATTCGTATACAAACCAAAACGCCAAGTACCTTATTACTACCTCCAAAAC-AAAAAATCCACAAAAAATCCCACATAAACATACAAATATGTAACTCTAAAAAATTTAACCATAGAAAAACCCCCATAATTTAATATATTATAACCCTATGTACGTCGTGCATTAATTGCTAGTCCCCATGCATATAAGCATGTACATATTATTATTAATATTACATAGTACATATTATTATTGATCGTACATAGTACATTTATATTAAATAAATCCCAGTCAACATGCATATCACCTCCATTAGATCACGAGCTTAATTACCATGCCGCGTGAAACCAGCAACCCGCTTGGCAGGGATCCCTCTTCTCGCTCCGGGCCCATTAACCGTGGGGGTTTCTATAAATGAATTTTATCAGACATCTGGTTCTTACTTCAGGACCATCTCACCTAAAATCGCCCACTCTTTCCTCTTAAATAAGACATCTCGATGGACTAATGACTAATCAGCCCATGCTCACACATAACTGAGGTTTCATACATTTGGTATTTTTTAATTTTTGGGGATGCTTAGACTCAGCTATGGCCGTCCAAGGCCCTAACACAGGCAAATCAATTGTAGCTGGACTTCATAAAACTCATGACCTGGCACGACAATCCAAACAAGGTGCTATTCAGTCAATGGTTACAGGACATAACGTTTGTACACGTGCGTACACGTGCGTACACGTGCGTACACGTGCGTACACGTGCGTACACGTGCGTACACG
>PH577_Porcula_salvania_isolate_PH577_mitochondrion_complete_genome
TACTTACTTAAATATGTGCTACAAAAGCAGGCACCTACCCCCCTAGATTTTTACGCCAATCTACCACAAATAAATTTAAAATTACAACACAATAACCTCACAAAATATAAGCACCTATTTAAGCATACGCCCACAATTCAAAACAACTCAAGTTAATGTAGCTTAAATTACCAAAGCAAGGCACTGAAAATGCCTAGATGAGCCTCACAGCTCCATAAACACACAGGTTTGGTCCTGGCCTTTCTATTAATTTTTAATAAAATTACACATGCAAGTATCCGCACCCCGGTGAGAATGCCCTCTAGATCTTAAAGATCAAAAGGAGCCGGTATCAAGCACACCCAAACGGTAGCTCACAACGCCTTGCTCAACCACACCCCCACGGGAAACAGCAGTGATAAAAATTAAGCCATGAACGAAAGTTTGACTAAGTTATATTAATCAGAGTTGGTAAATCTCGTGCCAGCCACCGCGGTCATACGATTAACTCAAATTAATAGATCCACGGCGTAAAGGGTGTTTAAGAAAAGAAATCACAATAGAGTTAAATTATAACTAAGCTGTAAAAAGCCCCAGTTAAAGTAAAATAACCTACGAAAGTGACTCTAACAATTCTGATACACGATAGCTAGGACCCAAACTGGGATTAGATACCCCACTATGCCTAGCCCTAAACCTAAATAGTTATATAACAAAACTATTCGCCAGAGTACTACTCGCAACAGCCTGAAACTCAAAGGACTTGGCGGTGCTTCACACCCACCTAGAGGAGCCTGTTCTATAATCGATAAACCCCGATAAACCTTACCAACTCTTGCCAATTCAGCCTATATACCGCCATCTTCAGCAAACCCTAAAAAGGAACAATAGTAAGCACAATCATAACACATAAAAACGTTAGGTCAAGGTGTAGCTTATGAGTTGGAAAGAAATGGGCTACATTTTCTACATAAGAACACCCACACACGAAAGTTTTTATGAAACTAAAAACCAAAGGAGGATTTAGCAGTAAATCAAGAGTAGAGTGCTTGATTGAATAAGGCCATGAAGCACGCACACACCGCCCGTCACCCTCCTCAAGCACACAGTAGCATAATAACCTATACTTAATTACACAATCATGTAAGAGGAGACAAGTCGTAACAAGGTAAGCATACTGGAAAGTGTGCTTGGACTATCAAAGTATAGCTTAAACTAAAGCACCTAGTTTACACCTAGAAGATCCCACAATACATGAGTACTTTGAACTAAAACTAGCTCAACACACTAAACAGACACAAAATTATACTAAAATAAAATAAAACATTTACCTAACATTAAAGTATAGGAGATAGAAATTTTTATCTTGACGCTATAGAGACAGTACCGTAAGGGAAAGATGAAAGAATAAAATTAAAGTAAAAAAAAGCAAAGATTACCCCTTCTACCTTTTGCATAATGATTTAACCAGAAAAAATCTAACAAAGAGAACTTTAGCTAGACACCCCGAAACCAGACGAGCTACCTATGAGCAGTTTAAAAGAACCAACTCATCTATGTGGCAAAATAGTGAGAAGACTTGTAGGTAGAGGTGAAAAGCCTAACGAGCCTGGTGATAGCTGGTTGTCCGAAAAAGAATTTCAGTTCAACCTTAAAAATACCCCTAAAACTCTAAATTCCAATGTATTTTTAAGAGATAGTCTAAAAAGGTACAGCTTTTTAGAAATGGGTACAACCTTAACTAGAGAGTAAAATCTTAACATTACCATAGTAGGCCTAAAAGCAGCCATCAATTGAGAAAGCGTTAAAGCTCAACAAACCCACTAACATAATTCCAATAATTAATAATAAACTCCTAGCCCAAAATCGGACTAATCTATTAAAACATAGAAGTAATAATGTTAATATGAGTAACAAGAAAACCTTCTCCTCGCACACGCTTACATCAGTAACTAATAATATACTGATAATTAACAACCAATAAACCAAAACAACACTAAAACATTTATTAATTATATTGTTAACCCAACACAGGAGTGCACTAAGGAAAGATTAAAAGAAGTAAAAGGAACTCGGCAAACACAAACCCCGCCTGTTTACCAAAAACATCACCTCTAGCATTACTAGTATTAGAGGCAATGCCTGCCCAGTGACACCAGTTAAACGGCCGCGGTATTCTGACCGTGCAAAGGTAGCATAATCACTTGTTCTCCAAATAAGGACTTGTATGAATGGCCACACGAGGGTTTTACTGTCTCTTACTTCCAATCAGTGAAATTGACCTTCCCGTGAAGAGGCGGGAATAAAAAAATAAGACGAGAAGACCCTATGGAGCTTTAATTAACTAATCCAAAAGTTAAACAAACAAACCACAAAGGGATTAAAACAAAACTTAACATGGATTAGCAATTTCGGTTGGGGTGACCTCGGAGCAAAAAAAACCCTCCGAGTGATTTTAATCTAGACAAACCAGTCAAAATAATCACAATATCATTTATTGATCCAAAATTTTGATCAACGGAACAAGTTACCCTAGGGATAACAGCGCAATCCTATTCTAGAGTCCATATCGACAATAGGGTTTACGACCTCGATGTTGGATCAGGACACCCAAATGGTGCAACCGCTATTAAAGGTTCGTTTGTTCAACGATTAAAGTCCTACGTGATCTGAGTTCAGACCGGAGTAATCCAGGTCGGTTTCTATCTATTATAAATTTCTCCCAGTACGAAAGGATAAGAGAAATGAGACCAACCTCACAAATGTGTCTCAGAGATAATTAATGATATAATCTTAATTTAATTAACTCATAATAAACTCAACCCTAGAACAGGGCACATTAGGGTGGCAGAGACCGGTAATTGCGTAAAACTTAAACCTTTATTATCAGAGGTTCAACTCCTCTCCCTAATATAATGATCATAGTCAACATTCTAAGCCTAATTATTCCTATTCTACTAGCCGTAGCATTCCTCACCTTAGTAGAACGAAAAGTACTAGGTTACATACAACTACGAAAAGGACCCAACGTCGTAGGCCCCTACGGCCTCCTCCAACCCATCGCTGACGCCCTAAAACTATTTACCAAAGAACCCCTACGACCAGCCACATCCTCCATCTCCATATTCATTATCGCACCAATCCTAGCCTTATCCTTAGCACTAACAATATGAATTCCACTACCAATACCCTATCCCCTAATCAACATAAATTTAGGAGTACTATTCATGCTAGCCATATCAAGCCTAGCAGTCTATTCCATCCTATGATCAGGATGAGCATCCAACTCAAAATACGCACTCATCGGAGCCTTACGAGCAGTAGCCCAAACAATTTCATACGAAGTAACACTAGCAATTATCCTACTATCAGTACTCCTAATAAACGGATCATACACTCTATCCACCCTAATCACAACACAAGAACACATTTGAATAATTTTCACATCCTGACCCCTAGCCATAATATGATTTATCTCAACCCTAGCAGAAACCAACCGAGCCCCATTCGACCTCACAGAAGGAGAATCAGAACTCGTATCAGGCTTCAACGTAGAATATGCAGCCGGACCCTTCGCCATATTCTTCATAGCAGAATATGCTAACATCATTATAATAAACGCATTCACAGTAATCCTCTTTCTAGGAGCATTCCACGACCCACACACATCAGAACTATACACAATCAACTTCGTATTAAAAACACTCGCATTAACAACTACCTTCCTATGAATCCGAGCATCATATCCACGATTCCGATATGATCAACTAATACACCTACTATGAAAAAGCTTCCTACCCCTAACACTAGCCCTATGCATATGACACATTTCACTCCCCATTATAACAGCAAGCATCCCCCCACAATCATAGAAATATGTCTGACAAAAGAGTTACTTTGATAGAGTAAAAAATAGAGGTTCAAACCCTCTTATTTCTAGAACAATAGGACTCGAACCTACACCTAAGAATTCAAAATTCTCCGTGCTACCAAAATACACCACATTCTAAAGTAAGGTCAGCTAAGTTAAGCTATCGGGCCCATACCCCGAAAATGTTGGTTCATACCCTTCCCATACTAATAAATCCCATCATCTACACTATCCTTATCATAACTGTAATATTCGGAACCATACTAGTAACAATCAGCTCACACTGACTACTCATCTGAATCGGATTCGAAATAAACCTATTAGCAATAATCCCAGTATTAATAAAAAACTTTAACCCACGAGCCATAGAAGCAGCTACAAAATACTTCCTAACACAAGCCACAGCTTCCATAATCCTAATAATAGCCATCATCATTAACCTCTTATACTCCGGACAATGAACTACCACAAATTTATTTAACCCAATAGCAATAATAATAATAACCCTAGCTCTAGCCATAAAACTAGGACTATCACCCTTCCACTTCTGAGTTCCAGAAGTAACCCAAGGCATTTCACTACAAGCAGGCCTACTACTATTAACATGACAAAAACTAGCTCCACTATCAGTATTATGCCAAATCTCACAATCAATCAACCCCAACCTAATATTAACCATAGCCATACTATCAATTCTAATCGGAGGATGAGGAGGACTAAACCAAACCCAACTTCGAAAAATTATAGCATACTCATCAATTGCACACATAGGATGAATAACAGCAGTACTACCATATAATACAACTATAACAATCCTAAACCTATTAATTTATATCATAATAACACTAACAATATTCATATTACTAATCCACAGCTCAACAACCACAACCCTATCTCTATCCCACACATGAAACAAAATACCCATTATTACAAGCCTAATAATAATAATTCTCCTCTCAATAGGAGGCCTACCCCCATTATCAGGATTTATACCAAAATGAATAATTATTCAAGAAATAACAAAAAATGAAAACATCATCATACCAACACTCATAGCAATAACAGCACTGCTAAACCTCTACTTCTATATACGACTAGCCTACTCCTCCTCACTAACCATATTCCCATCCACAAACAACATAAAAATAAAATGACAATTCGAACACACAAAACAAATAAAACTACTCCCTACAATAATTGTATTATCAACACTAATTCTACCTATAACACCAGCCCTCTCATCCTTAAACTAGGAATTTAGGTTAACATAGACCAAGAGCCTTCAAAGCTCTAAGCAAGTATAAAGTACTTAACTCCTGAAAACCTAAGGACTGCAGGACTCATCCTACATCAATTGAATGCAAATCAAACACTTTAATTAAGCTAAATCCTCACTAGATTGGTGGGATTACATACCCACGAAACTTTTAGTTAACAGCTAAACACCCTAATCAACTGGCTTCAATCTACTTCTCCCGCCGCAGGAAAAAAAAGCGGGAGAAGTCCCGGCAGAATTGAAGCTGCTTCTTTGAATTTGCAATTCAACATGACATTCACCACGGAACTTGGCAAAAAGAGGACTCAACCTCTGTCTTTAGATTTACAGTCTAATGCTTACTCAGCCATTTTACCTATGTTCGTAAATCGTTGATTATACTCAACAAACCACAAAGACATCGGCACCCTATACCTGTTATTTGGTGCCTGAGCTGGAATGGTGGGCACCGCTTTAAGCCTACTAATCCGCGCTGAATTGGGTCAACCCGGAACCTTACTCGGTGACGACCAAATCTATAATGTAATTGTTACAGCCCATGCCTTCGTAATAATTTTCTTTATAGTAATACCCATTATGATCGGAGGCTTTGGCAACTGACTTGTACCATTAATAATTGGAGCCCCAGACATGGCTTTTCCACGCATGAATAACATAAGTTTCTGACTACTTCCACCATCCTTCCTACTACTTCTAGCATCCTCAATAGTAGAAGCCGGAGCAGGTACCGGATGAACTGTTTACCCACCCTTAGCTGGAAACCTAGCCCATGCAGGAGCCTCAGTTGATTTAACAATTTTCTCCCTACACCTTGCAGGTGTATCATCAATCCTAGGAGCCATTAACTTTATCACTACAATTATCAACATAAAACCCCCTGCAATGTCTCAATACCAAACACCCCTATTCGTCTGATCAGTACTAATTACAGCTGTATTACTTTTACTATCCCTGCCAGTTTTAGCAGCTGGCATTACCATGTTACTAACAGACCGCAATCTAAATACAACTTTCTTTGATCCAGCAGGTGGTGGAGACCCTATCCTTTATCAACATTTATTTTGATTTTTTGGACACCCAGAAGTATACATTCTCATCCTACCAGGATTTGGAATAATCTCCCACATCGTAACCTACTACTCAGGTAAAAAAGAACCATTCGGGTACATAGGCATAGTATGAGCCATAATATCCATTGGATTTTTAGGATTTATTGTATGAGCTCACCATATATTTACCGTGGGAATAGACGTAGATACCCGAGCATACTTTACATCCGCTACAATAATTATTGCTATTCCAACCGGAGTAAAAGTATTCAGCTGACTAGCTACCCTCCATGGAGGCAACATCAAATGATCACCCGCAATACTATGAGCTCTAGGCTTCATCTTCCTATTTACCGTAGGGGGTCTAACAGGCATTGTACTAGCTAATTCCTCACTAGATATTGTACTACATGATACATATTATGTAGTCGCTCACTTTCACTATGTATTATCCATAGGAGCAGTATTTGCTATTATAGGAGGCTTCGTTCACTGATTCCCCCTATTCTCCGGATATACACTCAACCAAACATGAGCAAAAATTCACTTCGTAATCATATTTGTAGGAGTAAACATAACATTCTTCCCACAACACTTTCTAGGTCTATCAGGAATACCTCGACGATATTCCGACTACCCTGACGCATACACAGCATGAAATACTATCTCCTCAATAGGCTCATTCATCTCACTAACAGCAGTAGTATTAATAATCTTCATTATCTGAGAAGCATTCGCATCAAAACGAGAGGTGTCTGCAGTAGAACTAACAAGCACAAACCTAGAGTGACTACACGGATGTCCCCCTCCTTACCACACATTTGAAGAACCAACATACATCAACCTAAAATAAGAATAAGAAAGGAAGGAATCGAACCCTCTCCCACTGGTTTCAAGCCAACGTCATAACCACTATGTCTTTCTCAATAATTGAGGTATTAGTAAAACATTACATAACTTTGTCAAAGTTACATTATAGGTGAAAGCCCTATATACCTCTATGGCTTACCCCTTCCAACTAGGCTTTCAAGACGCCACTTCACCTATCATAGAAGAACTCCTACACTTTCACGACCACACCTTAATAATTGTATTCTTAATTAGCTCTTTAGTACTATACATCATCTCACTCATACTAACAACAAAACTGACACACACTAGCACAATAGATGCCCAAGAAGTAGAAACAATTTGAACAATTTTACCTGCTATTATCCTAATCCTAATTGCCCTTCCATCACTACGAATCCTTTACATAATAGACGAAATTAACAATCCAGCCCTAACTGTAAAAACCATAGGACACCAATGATACTGAAGCTACGAATATACAGATTATGAAGACCTTACCTTCGACTCATACATAATCCCCACATTAGACCTCAAACCCGGAGAAATACGACTACTAGAAGTAGATAATCGAATTGTTCTACCAATAGAAATAACAATCCGAATACTAGTATCTTCTGAAGACGTATTACACTCATGAGCCGTCCCATCCCTCGGTCTAAAAACGGATGCTATTCCAGGACGACTAAATCAAACAACTCTAATATCTACACGACCTGGTCTTTATTACGGACAATGCTCAGAAATCTGTGGATCAAACCACAGCTTCATGCCCATCGTACTTGAACTTGTCCCGCTAAAGTACTTCGAAAAATGATCAACATCAATATTAACAGGTTCATTGAGAAGCTAGTTAGCACTAACCTTTTAAGTTAGAGATCGGGAACTTAAACCTCCCCTCAATGATATGCCACAACTAGACACATCTACATGACTCATTACAATTACATCAATAATTATAACATTATTTATTTTATTCCAACTAAAAATCTCAAACCACTCATACCCAGCAAGCCCAGAATCAACTGAACTCAAAACTCAAAAATATAATACCCCTTGAGAAATAAAATGAACGAAAATCTATTTACCTCTTTCATTACCCCTACGATAATAGGACTACCCATTGTCACCTTAATCATTATATTCCCAAGCTTACTATTTCCAAAACCTAAACGACTCATTAATAACCGCATAATCTCCACTCAACAATGATTAATTCAATTAACATCCAAACAAATAATAGCCATTCATAACCAAAAAGGCCAAACCTGATCATTAATACTCATATCCCTAATCATATTTATTGGCTCAACAAACATCCTAGGCCTACTACCACACTCATTCACACCTACCACACAATTATCAATAAATTTGGGTATAGCAATCCCTCTATGATCAGCAACTGTATTTACAGGATTCCGCCATAAAACCAAAGCATCACTAGCTCATTTTCTACCACAAGGAACACCCGCTCCACTAATCCCTATGCTTGTAATTATTGAAACCATTAGCCTATTTATCCAACCAGTAGCCTTAGCCGTACGATTAACAGCCAACATCACAGCAGGACACCTATTAATCCACCTAATCGGAGGAGCCACATTAGCACTACTCAACATCAATACTATAACAGCTTTAATCACATTTACTATTCTTATTTTATTAACCATCCTTGAATTTGCAGTAGCCCTAATCCAAGCCTATGTATTCACACTACTAGTAAGCTTATACCTACACGACAATACATAATGACCCACCAAACACACGCATACCATATAGTAAACCCAAGCCCATGACCACTTACCGGAGCCCTATCAGCCCTCCTAATAACATCAGGCCTAATCATATGATTCCATTTCAATTCTATAGTCCTACTATCCCTAGGATTATTAACTAACACTCTAACAATATACCAATGATGGCGAGACATTGTCCGAGAAAGCACCTTTCAAGGCCACCACACATCAGTTGTCCAAAAAGGCTTGCGATACGGTATAATCCTATTTATTATCTCCGAAGTTCTATTCTTCACCGGATTTTTCTGAGCTTTTTATCATTCAAGCCTAGCACCAACACCTGAATTAGGGGGTTGCTGACCACCAACAGGAATTCACCCACTAAACCCCCTAGAAGTACCCCTACTAAATACCTCAATTCTCCTTGCTTCAGGAGTATCCATTACCTGAGCCCACCATAGCTTAATAGAAGGAGACCGAAAACATATACTCCAAGCACTATCCATTACTATTGCACTAGGAGTATACTTCACCCTTCTCCAAGCCTCAGAATACTATGAAGCACCATTTACAATCTCTGACGGAGTATATGGATCTACCTTTTTCGTAGCCACAGGATTTCACGGATTACACGTAATTATTGGATCTACTTTCCTAACAGTATGCCTCCTACGACAACTGAAATTCCACTTCACATCTAACCATCACTTCGGCTTTGAAGCCGCAGCCTGATACTGACATTTCGTAGATGTTGTATGACTATTCCTCTACGTATCAATCTATTGATGAGGATCCTACTCTTTTAGTATTAAACAGTACAATTGACTTCCAATCAATCAGTTTCGGTAAACTCCGAAAAAGAGTAATAAACATCATACTAACACTACTTACAAACGTAACTCTAGCCTCCTTACTCGTACTAATTGCATTCTGACTACCCCAACTAAACGCATACTCAGAAAAAACAAGCCCATACGAATGTGGATTCGACCCCATAGGATCAGCACGCCTTCCATTTTCAATAAAATTTTTTCTAGTAGCAATTACATTTCTTCTCTTTGACCTAGAAATTGCCCTTCTTCTTCCCCTACCATGAGCATCCCAAACAAACAATCTAAAAACAATACTCACAATAGCACTATTCCTTCTCACCTTACTAGCAGCAAGCCTAGCATACGAATGAACCCAAAAAGGCCTAGAATGAACAGAATATGATAATTAGTTTAAAACAAAACAAATGATTTCGACTCATTAGACTATGATTTATCTCATAATTATCAAATGCCATTAGTTTATATAAACATCATAATAGCATTCACAATCGCCCTTGCAGGACTACTTATATACCGATCTCACCTAATATCCTCACTACTATGCTTAGAGGGAATAATATTATCACTCTTCATCATATCAACTCTAATTGTCCTAAACACACACTTCACCCTAGCTAGCATAATACCCATTATCCTATTAGTATTCGCAGCCTGCGAAGCTGCACTCGGCCTATCCTTATTAGTAATAGTATCCAACACATACGGCACCGACTACGTCCAAAACCTAAACCTCTTACAATGCTAAAAATTATTATCCCAACAACAATATTACTACCCATGACATGAATATCTAAACACAATATAATCTGAATCAACGCAACAGTACATAGCCTCCTCATCAGCCTAATTAGCCTTTCCCTATTAAACCAACTAAACGAAAACAGCCTTAACTTCTCTCTAACATTTTTTTCCGACTCATTATCAGCACCCCTATTGGTCCTAACCACATGACTCCTCCCCCTTATATTAATAGCTAGCCAATCCCACTTATCAAAAGAAACAACAACCCGAAAAAAACTATATATTACTATACTAATCATACTGCAATTGTTCCTAATCATAACCTTCACCGCCACTGAATTAATCCTATTCTACATCCTATTTGAAGCAACACTAGTACCCACATTAATTATTATTACACGCTGAGGAAATCAAACAGAACGACTCAATGCGGGATTTTACTTTCTATTCTACACACTAGCAGGATCCCTACCACTGCTAGTAGCACTAGTTTACATCCAAAACACCACAGGCTCACTAAATTTCCTAATTATCCACTACTGATCTCACCCAATATCCAACACCTGATCAAACATTTTTACATGACTAGCATGCATCATAGCCTTCATAGTAAAAATACCACTGTACGGACTCCACCTTTGACTACCAAAAGCCCATGTAGAAGCCCCCATTGCAGGCTCAATAGTACTTGCAGCCGTACTGCTAAAACTTGGAGGCTATGGCATAATACGAATTACCACCATTCTAGACCCACTAACAAATCTCATAGCCTACCCATTCCTCATACTTTCCATATGAGGCATAATTATAACCAGCTCTATCTGTTTACGCCAAACTGACCTAAAATCCCTAATCGCCTACTCATCAGTAAGCCACATAGCACTTGTAATCGTAGCAATCATAATTCAAACCCCCTGAAGCTTCATAGGAGCCACAGCTCTTATAATTGCCCACGGACTAACATCTTCCATATTATTTTGCCTAGCCAACACTAACTATGAACGAGTACATAGTCGAACTATAATTCTAGCCCGAGGACTACAAACACTCTTACCACTTATAGCAACATGATGACTAATAGCAAGCCTCACAAACTTAGCCCTACCCCCATCCATCAACTTAATCGGAGAATTATTCATCATCACAGCATCATTCTCCTGATCCAACATCACAATTATCCTTATAGGAATAAACATAATAATCACAGCTCTCTACTCTCTCTATATATTAATTATAACACAACGAGGAAAATATACCCACCATATTAATAACATCAAACCCTCATTCACACGAGAAAACGCCCTTATAGCCCTACACATTTTACCACTGCTACTACTAACCCTAAACCCTAAAACAATTCTAGGACCCCTTTACTGTAGATATAGTTTAACAAAAACCCTAGATTGTGAATCTAGTAATAGAAAACTAAATATTCTTATCTACCGAAAAAGTTTGCAAGAACTGCTAACTCATGCTCCCACACCTAAAAACGTGGCTTTTTCAACTTTTAGAGGATGGTAGTTATCCGTTGGTCTTAGGAACCAAAAAATTGGTGCAACTCCAAATAAAAGTAATAAACCCATTCACCTCACTCACATTAACCACATTAATTATTCTAATTATACCAATTATAATATCCAACTCAAACATCTACAAAACCAACCTCTATCCCAACTACGTTAAAACCACCGTATCCTGCGCCTTCACCCTCAGCCTGATCCCCTTACTAATATTTATCCACACAGGCCAAGAAACAATTATTTCAAACTGACACTGAATAACCCTACAAACTGTAGAACTATCCCTTAGCTTCAAAATAGACTACTTCTCAGTAACATTCACTCCCGTAGCATTATTCGTTACATGATCAATTATAGAATTCTCCATATGATACATACACTCAGATCCCTTCATCAACCGATTCTTTAAATACCTATTACTATTCTTAATTACTATAATAATTCTCGTAACCGCTAACAATCTCTTTCAACTCTTCATCGGATGGGAAGGTGTAGGAATCATATCATTCCTACTAATCGGATGATGACACGGACGAACAGACGCCAACACAGCCGCATTACAAGCAATCCTATATAACCGCATTGGAGACATTGGATTTGTCCTATCCATAGCATGGTTTCTATCCCACTCAAACACATGAGACCTCCAACAAATCTTTATTCTAAACAATGAATGTCCAAACATACCATTAATAGGCCTACTCTTAGCCGCAGCAGGAAAATCAGCCCAATTCGGACTACACCCTTGACTACCCTCAGCAATGGAAGGTCCAACCCCCGTATCAGCACTACTACACTCAAGCACAATAGTAGTAGCAGGAGTATTCCTACTTATCCGCTTCTACCCCCTAATAGAAACCAACAAACTAGCTCAAACTATAACATTATGCCTAGGAGCTATTACTACCTTATTTACAGCACTATGTGCAACCACACAAAACGATATCAAAAAAATTGTAGCCTTCTCAACTTCAAGTCAACTAGGCCTAATGATAGTGACAATCGGCATTAACCAACCGCACTTAGCATTTCTTCATATCTGCATGCATGCCTTCTTCAAAGCAATACTATTTATATGCTCCGGATCCATTATCCACAGCCTCAACGACGAACAAGATATCCGAAAAATAGGAGGACTATACAAAGCAATACCATTCACAACAACAGCACTAATTATCGGAAGTCTAGCACTAACAGGAATACCTTATCTCACAGGATTCTACTCAAAAGACCTTATCATTGAAGCAGCAAATACATCCTACACAAACGCCTGAGCCCTACTAATAACACTAATTGCCACATCCCTAACCGCTGCTTACAGTACTCGAATTATCTTTTTTGCACTCCTAGGACAGCCACGTTTTTCACCCCTAGTCCTAATCAATGAAAATAATCCCTTATTAATTAATTCTATTAAACGTCTATTAATCGGAAGCATTTTCGCCGGTTTTATTATCTCCAACAATATCCCACCAATAACAATATCAAACATAACAATACCCCTCTACATAAAAACAACAGCCTTAACAGCAACTATCATAGGCTTCATACTAGCCCTAGAACTAAACAACATAACCTATTATCTAAAATTTAAATACCCATCACAAACATACAAATTCTCCAATATACTAGGGTATTATCCCTCCATCATACACCGTTTAACAACATACCACAACCTATCTATAAGTCAAAAATCCGCATCATCACTACTAGACTTAATCTGACTAGAGACCATTATACCAAAAACAACTTCCTATATCCAAATAAAAATATCAATCATAGTATCTAACCAGAAAGGCTTAATTAAACTATATTTTCTTTCCTTCCTAATTACTATCGTAATAAGCATAATACTATTTAATTACCACGAGTAATCTCTATAATAACAATAACTCCAATAAGCAATGATCAACCAGTAACAATAACTAATCAAGTACCATAACTATACAAAGCAGCAATCCCCATAGCCTCCTCACTAAAAAACCCTGAATCACCTGTATCATAAATTACTCAATCCCCAAGACCATTAAATTTAAAAATAATTTCTACCTCCTCTTCTTCCAACGCATAATAAATCATAATAAACTCCATTATCAAACCAGAAACAAACACCCCAAGAACAGTCTTATTAGAAACTCAAACTTCAGGATATATTTCAGTAGCCATAGCAGTAGTATAACCAAAAACCACCAACATACCACCCAAATAAATCAAAAACACTATCAAACCCAAAAAAGACCCACCAAAATTTAACACAATACCACAACCAACCCCACCACTCACAATCAACCCAAGACCACCATAAATAGGAGAGGGCTTAGAAGAAAAACCAACAAACCCAATAACAAAAATAGTACTTAAAATAAACGCAATATACACTATCATTATTCCTACATGGAATCTAACCATGACCAATGACATGAAAAATCATCGTTGTACTTCAACTACAAGAACCTTAATGACCAACATCCGAAAATCACACCCACTAATAAAAATTATCAACAATGCATTCATTGACCTCCCAGCCCCCTCAAACATCACATCATGATGAAACTTCGGCTCCCTTTTAGGTATCTGCCTAATCTTACAAATCCTAACAGGCCTATTCTTAGCAATACATTACACATCAGACACAACAATAGCCTTCTCATCAGTAACACACATCTGCCGAGACGTAAACTATGGATGAATTATTCGCTACCTACATGCAAACGGAGCATCCATATTCTTCATTTGCTTATTTATCCATGTAGGCCGAGGCCTATACTACGGATCCTATATATTCCTAAAAACATGAAACATCGGAGTAATCTTACTATTTACCGTTATAGCAACAGCATTCATAGGTTACGTCCTACCCTGAGGACAAATATCATTCTGAGGAGCCACAGTCATCACAAACCTATTATCAGCTATTCCCTACATTGGAACAAATCTTGTAGAATGAATCTGAGGAGGCTTCTCCGTCGATAAAGCAACCCTCACACGATTCTTTGCCTTCCACTTCATTCTCCCCTTCATCATCGCAGCCCTCGCAACAGTACACCTCCTATTTCTGCACGAAACCGGATCCAACAACCCAACCGGAATTTCATCAGACATAGACAAAATTCCATTTCACCCATACTATACTATTAAAGACATCTTAGGAGCCCTATTCATAATGCTAGCCCTACTAATCCTAGTACTATTCTCACCAGACTTACTAGGAGACCCAGACAACTACACCCCAGCAAACCCACTAAACACACCACCCCATATTAAACCAGAATGATATTTCCTATTTGCCTACGCCATTCTACGCTCAATTCCCAACAAATTAGGCGGAGTATTAGCCTTAGCGGCCTCCATCTTAATCCTAATCCTAATACCTATACTACATACATCCAAACAACGAAGTATAATATTTCGACCACTAAGTCAATGCCTATTCTGAATACTAGTAGCAGACCTCATCACATTAACATGAATTGGAGGCCAACCCGTAGAACACCCATTTATCATCATCGGCCAACTAGCTTCCATCCTGTATTTCCTAATTATTCTAGTACTAATACCAATCACTAGCATTATCGAAAATCACCTCTTAAAATGAAGAGTCTTTGTAGTATATCAAATACCCTGGCCTTGTAAACCAGAAAAGGAGAATAACCCCTCCCCAAGACTCAAGGAAGGAGACAAACTCCGCCATCAGCACCCAAAGCTGAAATTCTAACTAAACTATTCCCTGCCAACCAAAACATTCATCCTATTCGTATACAAACCAAAACGCCAAGTACCTTATTACTACCTCCAAAAC-AAAAAATCCACAAAAAATCCCACATAAACATACAAATATGTAACTCTAAAAAATTTAACCATAGAAAAACCCCCATAATTTAATATATTATAACCCTATGTACGTCGTGCATTAATTGCTAGTCCCCATGCATATAAGCATGTACATATTATTATTAATATTACATAGTACATATTATTATTGATCGTACATAGTACATTTATATTAAATAAATCCCAGTCAACATGCATATCACCTCCATTAGATCACGAGCTTAATTACCATGCCGCGTGAAACCAGCAACCCGCTTGGCAGGGATCCCTCTTCTCGCTCCGGGCCCATTAACCGTGGGGGTTTCTATAAATGAATTTTATCAGACATCTGGTTCTTACTTCAGGACCATCTCACCTAAAATCGCCCACTCTTTCCTCTTAAATAAGACATCTCGATGGACTAATGACTAATCAGCCCATGCTCACACATAACTGAGGTTTCATACATTTGGTATTTTTTAATTTTTGGGGATGCTTAGACTCAGCTATGGCCGTCCAAGGCCCTAACACAGGCAAATCAATTGTAGCTGGACTTCATAAAACTCATGACCTGGCACGACAATCCAAACAAGGTGCTATTCAGTCAATGGTTACAGGACATAACGTTTGTACACGTGCGTACACGTGCGTACACGTGCGTACACGTGCGTACACGTGCGTACACGTGCGTACACG
>PH564_Porcula_salvania_isolate_PH564_mitochondrion_complete_genome
TACTTACTTAAATATGTGCTACAAAAGCAGGCACCTACCCCCCTAGATTTTTACGCCAATCTACCACAAATAAATTTAAAATTACAACACAATAACCTCACAAAATATAAGCACCTATTTAAGCATACGCCCACAATTCAAAACAACTCAAGTTAATGTAGCTTAAATTACCAAAGCAAGGCACTGAAAATGCCTAGATGAGCCTCACAGCTCCATAAACACACAGGTTTGGTCCTGGCCTTTCTATTAATTTTTAATAAAATTACACATGCAAGTATCCGCACCCCGGTGAGAATGCCCTCTAGATCTTAAAGATCAAAAGGAGCCGGTATCAAGCACACCCAAACGGTAGCTCACAACGCCTTGCTCAACCACACCCCCACGGGAAACAGCAGTGATAAAAATTAAGCCATGAACGAAAGTTTGACTAAGTTATATTAATCAGAGTTGGTAAATCTCGTGCCAGCCACCGCGGTCATACGATTAACTCAAATTAATAGATCCACGGCGTAAAGGGTGTTTAAGAAAAGAAATCACAATAGAGTTAAATTATAACTAAGCTGTAAAAAGCCCCAGTTAAAGTAAAATAACCTACGAAAGTGACTCTAACAATTCTGATACACGATAGCTAGGACCCAAACTGGGATTAGATACCCCACTATGCCTAGCCCTAAACCTAAATAGTTATATAACAAAACTATTCGCCAGAGTACTACTCGCAACAGCCTGAAACTCAAAGGACTTGGCGGTGCTTCACACCCACCTAGAGGAGCCTGTTCTATAATCGATAAACCCCGATAAACCTTACCAACTCTTGCCAATTCAGCCTATATACCGCCATCTTCAGCAAACCCTAAAAAGGAACAATAGTAAGCACAATCATAACACATAAAAACGTTAGGTCAAGGTGTAGCTTATGAGTTGGAAAGAAATGGGCTACATTTTCTACATAAGAACACCCACACACGAAAGTTTTTATGAAACTAAAAACCAAAGGAGGATTTAGCAGTAAATCAAGAGTAGAGTGCTTGATTGAATAAGGCCATGAAGCACGCACACACCGCCCGTCACCCTCCTCAAGCACACAGTAGCATAATAACCTATACTTAATTACACAATCATGTAAGAGGAGACAAGTCGTAACAAGGTAAGCATACTGGAAAGTGTGCTTGGACTATCAAAGTATAGCTTAAACTAAAGCACCTAGTTTACACCTAGAAGATCCCACAATACATGAGTACTTTGAACTAAAACTAGCTCAACACACTAAACAGACACAAAATTATACTAAAATAAAATAAAACATTTACCTAACATTAAAGTATAGGAGATAGAAATTTTTATCTTGACGCTATAGAGACAGTACCGTAAGGGAAAGATGAAAGAATAAAATTAAAGTAAAAAAAAGCAAAGATTACCCCTTCTACCTTTTGCATAATGATTTAACCAGAAAAAATCTAACAAAGAGAACTTTAGCTAGACACCCCGAAACCAGACGAGCTACCTATGAGCAGTTTAAAAGAACCAACTCATCTATGTGGCAAAATAGTGAGAAGACTTGTAGGTAGAGGTGAAAAGCCTAACGAGCCTGGTGATAGCTGGTTGTCCGAAAAAGAATTTCAGTTCAACCTTAAAAATACCCCTAAAACTCTAAATTCCAATGTATTTTTAAGAGATAGTCTAAAAAGGTACAGCTTTTTAGAAATGGGTACAACCTTAACTAGAGAGTAAAATCTTAACATTACCATAGTAGGCCTAAAAGCAGCCATCAATTGAGAAAGCGTTAAAGCTCAACAAACCCACTAACATAATTCCAATAATTAATAATAAACTCCTAGCCCAAAATCGGACTAATCTATTAAAACATAGAAGTAATAATGTTAATATGAGTAACAAGAAAACCTTCTCCTCGCACACGCTTACATCAGTAACTAATAATATACTGATAATTAACAACCAATAAACCAAAACAACACTAAAACATTTATTAATTATATTGTTAACCCAACACAGGAGTGCACTAAGGAAAGATTAAAAGAAGTAAAAGGAACTCGGCAAACACAAACCCCGCCTGTTTACCAAAAACATCACCTCTAGCATTACTAGTATTAGAGGCAATGCCTGCCCAGTGACACCAGTTAAACGGCCGCGGTATTCTGACCGTGCAAAGGTAGCATAATCACTTGTTCTCCAAATAAGGACTTGTATGAATGGCCACACGAGGGTTTTACTGTCTCTTACTTCCAATCAGTGAAATTGACCTTCCCGTGAAGAGGCGGGAATAAAAAAATAAGACGAGAAGACCCTATGGAGCTTTAATTAACTAATCCAAAAGTTAAACAAACAAACCACAAAGGGATTAAAACAAAACTTAACATGGATTAGCAATTTCGGTTGGGGTGACCTCGGAGCAAAAAAAACCCTCCGAGTGATTTTAATCTAGACAAACCAGTCAAAATAATCACAATATCATTTATTGATCCAAAATTTTGATCAACGGAACAAGTTACCCTAGGGATAACAGCGCAATCCTATTCTAGAGTCCATATCGACAATAGGGTTTACGACCTCGATGTTGGATCAGGACACCCAAATGGTGCAACCGCTATTAAAGGTTCGTTTGTTCAACGATTAAAGTCCTACGTGATCTGAGTTCAGACCGGAGTAATCCAGGTCGGTTTCTATCTATTATAAATTTCTCCCAGTACGAAAGGATAAGAGAAATGAGACCAACCTCACAAATGTGTCTCAGAGATAATTAATGATATAATCTTAATTTAATTAACTCATAATAAACTCAACCCTAGAACAGGGCACATTAGGGTGGCAGAGACCGGTAATTGCGTAAAACTTAAACCTTTATTATCAGAGGTTCAACTCCTCTCCCTAATATAATGATCATAGTCAACATTCTAAGCCTAATTATTCCTATTCTACTAGCCGTAGCATTCCTCACCTTAGTAGAACGAAAAGTACTAGGTTACATACAACTACGAAAAGGACCCAACGTCGTAGGCCCCTACGGCCTCCTCCAACCCATCGCTGACGCCCTAAAACTATTTACCAAAGAACCCCTACGACCAGCCACATCCTCCATCTCCATATTCATTATCGCACCAATCCTAGCCTTATCCTTAGCACTAACAATATGAATTCCACTACCAATACCCTATCCCCTAATCAACATAAATTTAGGAGTACTATTCATGCTAGCCATATCAAGCCTAGCAGTCTATTCCATCCTATGATCAGGATGAGCATCCAACTCAAAATACGCACTCATCGGAGCCTTACGAGCAGTAGCCCAAACAATTTCATACGAAGTAACACTAGCAATTATCCTACTATCAGTACTCCTAATAAACGGATCATACACTCTATCCACCCTAATCACAACACAAGAACACATTTGAATAATTTTCACATCCTGACCCCTAGCCATAATATGATTTATCTCAACCCTAGCAGAAACCAACCGAGCCCCATTCGACCTCACAGAAGGAGAATCAGAACTCGTATCAGGCTTCAACGTAGAATATGCAGCCGGACCCTTCGCCATATTCTTCATAGCAGAATATGCTAACATCATTATAATAAACGCATTCACAGTAATCCTCTTTCTAGGAGCATTCCACGACCCACACACATCAGAACTATACACAATCAACTTCGTATTAAAAACACTCGCATTAACAACTACCTTCCTATGAATCCGAGCATCATATCCACGATTCCGATATGATCAACTAATACACCTACTATGAAAAAGCTTCCTACCCCTAACACTAGCCCTATGCATATGACACATTTCACTCCCCATTATAACAGCAAGCATCCCCCCACAATCATAGAAATATGTCTGACAAAAGAGTTACTTTGATAGAGTAAAAAATAGAGGTTCAAACCCTCTTATTTCTAGAACAATAGGACTCGAACCTACACCTAAGAATTCAAAATTCTCCGTGCTACCAAAATACACCACATTCTAAAGTAAGGTCAGCTAAGTTAAGCTATCGGGCCCATACCCCGAAAATGTTGGTTCATACCCTTCCCATACTAATAAATCCCATCATCTACACTATCCTTATCATAACTGTAATATTCGGAACCATACTAGTAACAATCAGCTCACACTGACTACTCATCTGAATCGGATTCGAAATAAACCTATTAGCAATAATCCCAGTATTAATAAAAAACTTTAACCCACGAGCCATAGAAGCAGCTACAAAATACTTCCTAACACAAGCCACAGCTTCCATAATCCTAATAATAGCCATCATCATTAACCTCTTATACTCCGGACAATGAACTACCACAAATTTATTTAACCCAATAGCAATAATAATAATAACCCTAGCTCTAGCCATAAAACTAGGACTATCACCCTTCCACTTCTGAGTTCCAGAAGTAACCCAAGGCATTTCACTACAAGCAGGCCTACTACTATTAACATGACAAAAACTAGCTCCACTATCAGTATTATGCCAAATCTCACAATCAATCAACCCCAACCTAATATTAACCATAGCCATACTATCAATTCTAATCGGAGGATGAGGAGGACTAAACCAAACCCAACTTCGAAAAATTATAGCATACTCATCAATTGCACACATAGGATGAATAACAGCAGTACTACCATATAATACAACTATAACAATCCTAAACCTATTAATTTATATCATAATAACACTAACAATATTCATATTACTAATCCACAGCTCAACAACCACAACCCTATCTCTATCCCACACATGAAACAAAATACCCATTATTACAAGCCTAATAATAATAATTCTCCTCTCAATAGGAGGCCTACCCCCATTATCAGGATTTATACCAAAATGAATAATTATTCAAGAAATAACAAAAAATGAAAACATCATCATACCAACACTCATAGCAATAACAGCACTGCTAAACCTCTACTTCTATATACGACTAGCCTACTCCTCCTCACTAACCATATTCCCATCCACAAACAACATAAAAATAAAATGACAATTCGAACACACAAAACAAATAAAACTACTCCCTACAATAATTGTATTATCAACACTAATTCTACCTATAACACCAGCCCTCTCATCCTTAAACTAGGAATTTAGGTTAACATAGACCAAGAGCCTTCAAAGCTCTAAGCAAGTATAAAGTACTTAACTCCTGAAAACCTAAGGACTGCAGGACTCATCCTACATCAATTGAATGCAAATCAAACACTTTAATTAAGCTAAATCCTCACTAGATTGGTGGGATTACATACCCACGAAACTTTTAGTTAACAGCTAAACACCCTAATCAACTGGCTTCAATCTACTTCTCCCGCCGCAGGAAAAAAAAGCGGGAGAAGTCCCGGCAGAATTGAAGCTGCTTCTTTGAATTTGCAATTCAACATGACATTCACCACGGAACTTGGCAAAAAGAGGACTCAACCTCTGTCTTTAGATTTACAGTCTAATGCTTACTCAGCCATTTTACCTATGTTCGTAAATCGTTGATTATACTCAACAAACCACAAAGACATCGGCACCCTATACCTGTTATTTGGTGCCTGAGCTGGAATGGTGGGCACCGCTTTAAGCCTACTAATCCGCGCTGAATTGGGTCAACCCGGAACCTTACTCGGTGACGACCAAATCTATAATGTAATTGTTACAGCCCATGCCTTCGTAATAATTTTCTTTATAGTAATACCCATTATGATCGGAGGCTTTGGCAACTGACTTGTACCATTAATAATTGGAGCCCCAGACATGGCTTTTCCACGCATGAATAACATAAGTTTCTGACTACTTCCACCATCCTTCCTACTACTTCTAGCATCCTCAATAGTAGAAGCCGGAGCAGGTACCGGATGAACTGTTTACCCACCCTTAGCTGGAAACCTAGCCCATGCAGGAGCCTCAGTTGATTTAACAATTTTCTCCCTACACCTTGCAGGTGTATCATCAATCCTAGGAGCCATTAACTTTATCACTACAATTATCAACATAAAACCCCCTGCAATGTCTCAATACCAAACACCCCTATTCGTCTGATCAGTACTAATTACAGCTGTATTACTTTTACTATCCCTGCCAGTTTTAGCAGCTGGCATTACCATGTTACTAACAGACCGCAATCTAAATACAACTTTCTTTGATCCAGCAGGTGGTGGAGACCCTATCCTTTATCAACATTTATTTTGATTTTTTGGACACCCAGAAGTATACATTCTCATCCTACCAGGATTTGGAATAATCTCCCACATCGTAACCTACTACTCAGGTAAAAAAGAACCATTCGGGTACATAGGCATAGTATGAGCCATAATATCCATTGGATTTTTAGGATTTATTGTATGAGCTCACCATATATTTACCGTGGGAATAGACGTAGATACCCGAGCATACTTTACATCCGCTACAATAATTATTGCTATTCCAACCGGAGTAAAAGTATTCAGCTGACTAGCTACCCTCCATGGAGGCAACATCAAATGATCACCCGCAATACTATGAGCTCTAGGCTTCATCTTCCTATTTACCGTAGGGGGTCTAACAGGCATTGTACTAGCTAATTCCTCACTAGATATTGTACTACATGATACATATTATGTAGTCGCTCACTTTCACTATGTATTATCCATAGGAGCAGTATTTGCTATTATAGGAGGCTTCGTTCACTGATTCCCCCTATTCTCCGGATATACACTCAACCAAACATGAGCAAAAATTCACTTCGTAATCATATTTGTAGGAGTAAACATAACATTCTTCCCACAACACTTTCTAGGTCTATCAGGAATACCTCGACGATATTCCGACTACCCTGACGCATACACAGCATGAAATACTATCTCCTCAATAGGCTCATTCATCTCACTAACAGCAGTAGTATTAATAATCTTCATTATCTGAGAAGCATTCGCATCAAAACGAGAGGTGTCTGCAGTAGAACTAACAAGCACAAACCTAGAGTGACTACACGGATGTCCCCCTCCTTACCACACATTTGAAGAACCAACATACATCAACCTAAAATAAGAATAAGAAAGGAAGGAATCGAACCCTCTCCCACTGGTTTCAAGCCAACGTCATAACCACTATGTCTTTCTCAATAATTGAGGTATTAGTAAAACATTACATAACTTTGTCAAAGTTACATTATAGGTGAAAGCCCTATATACCTCTATGGCTTACCCCTTCCAACTAGGCTTTCAAGACGCCACTTCACCTATCATAGAAGAACTCCTACACTTTCACGACCACACCTTAATAATTGTATTCTTAATTAGCTCTTTAGTACTATACATCATCTCACTCATACTAACAACAAAACTGACACACACTAGCACAATAGATGCCCAAGAAGTAGAAACAATTTGAACAATTTTACCTGCTATTATCCTAATCCTAATTGCCCTTCCATCACTACGAATCCTTTACATAATAGACGAAATTAACAATCCAGCCCTAACTGTAAAAACCATAGGACACCAATGATACTGAAGCTACGAATATACAGATTATGAAGACCTTACCTTCGACTCATACATAATCCCCACATTAGACCTCAAACCCGGAGAAATACGACTACTAGAAGTAGATAATCGAATTGTTCTACCAATAGAAATAACAATCCGAATACTAGTATCTTCTGAAGACGTATTACACTCATGAGCCGTCCCATCCCTCGGTCTAAAAACGGATGCTATTCCAGGACGACTAAATCAAACAACTCTAATATCTACACGACCTGGTCTTTATTACGGACAATGCTCAGAAATCTGTGGATCAAACCACAGCTTCATGCCCATCGTACTTGAACTTGTCCCGCTAAAGTACTTCGAAAAATGATCAACATCAATATTAACAGGTTCATTGAGAAGCTAGTTAGCACTAACCTTTTAAGTTAGAGATCGGGAACTTAAACCTCCCCTCAATGATATGCCACAACTAGACACATCTACATGACTCATTACAATTACATCAATAATTATAACATTATTTATTTTATTCCAACTAAAAATCTCAAACCACTCATACCCAGCAAGCCCAGAATCAACTGAACTCAAAACTCAAAAATATAATACCCCTTGAGAAATAAAATGAACGAAAATCTATTTACCTCTTTCATTACCCCTACGATAATAGGACTACCCATTGTCACCTTAATCATTATATTCCCAAGCTTACTATTTCCAAAACCTAAACGACTCATTAATAACCGCATAATCTCCACTCAACAATGATTAATTCAATTAACATCCAAACAAATAATAGCCATTCATAACCAAAAAGGCCAAACCTGATCATTAATACTCATATCCCTAATCATATTTATTGGCTCAACAAACATCCTAGGCCTACTACCACACTCATTCACACCTACCACACAATTATCAATAAATTTGGGTATAGCAATCCCTCTATGATCAGCAACTGTATTTACAGGATTCCGCCATAAAACCAAAGCATCACTAGCTCATTTTCTACCACAAGGAACACCCGCTCCACTAATCCCTATGCTTGTAATTATTGAAACCATTAGCCTATTTATCCAACCAGTAGCCTTAGCCGTACGATTAACAGCCAACATCACAGCAGGACACCTATTAATCCACCTAATCGGAGGAGCCACATTAGCACTACTCAACATCAATACTATAACAGCTTTAATCACATTTACTATTCTTATTTTATTAACCATCCTTGAATTTGCAGTAGCCCTAATCCAAGCCTATGTATTCACACTACTAGTAAGCTTATACCTACACGACAATACATAATGACCCACCAAACACACGCATACCATATAGTAAACCCAAGCCCATGACCACTTACCGGAGCCCTATCAGCCCTCCTAATAACATCAGGCCTAATCATATGATTCCATTTCAATTCTATAGTCCTACTATCCCTAGGATTATTAACTAACACTCTAACAATATACCAATGATGGCGAGACATTGTCCGAGAAAGCACCTTTCAAGGCCACCACACATCAGTTGTCCAAAAAGGCTTGCGATACGGTATAATCCTATTTATTATCTCCGAAGTTCTATTCTTCACCGGATTTTTCTGAGCTTTTTATCATTCAAGCCTAGCACCAACACCTGAATTAGGGGGTTGCTGACCACCAACAGGAATTCACCCACTAAACCCCCTAGAAGTACCCCTACTAAATACCTCAATTCTCCTTGCTTCAGGAGTATCCATTACCTGAGCCCACCATAGCTTAATAGAAGGAGACCGAAAACATATACTCCAAGCACTATCCATTACTATTGCACTAGGAGTATACTTCACCCTTCTCCAAGCCTCAGAATACTATGAAGCACCATTTACAATCTCTGACGGAGTATATGGATCTACCTTTTTCGTAGCCACAGGATTTCACGGATTACACGTAATTATTGGATCTACTTTCCTAACAGTATGCCTCCTACGACAACTGAAATTCCACTTCACATCTAACCATCACTTCGGCTTTGAAGCCGCAGCCTGATACTGACATTTCGTAGATGTTGTATGACTATTCCTCTACGTATCAATCTATTGATGAGGATCCTACTCTTTTAGTATTAAACAGTACAATTGACTTCCAATCAATCAGTTTCGGTAAACTCCGAAAAAGAGTAATAAACATCATACTAACACTACTTACAAACGTAACTCTAGCCTCCTTACTCGTACTAATTGCATTCTGACTACCCCAACTAAACGCATACTCAGAAAAAACAAGCCCATACGAATGTGGATTCGACCCCATAGGATCAGCACGCCTTCCATTTTCAATAAAATTTTTTCTAGTAGCAATTACATTTCTTCTCTTTGACCTAGAAATTGCCCTTCTTCTTCCCCTACCATGAGCATCCCAAACAAACAATCTAAAAACAATACTCACAATAGCACTATTCCTTCTCACCTTACTAGCAGCAAGCCTAGCATACGAATGAACCCAAAAAGGCCTAGAATGAACAGAATATGATAATTAGTTTAAAACAAAACAAATGATTTCGACTCATTAGACTATGATTTATCTCATAATTATCAAATGCCATTAGTTTATATAAACATCATAATAGCATTCACAATCGCCCTTGCAGGACTACTTATATACCGATCTCACCTAATATCCTCACTACTATGCTTAGAGGGAATAATATTATCACTCTTCATCATATCAACTCTAATTGTCCTAAACACACACTTCACCCTAGCTAGCATAATACCCATTATCCTATTAGTATTCGCAGCCTGCGAAGCTGCACTCGGCCTATCCTTATTAGTAATAGTATCCAACACATACGGCACCGACTACGTCCAAAACCTAAACCTCTTACAATGCTAAAAATTATTATCCCAACAACAATATTACTACCCATGACATGAATATCTAAACACAATATAATCTGAATCAACGCAACAGTACATAGCCTCCTCATCAGCCTAATTAGCCTTTCCCTATTAAACCAACTAAACGAAAACAGCCTTAACTTCTCTCTAACATTTTTTTCCGACTCATTATCAGCACCCCTATTGGTCCTAACCACATGACTCCTCCCCCTTATATTAATAGCTAGCCAATCCCACTTATCAAAAGAAACAACAACCCGAAAAAAACTATATATTACTATACTAATCATACTGCAATTGTTCCTAATCATAACCTTCACCGCCACTGAATTAATCCTATTCTACATCCTATTTGAAGCAACACTAGTACCCACATTAATTATTATTACACGCTGAGGAAATCAAACAGAACGACTCAATGCGGGATTTTACTTTCTATTCTACACACTAGCAGGATCCCTACCACTGCTAGTAGCACTAGTTTACATCCAAAACACCACAGGCTCACTAAATTTCCTAATTATCCACTACTGATCTCACCCAATATCCAACACCTGATCAAACATTTTTACATGACTAGCATGCATCATAGCCTTCATAGTAAAAATACCACTGTACGGACTCCACCTTTGACTACCAAAAGCCCATGTAGAAGCCCCCATTGCAGGCTCAATAGTACTTGCAGCCGTACTGCTAAAACTTGGAGGCTATGGCATAATACGAATTACCACCATTCTAGACCCACTAACAAATCTCATAGCCTACCCATTCCTCATACTTTCCATATGAGGCATAATTATAACCAGCTCTATCTGTTTACGCCAAACTGACCTAAAATCCCTAATCGCCTACTCATCAGTAAGCCACATAGCACTTGTAATCGTAGCAATCATAATTCAAACCCCCTGAAGCTTCATAGGAGCCACAGCTCTTATAATTGCCCACGGACTAACATCTTCCATATTATTTTGCCTAGCCAACACTAACTATGAACGAGTACATAGTCGAACTATAATTCTAGCCCGAGGACTACAAACACTCTTACCACTTATAGCAACATGATGACTAATAGCAAGCCTCACAAACTTAGCCCTACCCCCATCCATCAACTTAATCGGAGAATTATTCATCATCACAGCATCATTCTCCTGATCCAACATCACAATTATCCTTATAGGAATAAACATAATAATCACAGCTCTCTACTCTCTCTATATATTAATTATAACACAACGAGGAAAATATACCCACCATATTAATAACATCAAACCCTCATTCACACGAGAAAACGCCCTTATAGCCCTACACATTTTACCACTGCTACTACTAACCCTAAACCCTAAAACAATTCTAGGACCCCTTTACTGTAGATATAGTTTAACAAAAACCCTAGATTGTGAATCTAGTAATAGAAAACTAAATATTCTTATCTACCGAAAAAGTTTGCAAGAACTGCTAACTCATGCTCCCACACCTAAAAACGTGGCTTTTTCAACTTTTAGAGGATGGTAGTTATCCGTTGGTCTTAGGAACCAAAAAATTGGTGCAACTCCAAATAAAAGTAATAAACCCATTCACCTCACTCACATTAACCACATTAATTATTCTAATTATACCAATTATAATATCCAACTCAAACATCTACAAAACCAACCTCTATCCCAACTACGTTAAAACCACCGTATCCTGCGCCTTCACCCTCAGCCTGATCCCCTTACTAATATTTATCCACACAGGCCAAGAAACAATTATTTCAAACTGACACTGAATAACCCTACAAACTGTAGAACTATCCCTTAGCTTCAAAATAGACTACTTCTCAGTAACATTCACTCCCGTAGCATTATTCGTTACATGATCAATTATAGAATTCTCCATATGATACATACACTCAGATCCCTTCATCAACCGATTCTTTAAATACCTATTACTATTCTTAATTACTATAATAATTCTCGTAACCGCTAACAATCTCTTTCAACTCTTCATCGGATGGGAAGGTGTAGGAATCATATCATTCCTACTAATCGGATGATGACACGGACGAACAGACGCCAACACAGCCGCATTACAAGCAATCCTATATAACCGCATTGGAGACATTGGATTTGTCCTATCCATAGCATGGTTTCTATCCCACTCAAACACATGAGACCTCCAACAAATCTTTATTCTAAACAATGAATGTCCAAACATACCATTAATAGGCCTACTCTTAGCCGCAGCAGGAAAATCAGCCCAATTCGGACTACACCCTTGACTACCCTCAGCAATGGAAGGTCCAACCCCCGTATCAGCACTACTACACTCAAGCACAATAGTAGTAGCAGGAGTATTCCTACTTATCCGCTTCTACCCCCTAATAGAAACCAACAAACTAGCTCAAACTATAACATTATGCCTAGGAGCTATTACTACCTTATTTACAGCACTATGTGCAACCACACAAAACGATATCAAAAAAATTGTAGCCTTCTCAACTTCAAGTCAACTAGGCCTAATGATAGTGACAATCGGCATTAACCAACCGCACTTAGCATTTCTTCATATCTGCATGCATGCCTTCTTCAAAGCAATACTATTTATATGCTCCGGATCCATTATCCACAGCCTCAACGACGAACAAGATATCCGAAAAATAGGAGGACTATACAAAGCAATACCATTCACAACAACAGCACTAATTATCGGAAGTCTAGCACTAACAGGAATACCTTATCTCACAGGATTCTACTCAAAAGACCTTATCATTGAAGCAGCAAATACATCCTACACAAACGCCTGAGCCCTACTAATAACACTAATTGCCACATCCCTAACCGCTGCTTACAGTACTCGAATTATCTTTTTTGCACTCCTAGGACAGCCACGTTTTTCACCCCTAGTCCTAATCAATGAAAATAATCCCTTATTAATTAATTCTATTAAACGTCTATTAATCGGAAGCATTTTCGCCGGTTTTATTATCTCCAACAATATCCCACCAATAACAATATCAAACATAACAATACCCCTCTACATAAAAACAACAGCCTTAACAGCAACTATCATAGGCTTCATACTAGCCCTAGAACTAAACAACATAACCTATTATCTAAAATTTAAATACCCATCACAAACATACAAATTCTCCAATATACTAGGGTATTATCCCTCCATCATACACCGTTTAACAACATACCACAACCTATCTATAAGTCAAAAATCCGCATCATCACTACTAGACTTAATCTGACTAGAGACCATTATACCAAAAACAACTTCCTATATCCAAATAAAAATATCAATCATAGTATCTAACCAGAAAGGCTTAATTAAACTATATTTTCTTTCCTTCCTAATTACTATCGTAATAAGCATAATACTATTTAATTACCACGAGTAATCTCTATAATAACAATAACTCCAATAAGCAATGATCAACCAGTAACAATAACTAATCAAGTACCATAACTATACAAAGCAGCAATCCCCATAGCCTCCTCACTAAAAAACCCTGAATCACCTGTATCATAAATTACTCAATCCCCAAGACCATTAAATTTAAAAATAATTTCTACCTCCTCTTCTTCCAACGCATAATAAATCATAATAAACTCCATTATCAAACCAGAAACAAACACCCCAAGAACAGTCTTATTAGAAACTCAAACTTCAGGATATATTTCAGTAGCCATAGCAGTAGTATAACCAAAAACCACCAACATACCACCCAAATAAATCAAAAACACTATCAAACCCAAAAAAGACCCACCAAAATTTAACACAATACCACAACCAACCCCACCACTCACAATCAACCCAAGACCACCATAAATAGGAGAGGGCTTAGAAGAAAAACCAACAAACCCAATAACAAAAATAGTACTTAAAATAAACGCAATATACACTATCATTATTCCTACATGGAATCTAACCATGACCAATGACATGAAAAATCATCGTTGTACTTCAACTACAAGAACCTTAATGACCAACATCCGAAAATCACACCCACTAATAAAAATTATCAACAATGCATTCATTGACCTCCCAGCCCCCTCAAACATCACATCATGATGAAACTTCGGCTCCCTTTTAGGTATCTGCCTAATCTTACAAATCCTAACAGGCCTATTCTTAGCAATACATTACACATCAGACACAACAATAGCCTTCTCATCAGTAACACACATCTGCCGAGACGTAAACTATGGATGAATTATTCGCTACCTACATGCAAACGGAGCATCCATATTCTTCATTTGCTTATTTATCCATGTAGGCCGAGGCCTATACTACGGATCCTATATATTCCTAAAAACATGAAACATCGGAGTAATCTTACTATTTACCGTTATAGCAACAGCATTCATAGGTTACGTCCTACCCTGAGGACAAATATCATTCTGAGGAGCCACAGTCATCACAAACCTATTATCAGCTATTCCCTACATTGGAACAAATCTTGTAGAATGAATCTGAGGAGGCTTCTCCGTCGATAAAGCAACCCTCACACGATTCTTTGCCTTCCACTTCATTCTCCCCTTCATCATCGCAGCCCTCGCAACAGTACACCTCCTATTTCTGCACGAAACCGGATCCAACAACCCAACCGGAATTTCATCAGACATAGACAAAATTCCATTTCACCCATACTATACTATTAAAGACATCTTAGGAGCCCTATTCATAATGCTAGCCCTACTAATCCTAGTACTATTCTCACCAGACTTACTAGGAGACCCAGACAACTACACCCCAGCAAACCCACTAAACACACCACCCCATATTAAACCAGAATGATATTTCCTATTTGCCTACGCCATTCTACGCTCAATTCCCAACAAATTAGGCGGAGTATTAGCCTTAGCGGCCTCCATCTTAATCCTAATCCTAATACCTATACTACATACATCCAAACAACGAAGTATAATATTTCGACCACTAAGTCAATGCCTATTCTGAATACTAGTAGCAGACCTCATCACATTAACATGAATTGGAGGCCAACCCGTAGAACACCCATTTATCATCATCGGCCAACTAGCTTCCATCCTGTATTTCCTAATTATTCTAGTACTAATACCAATCACTAGCATTATCGAAAATCACCTCTTAAAATGAAGAGTCTTTGTAGTATATCAAATACCCTGGCCTTGTAAACCAGAAAAGGAGAATAACCCCTCCCCAAGACTCAAGGAAGGAGACAAACTCCGCCATCAGCACCCAAAGCTGAAATTCTAACTAAACTATTCCCTGCCAACCAAAACATTCATCCTATTCGTATACAAACCAAAACGCCAAGTACCTTATTACTACCTCCAAAAC-AAAAAATCCACAAAAAATCCCACATAAACATACAAATATGTAACTCTAAAAAATTTAACCATAGAAAAACCCCCATAATTTAATATATTATAACCCTATGTACGTCGTGCATTAATTGCTAGTCCCCATGCATATAAGCATGTACATATTATTATTAATATTACATAGTACATATTATTATTGATCGTACATAGTACATTTATATTAAATAAATCCCAGTCAACATGCATATCACCTCCATTAGATCACGAGCTTAATTACCATGCCGCGTGAAACCAGCAACCCGCTTGGCAGGGATCCCTCTTCTCGCTCCGGGCCCATTAACCGTGGGGGTTTCTATAAATGAATTTTATCAGACATCTGGTTCTTACTTCAGGACCATCTCACCTAAAATCGCCCACTCTTTCCTCTTAAATAAGACATCTCGATGGACTAATGACTAATCAGCCCATGCTCACACATAACTGAGGTTTCATACATTTGGTATTTTTTAATTTTTGGGGATGCTTAGACTCAGCTATGGCCGTCCAAGGCCCTAACACAGGCAAATCAATTGTAGCTGGACTTCATAAAACTCATGACCTGGCACGACAATCCAAACAAGGTGCTATTCAGTCAATGGTTACAGGACATAACGTTTGTACACGTGCGTACACGTGCGTACACGTGCGTACACGTGCGTACACGTGCGTACACGTGCGTACACG
>PH259_Porcula_salvania_isolate_PH259_mitochondrion_complete_genome
TACTTACTTAAATATGTGCTACAAAAGCAGGCACCTACCCCCCTAGATTTTTACGCCAATCTACCACAAATAAATTTAAAATTACAACACAATAACCTCACAAAATATAAGCACCTATTTAAGCATACGCCCACAATTCAAAACAACTCAAGTTAATGTAGCTTAAATTACCAAAGCAAGGCACTGAAAATGCCTAGATGAGCCTCACAGCTCCATAAACACACAGGTTTGGTCCTGGCCTTTCTATTAATTTTTAATAAAATTACACATGCAAGTATCCGCACCCCGGTGAGAATGCCCTCTAGATCTTAAAGATCAAAAGGAGCCGGTATCAAGCACACCCAAACGGTAGCTCACAACGCCTTGCTCAACCACACCCCCACGGGAAACAGCAGTGATAAAAATTAAGCCATGAACGAAAGTTTGACTAAGTTATATTAATCAGAGTTGGTAAATCTCGTGCCAGCCACCGCGGTCATACGATTAACTCAAATTAATAGATCCACGGCGTAAAGGGTGTTTAAGAAAAGAAATCACAATAGAGTTAAATTATAACTAAGCTGTAAAAAGCCCCAGTTAAAGTAAAATAACCTACGAAAGTGACTCTAACAATTCTGATACACGATAGCTAGGACCCAAACTGGGATTAGATACCCCACTATGCCTAGCCCTAAACCTAAATAGTTATATAACAAAACTATTCGCCAGAGTACTACTCGCAACAGCCTGAAACTCAAAGGACTTGGCGGTGCTTCACACCCACCTAGAGGAGCCTGTTCTATAATCGATAAACCCCGATAAACCTTACCAACTCTTGCCAATTCAGCCTATATACCGCCATCTTCAGCAAACCCTAAAAAGGAACAATAGTAAGCACAATCATAACACATAAAAACGTTAGGTCAAGGTGTAGCTTATGAGTTGGAAAGAAATGGGCTACATTTTCTACATAAGAACACCCACACACGAAAGTTTTTATGAAACTAAAAACCAAAGGAGGATTTAGCAGTAAATCAAGAGTAGAGTGCTTGATTGAATAAGGCCATGAAGCACGCACACACCGCCCGTCACCCTCCTCAAGCACACAGTAGCATAATAACCTATACTTAATTACACAATCATGTAAGAGGAGACAAGTCGTAACAAGGTAAGCATACTGGAAAGTGTGCTTGGACTATCAAAGTATAGCTTAAACTAAAGCACCTAGTTTACACCTAGAAGATCCCACAATACATGAGTACTTTGAACTAAAACTAGCTCAACACACTAAACAGACACAAAATTATACTAAAATAAAATAAAACATTTACCTAACATTAAAGTATAGGAGATAGAAATTTTTATCTTGACGCTATAGAGACAGTACCGTAAGGGAAAGATGAAAGAATAAAATTAAAGTAAAAAAAAGCAAAGATTACCCCTTCTACCTTTTGCATAATGATTTAACCAGAAAAAATCTAACAAAGAGAACTTTAGCTAGACACCCCGAAACCAGACGAGCTACCTATGAGCAGTTTAAAAGAACCAACTCATCTATGTGGCAAAATAGTGAGAAGACTTGTAGGTAGAGGTGAAAAGCCTAACGAGCCTGGTGATAGCTGGTTGTCCGAAAAAGAATTTCAGTTCAACCTTAAAAATACCCCTAAAACTCTAAATTCCAATGTATTTTTAAGAGATAGTCTAAAAAGGTACAGCTTTTTAGAAATGGGTACAACCTTAACTAGAGAGTAAAATCTTAACATTACCATAGTAGGCCTAAAAGCAGCCATCAATTGAGAAAGCGTTAAAGCTCAACAAACCCACTAACATAATTCCAATAATTAATAATAAACTCCTAGCCCAAAATCGGACTAATCTATTAAAACATAGAAGTAATAATGTTAATATGAGTAACAAGAAAACCTTCTCCTCGCACACGCTTACATCAGTAACTAATAATATACTGATAATTAACAACCAATAAACCAAAACAACACTAAAACATTTATTAATTATATTGTTAACCCAACACAGGAGTGCACTAAGGAAAGATTAAAAGAAGTAAAAGGAACTCGGCAAACACAAACCCCGCCTGTTTACCAAAAACATCACCTCTAGCATTACTAGTATTAGAGGCAATGCCTGCCCAGTGACACCAGTTAAACGGCCGCGGTATTCTGACCGTGCAAAGGTAGCATAATCACTTGTTCTCCAAATAAGGACTTGTATGAATGGCCACACGAGGGTTTTACTGTCTCTTACTTCCAATCAGTGAAATTGACCTTCCCGTGAAGAGGCGGGAATAAAAAAATAAGACGAGAAGACCCTATGGAGCTTTAATTAACTAATCCAAAAGTTAAACAAACAAACCACAAAGGGATTAAAACAAAACTTAACATGGATTAGCAATTTCGGTTGGGGTGACCTCGGAGCAAAAAAAACCCTCCGAGTGATTTTAATCTAGACAAACCAGTCAAAATAATCACAATATCATTTATTGATCCAAAATTTTGATCAACGGAACAAGTTACCCTAGGGATAACAGCGCAATCCTATTCTAGAGTCCATATCGACAATAGGGTTTACGACCTCGATGTTGGATCAGGACACCCAAATGGTGCAACCGCTATTAAAGGTTCGTTTGTTCAACGATTAAAGTCCTACGTGATCTGAGTTCAGACCGGAGTAATCCAGGTCGGTTTCTATCTATTATAAATTTCTCCCAGTACGAAAGGATAAGAGAAATGAGACCAACCTCACAAATGTGTCTCAGAGATAATTAATGATATAATCTTAATTTAATTAACTCATAATAAACTCAACCCTAGAACAGGGCACATTAGGGTGGCAGAGACCGGTAATTGCGTAAAACTTAAACCTTTATTATCAGAGGTTCAACTCCTCTCCCTAATATAATGATCATAGTCAACATTCTAAGCCTAATTATTCCTATTCTACTAGCCGTAGCATTCCTCACCTTAGTAGAACGAAAAGTACTAGGTTACATACAACTACGAAAAGGACCCAACGTCGTAGGCCCCTACGGCCTCCTCCAACCCATCGCTGACGCCCTAAAACTATTTACCAAAGAACCCCTACGACCAGCCACATCCTCCATCTCCATATTCATTATCGCACCAATCCTAGCCTTATCCTTAGCACTAACAATATGAATTCCACTACCAATACCCTATCCCCTAATCAACATAAATTTAGGAGTACTATTCATGCTAGCCATATCAAGCCTAGCAGTCTATTCCATCCTATGATCAGGATGAGCATCCAACTCAAAATACGCACTCATCGGAGCCTTACGAGCAGTAGCCCAAACAATTTCATACGAAGTAACACTAGCAATTATCCTACTATCAGTACTCCTAATAAACGGATCATACACTCTATCCACCCTAATCACAACACAAGAACACATTTGAATAATTTTCACATCCTGACCCCTAGCCATAATATGATTTATCTCAACCCTAGCAGAAACCAACCGAGCCCCATTCGACCTCACAGAAGGAGAATCAGAACTCGTATCAGGCTTCAACGTAGAATATGCAGCCGGACCCTTCGCCATATTCTTCATAGCAGAATATGCTAACATCATTATAATAAACGCATTCACAGTAATCCTCTTTCTAGGAGCATTCCACGACCCACACACATCAGAACTATACACAATCAACTTCGTATTAAAAACACTCGCATTAACAACTACCTTCCTATGAATCCGAGCATCATATCCACGATTCCGATATGATCAACTAATACACCTACTATGAAAAAGCTTCCTACCCCTAACACTAGCCCTATGCATATGACACATTTCACTCCCCATTATAACAGCAAGCATCCCCCCACAATCATAGAAATATGTCTGACAAAAGAGTTACTTTGATAGAGTAAAAAATAGAGGTTCAAACCCTCTTATTTCTAGAACAATAGGACTCGAACCTACACCTAAGAATTCAAAATTCTCCGTGCTACCAAAATACACCACATTCTAAAGTAAGGTCAGCTAAGTTAAGCTATCGGGCCCATACCCCGAAAATGTTGGTTCATACCCTTCCCATACTAATAAATCCCATCATCTACACTATCCTTATCATAACTGTAATATTCGGAACCATACTAGTAACAATCAGCTCACACTGACTACTCATCTGAATCGGATTCGAAATAAACCTATTAGCAATAATCCCAGTATTAATAAAAAACTTTAACCCACGAGCCATAGAAGCAGCTACAAAATACTTCCTAACACAAGCCACAGCTTCCATAATCCTAATAATAGCCATCATCATTAACCTCTTATACTCCGGACAATGAACTACCACAAATTTATTTAACCCAATAGCAATAATAATAATAACCCTAGCTCTAGCCATAAAACTAGGACTATCACCCTTCCACTTCTGAGTTCCAGAAGTAACCCAAGGCATTTCACTACAAGCAGGCCTACTACTATTAACATGACAAAAACTAGCTCCACTATCAGTATTATGCCAAATCTCACAATCAATCAACCCCAACCTAATATTAACCATAGCCATACTATCAATTCTAATCGGAGGATGAGGAGGACTAAACCAAACCCAACTTCGAAAAATTATAGCATACTCATCAATTGCACACATAGGATGAATAACAGCAGTACTACCATATAATACAACTATAACAATCCTAAACCTATTAATTTATATCATAATAACACTAACAATATTCATATTACTAATCCACAGCTCAACAACCACAACCCTATCTCTATCCCACACATGAAACAAAATACCCATTATTACAAGCCTAATAATAATAATTCTCCTCTCAATAGGAGGCCTACCCCCATTATCAGGATTTATACCAAAATGAATAATTATTCAAGAAATAACAAAAAATGAAAACATCATCATACCAACACTCATAGCAATAACAGCACTGCTAAACCTCTACTTCTATATACGACTAGCCTACTCCTCCTCACTAACCATATTCCCATCCACAAACAACATAAAAATAAAATGACAATTCGAACACACAAAACAAATAAAACTACTCCCTACAATAATTGTATTATCAACACTAATTCTACCTATAACACCAGCCCTCTCATCCTTAAACTAGGAATTTAGGTTAACATAGACCAAGAGCCTTCAAAGCTCTAAGCAAGTATAAAGTACTTAACTCCTGAAAACCTAAGGACTGCAGGACTCATCCTACATCAATTGAATGCAAATCAAACACTTTAATTAAGCTAAATCCTCACTAGATTGGTGGGATTACATACCCACGAAACTTTTAGTTAACAGCTAAACACCCTAATCAACTGGCTTCAATCTACTTCTCCCGCCGCAGGAAAAAAAAGCGGGAGAAGTCCCGGCAGAATTGAAGCTGCTTCTTTGAATTTGCAATTCAACATGACATTCACCACGGAACTTGGCAAAAAGAGGACTCAACCTCTGTCTTTAGATTTACAGTCTAATGCTTACTCAGCCATTTTACCTATGTTCGTAAATCGTTGATTATACTCAACAAACCACAAAGACATCGGCACCCTATACCTGTTATTTGGTGCCTGAGCTGGAATGGTGGGCACCGCTTTAAGCCTACTAATCCGCGCTGAATTGGGTCAACCCGGAACCTTACTCGGTGACGACCAAATCTATAATGTAATTGTTACAGCCCATGCCTTCGTAATAATTTTCTTTATAGTAATACCCATTATGATCGGAGGCTTTGGCAACTGACTTGTACCATTAATAATTGGAGCCCCAGACATGGCTTTTCCACGCATGAATAACATAAGTTTCTGACTACTTCCACCATCCTTCCTACTACTTCTAGCATCCTCAATAGTAGAAGCCGGAGCAGGTACCGGATGAACTGTTTACCCACCCTTAGCTGGAAACCTAGCCCATGCAGGAGCCTCAGTTGATTTAACAATTTTCTCCCTACACCTTGCAGGTGTATCATCAATCCTAGGAGCCATTAACTTTATCACTACAATTATCAACATAAAACCCCCTGCAATGTCTCAATACCAAACACCCCTATTCGTCTGATCAGTACTAATTACAGCTGTATTACTTTTACTATCCCTGCCAGTTTTAGCAGCTGGCATTACCATGTTACTAACAGACCGCAATCTAAATACAACTTTCTTTGATCCAGCAGGTGGTGGAGACCCTATCCTTTATCAACATTTATTTTGATTTTTTGGACACCCAGAAGTATACATTCTCATCCTACCAGGATTTGGAATAATCTCCCACATCGTAACCTACTACTCAGGTAAAAAAGAACCATTCGGGTACATAGGCATAGTATGAGCCATAATATCCATTGGATTTTTAGGATTTATTGTATGAGCTCACCATATATTTACCGTGGGAATAGACGTAGATACCCGAGCATACTTTACATCCGCTACAATAATTATTGCTATTCCAACCGGAGTAAAAGTATTCAGCTGACTAGCTACCCTCCATGGAGGCAACATCAAATGATCACCCGCAATACTATGAGCTCTAGGCTTCATCTTCCTATTTACCGTAGGGGGTCTAACAGGCATTGTACTAGCTAATTCCTCACTAGATATTGTACTACATGATACATATTATGTAGTCGCTCACTTTCACTATGTATTATCCATAGGAGCAGTATTTGCTATTATAGGAGGCTTCGTTCACTGATTCCCCCTATTCTCCGGATATACACTCAACCAAACATGAGCAAAAATTCACTTCGTAATCATATTTGTAGGAGTAAACATAACATTCTTCCCACAACACTTTCTAGGTCTATCAGGAATACCTCGACGATATTCCGACTACCCTGACGCATACACAGCATGAAATACTATCTCCTCAATAGGCTCATTCATCTCACTAACAGCAGTAGTATTAATAATCTTCATTATCTGAGAAGCATTCGCATCAAAACGAGAGGTGTCTGCAGTAGAACTAACAAGCACAAACCTAGAGTGACTACACGGATGTCCCCCTCCTTACCACACATTTGAAGAACCAACATACATCAACCTAAAATAAGAATAAGAAAGGAAGGAATCGAACCCTCTCCCACTGGTTTCAAGCCAACGTCATAACCACTATGTCTTTCTCAATAATTGAGGTATTAGTAAAACATTACATAACTTTGTCAAAGTTACATTATAGGTGAAAGCCCTATATACCTCTATGGCTTACCCCTTCCAACTAGGCTTTCAAGACGCCACTTCACCTATCATAGAAGAACTCCTACACTTTCACGACCACACCTTAATAATTGTATTCTTAATTAGCTCTTTAGTACTATACATCATCTCACTCATACTAACAACAAAACTGACACACACTAGCACAATAGATGCCCAAGAAGTAGAAACAATTTGAACAATTTTACCTGCTATTATCCTAATCCTAATTGCCCTTCCATCACTACGAATCCTTTACATAATAGACGAAATTAACAATCCAGCCCTAACTGTAAAAACCATAGGACACCAATGATACTGAAGCTACGAATATACAGATTATGAAGACCTTACCTTCGACTCATACATAATCCCCACATTAGACCTCAAACCCGGAGAAATACGACTACTAGAAGTAGATAATCGAATTGTTCTACCAATAGAAATAACAATCCGAATACTAGTATCTTCTGAAGACGTATTACACTCATGAGCCGTCCCATCCCTCGGTCTAAAAACGGATGCTATTCCAGGACGACTAAATCAAACAACTCTAATATCTACACGACCTGGTCTTTATTACGGACAATGCTCAGAAATCTGTGGATCAAACCACAGCTTCATGCCCATCGTACTTGAACTTGTCCCGCTAAAGTACTTCGAAAAATGATCAACATCAATATTAACAGGTTCATTGAGAAGCTAGTTAGCACTAACCTTTTAAGTTAGAGATCGGGAACTTAAACCTCCCCTCAATGATATGCCACAACTAGACACATCTACATGACTCATTACAATTACATCAATAATTATAACATTATTTATTTTATTCCAACTAAAAATCTCAAACCACTCATACCCAGCAAGCCCAGAATCAACTGAACTCAAAACTCAAAAATATAATACCCCTTGAGAAATAAAATGAACGAAAATCTATTTACCTCTTTCATTACCCCTACGATAATAGGACTACCCATTGTCACCTTAATCATTATATTCCCAAGCTTACTATTTCCAAAACCTAAACGACTCATTAATAACCGCATAATCTCCACTCAACAATGATTAATTCAATTAACATCCAAACAAATAATAGCCATTCATAACCAAAAAGGCCAAACCTGATCATTAATACTCATATCCCTAATCATATTTATTGGCTCAACAAACATCCTAGGCCTACTACCACACTCATTCACACCTACCACACAATTATCAATAAATTTGGGTATAGCAATCCCTCTATGATCAGCAACTGTATTTACAGGATTCCGCCATAAAACCAAAGCATCACTAGCTCATTTTCTACCACAAGGAACACCCGCTCCACTAATCCCTATGCTTGTAATTATTGAAACCATTAGCCTATTTATCCAACCAGTAGCCTTAGCCGTACGATTAACAGCCAACATCACAGCAGGACACCTATTAATCCACCTAATCGGAGGAGCCACATTAGCACTACTCAACATCAATACTATAACAGCTTTAATCACATTTACTATTCTTATTTTATTAACCATCCTTGAATTTGCAGTAGCCCTAATCCAAGCCTATGTATTCACACTACTAGTAAGCTTATACCTACACGACAATACATAATGACCCACCAAACACACGCATACCATATAGTAAACCCAAGCCCATGACCACTTACCGGAGCCCTATCAGCCCTCCTAATAACATCAGGCCTAATCATATGATTCCATTTCAATTCTATAGTCCTACTATCCCTAGGATTATTAACTAACACTCTAACAATATACCAATGATGGCGAGACATTGTCCGAGAAAGCACCTTTCAAGGCCACCACACATCAGTTGTCCAAAAAGGCTTGCGATACGGTATAATCCTATTTATTATCTCCGAAGTTCTATTCTTCACCGGATTTTTCTGAGCTTTTTATCATTCAAGCCTAGCACCAACACCTGAATTAGGGGGTTGCTGACCACCAACAGGAATTCACCCACTAAACCCCCTAGAAGTACCCCTACTAAATACCTCAATTCTCCTTGCTTCAGGAGTATCCATTACCTGAGCCCACCATAGCTTAATAGAAGGAGACCGAAAACATATACTCCAAGCACTATCCATTACTATTGCACTAGGAGTATACTTCACCCTTCTCCAAGCCTCAGAATACTATGAAGCACCATTTACAATCTCTGACGGAGTATATGGATCTACCTTTTTCGTAGCCACAGGATTTCACGGATTACACGTAATTATTGGATCTACTTTCCTAACAGTATGCCTCCTACGACAACTGAAATTCCACTTCACATCTAACCATCACTTCGGCTTTGAAGCCGCAGCCTGATACTGACATTTCGTAGATGTTGTATGACTATTCCTCTACGTATCAATCTATTGATGAGGATCCTACTCTTTTAGTATTAAACAGTACAATTGACTTCCAATCAATCAGTTTCGGTAAACTCCGAAAAAGAGTAATAAACATCATACTAACACTACTTACAAACGTAACTCTAGCCTCCTTACTCGTACTAATTGCATTCTGACTACCCCAACTAAACGCATACTCAGAAAAAACAAGCCCATACGAATGTGGATTCGACCCCATAGGATCAGCACGCCTTCCATTTTCAATAAAATTTTTTCTAGTAGCAATTACATTTCTTCTCTTTGACCTAGAAATTGCCCTTCTTCTTCCCCTACCATGAGCATCCCAAACAAACAATCTAAAAACAATACTCACAATAGCACTATTCCTTCTCACCTTACTAGCAGCAAGCCTAGCATACGAATGAACCCAAAAAGGCCTAGAATGAACAGAATATGATAATTAGTTTAAAACAAAACAAATGATTTCGACTCATTAGACTATGATTTATCTCATAATTATCAAATGCCATTAGTTTATATAAACATCATAATAGCATTCACAATCGCCCTTGCAGGACTACTTATATACCGATCTCACCTAATATCCTCACTACTATGCTTAGAGGGAATAATATTATCACTCTTCATCATATCAACTCTAATTGTCCTAAACACACACTTCACCCTAGCTAGCATAATACCCATTATCCTATTAGTATTCGCAGCCTGCGAAGCTGCACTCGGCCTATCCTTATTAGTAATAGTATCCAACACATACGGCACCGACTACGTCCAAAACCTAAACCTCTTACAATGCTAAAAATTATTATCCCAACAACAATATTACTACCCATGACATGAATATCTAAACACAATATAATCTGAATCAACGCAACAGTACATAGCCTCCTCATCAGCCTAATTAGCCTTTCCCTATTAAACCAACTAAACGAAAACAGCCTTAACTTCTCTCTAACATTTTTTTCCGACTCATTATCAGCACCCCTATTGGTCCTAACCACATGACTCCTCCCCCTTATATTAATAGCTAGCCAATCCCACTTATCAAAAGAAACAACAACCCGAAAAAAACTATATATTACTATACTAATCATACTGCAATTGTTCCTAATCATAACCTTCACCGCCACTGAATTAATCCTATTCTACATCCTATTTGAAGCAACACTAGTACCCACATTAATTATTATTACACGCTGAGGAAATCAAACAGAACGACTCAATGCGGGATTTTACTTTCTATTCTACACACTAGCAGGATCCCTACCACTGCTAGTAGCACTAGTTTACATCCAAAACACCACAGGCTCACTAAATTTCCTAATTATCCACTACTGATCTCACCCAATATCCAACACCTGATCAAACATTTTTACATGACTAGCATGCATCATAGCCTTCATAGTAAAAATACCACTGTACGGACTCCACCTTTGACTACCAAAAGCCCATGTAGAAGCCCCCATTGCAGGCTCAATAGTACTTGCAGCCGTACTGCTAAAACTTGGAGGCTATGGCATAATACGAATTACCACCATTCTAGACCCACTAACAAATCTCATAGCCTACCCATTCCTCATACTTTCCATATGAGGCATAATTATAACCAGCTCTATCTGTTTACGCCAAACTGACCTAAAATCCCTAATCGCCTACTCATCAGTAAGCCACATAGCACTTGTAATCGTAGCAATCATAATTCAAACCCCCTGAAGCTTCATAGGAGCCACAGCTCTTATAATTGCCCACGGACTAACATCTTCCATATTATTTTGCCTAGCCAACACTAACTATGAACGAGTACATAGTCGAACTATAATTCTAGCCCGAGGACTACAAACACTCTTACCACTTATAGCAACATGATGACTAATAGCAAGCCTCACAAACTTAGCCCTACCCCCATCCATCAACTTAATCGGAGAATTATTCATCATCACAGCATCATTCTCCTGATCCAACATCACAATTATCCTTATAGGAATAAACATAATAATCACAGCTCTCTACTCTCTCTATATATTAATTATAACACAACGAGGAAAATATACCCACCATATTAATAACATCAAACCCTCATTCACACGAGAAAACGCCCTTATAGCCCTACACATTTTACCACTGCTACTACTAACCCTAAACCCTAAAACAATTCTAGGACCCCTTTACTGTAGATATAGTTTAACAAAAACCCTAGATTGTGAATCTAGTAATAGAAAACTAAATATTCTTATCTACCGAAAAAGTTTGCAAGAACTGCTAACTCATGCTCCCACACCTAAAAACGTGGCTTTTTCAACTTTTAGAGGATGGTAGTTATCCGTTGGTCTTAGGAACCAAAAAATTGGTGCAACTCCAAATAAAAGTAATAAACCCATTCACCTCACTCACATTAACCACATTAATTATTCTAATTATACCAATTATAATATCCAACTCAAACATCTACAAAACCAACCTCTATCCCAACTACGTTAAAACCACCGTATCCTGCGCCTTCACCCTCAGCCTGATCCCCTTACTAATATTTATCCACACAGGCCAAGAAACAATTATTTCAAACTGACACTGAATAACCCTACAAACTGTAGAACTATCCCTTAGCTTCAAAATAGACTACTTCTCAGTAACATTCACTCCCGTAGCATTATTCGTTACATGATCAATTATAGAATTCTCCATATGATACATACACTCAGATCCCTTCATCAACCGATTCTTTAAATACCTATTACTATTCTTAATTACTATAATAATTCTCGTAACCGCTAACAATCTCTTTCAACTCTTCATCGGATGGGAAGGTGTAGGAATCATATCATTCCTACTAATCGGATGATGACACGGACGAACAGACGCCAACACAGCCGCATTACAAGCAATCCTATATAACCGCATTGGAGACATTGGATTTGTCCTATCCATAGCATGGTTTCTATCCCACTCAAACACATGAGACCTCCAACAAATCTTTATTCTAAACAATGAATGTCCAAACATACCATTAATAGGCCTACTCTTAGCCGCAGCAGGAAAATCAGCCCAATTCGGACTACACCCTTGACTACCCTCAGCAATGGAAGGTCCAACCCCCGTATCAGCACTACTACACTCAAGCACAATAGTAGTAGCAGGAGTATTCCTACTTATCCGCTTCTACCCCCTAATAGAAACCAACAAACTAGCTCAAACTATAACATTATGCCTAGGAGCTATTACTACCTTATTTACAGCACTATGTGCAACCACACAAAACGATATCAAAAAAATTGTAGCCTTCTCAACTTCAAGTCAACTAGGCCTAATGATAGTGACAATCGGCATTAACCAACCGCACTTAGCATTTCTTCATATCTGCATGCATGCCTTCTTCAAAGCAATACTATTTATATGCTCCGGATCCATTATCCACAGCCTCAACGACGAACAAGATATCCGAAAAATAGGAGGACTATACAAAGCAATACCATTCACAACAACAGCACTAATTATCGGAAGTCTAGCACTAACAGGAATACCTTATCTCACAGGATTCTACTCAAAAGACCTTATCATTGAAGCAGCAAATACATCCTACACAAACGCCTGAGCCCTACTAATAACACTAATTGCCACATCCCTAACCGCTGCTTACAGTACTCGAATTATCTTTTTTGCACTCCTAGGACAGCCACGTTTTTCACCCCTAGTCCTAATCAATGAAAATAATCCCTTATTAATTAATTCTATTAAACGTCTATTAATCGGAAGCATTTTCGCCGGTTTTATTATCTCCAACAATATCCCACCAATAACAATATCAAACATAACAATACCCCTCTACATAAAAACAACAGCCTTAACAGCAACTATCATAGGCTTCATACTAGCCCTAGAACTAAACAACATAACCTATTATCTAAAATTTAAATACCCATCACAAACATACAAATTCTCCAATATACTAGGGTATTATCCCTCCATCATACACCGTTTAACAACATACCACAACCTATCTATAAGTCAAAAATCCGCATCATCACTACTAGACTTAATCTGACTAGAGACCATTATACCAAAAACAACTTCCTATATCCAAATAAAAATATCAATCATAGTATCTAACCAGAAAGGCTTAATTAAACTATATTTTCTTTCCTTCCTAATTACTATCGTAATAAGCATAATACTATTTAATTACCACGAGTAATCTCTATAATAACAATAACTCCAATAAGCAATGATCAACCAGTAACAATAACTAATCAAGTACCATAACTATACAAAGCAGCAATCCCCATAGCCTCCTCACTAAAAAACCCTGAATCACCTGTATCATAAATTACTCAATCCCCAAGACCATTAAATTTAAAAATAATTTCTACCTCCTCTTCTTCCAACGCATAATAAATCATAATAAACTCCATTATCAAACCAGAAACAAACACCCCAAGAACAGTCTTATTAGAAACTCAAACTTCAGGATATATTTCAGTAGCCATAGCAGTAGTATAACCAAAAACCACCAACATACCACCCAAATAAATCAAAAACACTATCAAACCCAAAAAAGACCCACCAAAATTTAACACAATACCACAACCAACCCCACCACTCACAATCAACCCAAGACCACCATAAATAGGAGAGGGCTTAGAAGAAAAACCAACAAACCCAATAACAAAAATAGTACTTAAAATAAACGCAATATACACTATCATTATTCCTACATGGAATCTAACCATGACCAATGACATGAAAAATCATCGTTGTACTTCAACTACAAGAACCTTAATGACCAACATCCGAAAATCACACCCACTAATAAAAATTATCAACAATGCATTCATTGACCTCCCAGCCCCCTCAAACATCACATCATGATGAAACTTCGGCTCCCTTTTAGGTATCTGCCTAATCTTACAAATCCTAACAGGCCTATTCTTAGCAATACATTACACATCAGACACAACAATAGCCTTCTCATCAGTAACACACATCTGCCGAGACGTAAACTATGGATGAATTATTCGCTACCTACATGCAAACGGAGCATCCATATTCTTCATTTGCTTATTTATCCATGTAGGCCGAGGCCTATACTACGGATCCTATATATTCCTAAAAACATGAAACATCGGAGTAATCTTACTATTTACCGTTATAGCAACAGCATTCATAGGTTACGTCCTACCCTGAGGACAAATATCATTCTGAGGAGCCACAGTCATCACAAACCTATTATCAGCTATTCCCTACATTGGAACAAATCTTGTAGAATGAATCTGAGGAGGCTTCTCCGTCGATAAAGCAACCCTCACACGATTCTTTGCCTTCCACTTCATTCTCCCCTTCATCATCGCAGCCCTCGCAACAGTACACCTCCTATTTCTGCACGAAACCGGATCCAACAACCCAACCGGAATTTCATCAGACATAGACAAAATTCCATTTCACCCATACTATACTATTAAAGACATCTTAGGAGCCCTATTCATAATGCTAGCCCTACTAATCCTAGTACTATTCTCACCAGACTTACTAGGAGACCCAGACAACTACACCCCAGCAAACCCACTAAACACACCACCCCATATTAAACCAGAATGATATTTCCTATTTGCCTACGCCATTCTACGCTCAATTCCCAACAAATTAGGCGGAGTATTAGCCTTAGCGGCCTCCATCTTAATCCTAATCCTAATACCTATACTACATACATCCAAACAACGAAGTATAATATTTCGACCACTAAGTCAATGCCTATTCTGAATACTAGTAGCAGACCTCATCACATTAACATGAATTGGAGGCCAACCCGTAGAACACCCATTTATCATCATCGGCCAACTAGCTTCCATCCTGTATTTCCTAATTATTCTAGTACTAATACCAATCACTAGCATTATCGAAAATCACCTCTTAAAATGAAGAGTCTTTGTAGTATATCAAATACCCTGGCCTTGTAAACCAGAAAAGGAGAATAACCCCTCCCCAAGACTCAAGGAAGGAGACAAACTCCGCCATCAGCACCCAAAGCTGAAATTCTAACTAAACTATTCCCTGCCAACCAAAACATTCATCCTATTCGTATACAAACCAAAACGCCAAGTACCTTATTACTACCTCCAAAAC-AAAAAATCCACAAAAAATCCCACATAAACATACAAATATGTAACTCTAAAAAATTTAACCATAGAAAAACCCCCATAATTTAATATATTATAACCCTATGTACGTCGTGCATTAATTGCTAGTCCCCATGCATATAAGCATGTACATATTATTATTAATATTACATAGTACATATTATTATTGATCGTACATAGTACATTTATATTAAATAAATCCCAGTCAACATGCATATCACCTCCATTAGATCACGAGCTTAATTACCATGCCGCGTGAAACCAGCAACCCGCTTGGCAGGGATCCCTCTTCTCGCTCCGGGCCCATTAACCGTGGGGGTTTCTATAAATGAATTTTATCAGACATCTGGTTCTTACTTCAGGACCATCTCACCTAAAATCGCCCACTCTTTCCTCTTAAATAAGACATCTCGATGGACTAATGACTAATCAGCCCATGCTCACACATAACTGAGGTTTCATACATTTGGTATTTTTTAATTTTTGGGGATGCTTAGACTCAGCTATGGCCGTCCAAGGCCCTAACACAGGCAAATCAATTGTAGCTGGACTTCATAAAACTCATGACCTGGCACGACAATCCAAACAAGGTGCTATTCAGTCAATGGTTACAGGACATAACGTTTGTACACGTGCGTACACGTGCGTACACGTGCGTACACGTGCGTACACGTGCGTACACGTGCGTACACG
>PH186_Porcula_salvania_isolate_PH186_mitochondrion_complete_genome
TACTTACTTAAATATGTGCTACAAAAGCAGGCACCTACCCCCCTAGATTTTTACGCCAATCTACCACAAATAAATTTAAAATTACAACACAATAACCTCACAAAATATAAGCACCTATTTAAGCATACGCCCACAATTCAAAACAACTCAAGTTAATGTAGCTTAAATTACCAAAGCAAGGCACTGAAAATGCCTAGATGAGCCTCACAGCTCCATAAACACACAGGTTTGGTCCTGGCCTTTCTATTAATTTTTAATAAAATTACACATGCAAGTATCCGCACCCCGGTGAGAATGCCCTCTAGATCTTAAAGATCAAAAGGAGCCGGTATCAAGCACACCCAAACGGTAGCTCACAACGCCTTGCTCAACCACACCCCCACGGGAAACAGCAGTGATAAAAATTAAGCCATGAACGAAAGTTTGACTAAGTTATATTAATCAGAGTTGGTAAATCTCGTGCCAGCCACCGCGGTCATACGATTAACTCAAATTAATAGATCCACGGCGTAAAGGGTGTTTAAGAAAAGAAATCACAATAGAGTTAAATTATAACTAAGCTGTAAAAAGCCCCAGTTAAAGTAAAATAACCTACGAAAGTGACTCTAACAATTCTGATACACGATAGCTAGGACCCAAACTGGGATTAGATACCCCACTATGCCTAGCCCTAAACCTAAATAGTTATATAACAAAACTATTCGCCAGAGTACTACTCGCAACAGCCTGAAACTCAAAGGACTTGGCGGTGCTTCACACCCACCTAGAGGAGCCTGTTCTATAATCGATAAACCCCGATAAACCTTACCAACTCTTGCCAATTCAGCCTATATACCGCCATCTTCAGCAAACCCTAAAAAGGAACAATAGTAAGCACAATCATAACACATAAAAACGTTAGGTCAAGGTGTAGCTTATGAGTTGGAAAGAAATGGGCTACATTTTCTACATAAGAACACCCACACACGAAAGTTTTTATGAAACTAAAAACCAAAGGAGGATTTAGCAGTAAATCAAGAGTAGAGTGCTTGATTGAATAAGGCCATGAAGCACGCACACACCGCCCGTCACCCTCCTCAAGCACACAGTAGCATAATAACCTATACTTAATTACACAATCATGTAAGAGGAGACAAGTCGTAACAAGGTAAGCATACTGGAAAGTGTGCTTGGACTATCAAAGTATAGCTTAAACTAAAGCACCTAGTTTACACCTAGAAGATCCCACAATACATGAGTACTTTGAACTAAAACTAGCTCAACACACTAAACAGACACAAAATTATACTAAAATAAAATAAAACATTTACCTAACATTAAAGTATAGGAGATAGAAATTTTTATCTTGACGCTATAGAGACAGTACCGTAAGGGAAAGATGAAAGAATAAAATTAAAGTAAAAAAAAGCAAAGATTACCCCTTCTACCTTTTGCATAATGATTTAACCAGAAAAAATCTAACAAAGAGAACTTTAGCTAGACACCCCGAAACCAGACGAGCTACCTATGAGCAGTTTAAAAGAACCAACTCATCTATGTGGCAAAATAGTGAGAAGACTTGTAGGTAGAGGTGAAAAGCCTAACGAGCCTGGTGATAGCTGGTTGTCCGAAAAAGAATTTCAGTTCAACCTTAAAAATACCCCTAAAACTCTAAATTCCAATGTATTTTTAAGAGATAGTCTAAAAAGGTACAGCTTTTTAGAAATGGGTACAACCTTAACTAGAGAGTAAAATCTTAACATTACCATAGTAGGCCTAAAAGCAGCCATCAATTGAGAAAGCGTTAAAGCTCAACAAACCCACTAACATAATTCCAATAATTAATAATAAACTCCTAGCCCAAAATCGGACTAATCTATTAAAACATAGAAGTAATAATGTTAATATGAGTAACAAGAAAACCTTCTCCTCGCACACGCTTACATCAGTAACTAATAATATACTGATAATTAACAACCAATAAACCAAAACAACACTAAAACATTTATTAATTATATTGTTAACCCAACACAGGAGTGCACTAAGGAAAGATTAAAAGAAGTAAAAGGAACTCGGCAAACACAAACCCCGCCTGTTTACCAAAAACATCACCTCTAGCATTACTAGTATTAGAGGCAATGCCTGCCCAGTGACACCAGTTAAACGGCCGCGGTATTCTGACCGTGCAAAGGTAGCATAATCACTTGTTCTCCAAATAAGGACTTGTATGAATGGCCACACGAGGGTTTTACTGTCTCTTACTTCCAATCAGTGAAATTGACCTTCCCGTGAAGAGGCGGGAATAAAAAAATAAGACGAGAAGACCCTATGGAGCTTTAATTAACTAATCCAAAAGTTAAACAAACAAACCACAAAGGGATTAAAACAAAACTTAACATGGATTAGCAATTTCGGTTGGGGTGACCTCGGAGCAAAAAAAACCCTCCGAGTGATTTTAATCTAGACAAACCAGTCAAAATAATCACAATATCATTTATTGATCCAAAATTTTGATCAACGGAACAAGTTACCCTAGGGATAACAGCGCAATCCTATTCTAGAGTCCATATCGACAATAGGGTTTACGACCTCGATGTTGGATCAGGACACCCAAATGGTGCAACCGCTATTAAAGGTTCGTTTGTTCAACGATTAAAGTCCTACGTGATCTGAGTTCAGACCGGAGTAATCCAGGTCGGTTTCTATCTATTATAAATTTCTCCCAGTACGAAAGGATAAGAGAAATGAGACCAACCTCACAAATGTGTCTCAGAGATAATTAATGATATAATCTTAATTTAATTAACTCATAATAAACTCAACCCTAGAACAGGGCACATTAGGGTGGCAGAGACCGGTAATTGCGTAAAACTTAAACCTTTATTATCAGAGGTTCAACTCCTCTCCCTAATATAATGATCATAGTCAACATTCTAAGCCTAATTATTCCTATTCTACTAGCCGTAGCATTCCTCACCTTAGTAGAACGAAAAGTACTAGGTTACATACAACTACGAAAAGGACCCAACGTCGTAGGCCCCTACGGCCTCCTCCAACCCATCGCTGACGCCCTAAAACTATTTACCAAAGAACCCCTACGACCAGCCACATCCTCCATCTCCATATTCATTATCGCACCAATCCTAGCCTTATCCTTAGCACTAACAATATGAATTCCACTACCAATACCCTATCCCCTAATCAACATAAATTTAGGAGTACTATTCATGCTAGCCATATCAAGCCTAGCAGTCTATTCCATCCTATGATCAGGATGAGCATCCAACTCAAAATACGCACTCATCGGAGCCTTACGAGCAGTAGCCCAAACAATTTCATACGAAGTAACACTAGCAATTATCCTACTATCAGTACTCCTAATAAACGGATCATACACTCTATCCACCCTAATCACAACACAAGAACACATTTGAATAATTTTCACATCCTGACCCCTAGCCATAATATGATTTATCTCAACCCTAGCAGAAACCAACCGAGCCCCATTCGACCTCACAGAAGGAGAATCAGAACTCGTATCAGGCTTCAACGTAGAATATGCAGCCGGACCCTTCGCCATATTCTTCATAGCAGAATATGCTAACATCATTATAATAAACGCATTCACAGTAATCCTCTTTCTAGGAGCATTCCACGACCCACACACATCAGAACTATACACAATCAACTTCGTATTAAAAACACTCGCATTAACAACTACCTTCCTATGAATCCGAGCATCATATCCACGATTCCGATATGATCAACTAATACACCTACTATGAAAAAGCTTCCTACCCCTAACACTAGCCCTATGCATATGACACATTTCACTCCCCATTATAACAGCAAGCATCCCCCCACAATCATAGAAATATGTCTGACAAAAGAGTTACTTTGATAGAGTAAAAAATAGAGGTTCAAACCCTCTTATTTCTAGAACAATAGGACTCGAACCTACACCTAAGAATTCAAAATTCTCCGTGCTACCAAAATACACCACATTCTAAAGTAAGGTCAGCTAAGTTAAGCTATCGGGCCCATACCCCGAAAATGTTGGTTCATACCCTTCCCATACTAATAAATCCCATCATCTACACTATCCTTATCATAACTGTAATATTCGGAACCATACTAGTAACAATCAGCTCACACTGACTACTCATCTGAATCGGATTCGAAATAAACCTATTAGCAATAATCCCAGTATTAATAAAAAACTTTAACCCACGAGCCATAGAAGCAGCTACAAAATACTTCCTAACACAAGCCACAGCTTCCATAATCCTAATAATAGCCATCATCATTAACCTCTTATACTCCGGACAATGAACTACCACAAATTTATTTAACCCAATAGCAATAATAATAATAACCCTAGCTCTAGCCATAAAACTAGGACTATCACCCTTCCACTTCTGAGTTCCAGAAGTAACCCAAGGCATTTCACTACAAGCAGGCCTACTACTATTAACATGACAAAAACTAGCTCCACTATCAGTATTATGCCAAATCTCACAATCAATCAACCCCAACCTAATATTAACCATAGCCATACTATCAATTCTAATCGGAGGATGAGGAGGACTAAACCAAACCCAACTTCGAAAAATTATAGCATACTCATCAATTGCACACATAGGATGAATAACAGCAGTACTACCATATAATACAACTATAACAATCCTAAACCTATTAATTTATATCATAATAACACTAACAATATTCATATTACTAATCCACAGCTCAACAACCACAACCCTATCTCTATCCCACACATGAAACAAAATACCCATTATTACAAGCCTAATAATAATAATTCTCCTCTCAATAGGAGGCCTACCCCCATTATCAGGATTTATACCAAAATGAATAATTATTCAAGAAATAACAAAAAATGAAAACATCATCATACCAACACTCATAGCAATAACAGCACTGCTAAACCTCTACTTCTATATACGACTAGCCTACTCCTCCTCACTAACCATATTCCCATCCACAAACAACATAAAAATAAAATGACAATTCGAACACACAAAACAAATAAAACTACTCCCTACAATAATTGTATTATCAACACTAATTCTACCTATAACACCAGCCCTCTCATCCTTAAACTAGGAATTTAGGTTAACATAGACCAAGAGCCTTCAAAGCTCTAAGCAAGTATAAAGTACTTAACTCCTGAAAACCTAAGGACTGCAGGACTCATCCTACATCAATTGAATGCAAATCAAACACTTTAATTAAGCTAAATCCTCACTAGATTGGTGGGATTACATACCCACGAAACTTTTAGTTAACAGCTAAACACCCTAATCAACTGGCTTCAATCTACTTCTCCCGCCGCAGGAAAAAAAAGCGGGAGAAGTCCCGGCAGAATTGAAGCTGCTTCTTTGAATTTGCAATTCAACATGACATTCACCACGGAACTTGGCAAAAAGAGGACTCAACCTCTGTCTTTAGATTTACAGTCTAATGCTTACTCAGCCATTTTACCTATGTTCGTAAATCGTTGATTATACTCAACAAACCACAAAGACATCGGCACCCTATACCTGTTATTTGGTGCCTGAGCTGGAATGGTGGGCACCGCTTTAAGCCTACTAATCCGCGCTGAATTGGGTCAACCCGGAACCTTACTCGGTGACGACCAAATCTATAATGTAATTGTTACAGCCCATGCCTTCGTAATAATTTTCTTTATAGTAATACCCATTATGATCGGAGGCTTTGGCAACTGACTTGTACCATTAATAATTGGAGCCCCAGACATGGCTTTTCCACGCATGAATAACATAAGTTTCTGACTACTTCCACCATCCTTCCTACTACTTCTAGCATCCTCAATAGTAGAAGCCGGAGCAGGTACCGGATGAACTGTTTACCCACCCTTAGCTGGAAACCTAGCCCATGCAGGAGCCTCAGTTGATTTAACAATTTTCTCCCTACACCTTGCAGGTGTATCATCAATCCTAGGAGCCATTAACTTTATCACTACAATTATCAACATAAAACCCCCTGCAATGTCTCAATACCAAACACCCCTATTCGTCTGATCAGTACTAATTACAGCTGTATTACTTTTACTATCCCTGCCAGTTTTAGCAGCTGGCATTACCATGTTACTAACAGACCGCAATCTAAATACAACTTTCTTTGATCCAGCAGGTGGTGGAGACCCTATCCTTTATCAACATTTATTTTGATTTTTTGGACACCCAGAAGTATACATTCTCATCCTACCAGGATTTGGAATAATCTCCCACATCGTAACCTACTACTCAGGTAAAAAAGAACCATTCGGGTACATAGGCATAGTATGAGCCATAATATCCATTGGATTTTTAGGATTTATTGTATGAGCTCACCATATATTTACCGTGGGAATAGACGTAGATACCCGAGCATACTTTACATCCGCTACAATAATTATTGCTATTCCAACCGGAGTAAAAGTATTCAGCTGACTAGCTACCCTCCATGGAGGCAACATCAAATGATCACCCGCAATACTATGAGCTCTAGGCTTCATCTTCCTATTTACCGTAGGGGGTCTAACAGGCATTGTACTAGCTAATTCCTCACTAGATATTGTACTACATGATACATATTATGTAGTCGCTCACTTTCACTATGTATTATCCATAGGAGCAGTATTTGCTATTATAGGAGGCTTCGTTCACTGATTCCCCCTATTCTCCGGATATACACTCAACCAAACATGAGCAAAAATTCACTTCGTAATCATATTTGTAGGAGTAAACATAACATTCTTCCCACAACACTTTCTAGGTCTATCAGGAATACCTCGACGATATTCCGACTACCCTGACGCATACACAGCATGAAATACTATCTCCTCAATAGGCTCATTCATCTCACTAACAGCAGTAGTATTAATAATCTTCATTATCTGAGAAGCATTCGCATCAAAACGAGAGGTGTCTGCAGTAGAACTAACAAGCACAAACCTAGAGTGACTACACGGATGTCCCCCTCCTTACCACACATTTGAAGAACCAACATACATCAACCTAAAATAAGAATAAGAAAGGAAGGAATCGAACCCTCTCCCACTGGTTTCAAGCCAACGTCATAACCACTATGTCTTTCTCAATAATTGAGGTATTAGTAAAACATTACATAACTTTGTCAAAGTTACATTATAGGTGAAAGCCCTATATACCTCTATGGCTTACCCCTTCCAACTAGGCTTTCAAGACGCCACTTCACCTATCATAGAAGAACTCCTACACTTTCACGACCACACCTTAATAATTGTATTCTTAATTAGCTCTTTAGTACTATACATCATCTCACTCATACTAACAACAAAACTGACACACACTAGCACAATAGATGCCCAAGAAGTAGAAACAATTTGAACAATTTTACCTGCTATTATCCTAATCCTAATTGCCCTTCCATCACTACGAATCCTTTACATAATAGACGAAATTAACAATCCAGCCCTAACTGTAAAAACCATAGGACACCAATGATACTGAAGCTACGAATATACAGATTATGAAGACCTTACCTTCGACTCATACATAATCCCCACATTAGACCTCAAACCCGGAGAAATACGACTACTAGAAGTAGATAATCGAATTGTTCTACCAATAGAAATAACAATCCGAATACTAGTATCTTCTGAAGACGTATTACACTCATGAGCCGTCCCATCCCTCGGTCTAAAAACGGATGCTATTCCAGGACGACTAAATCAAACAACTCTAATATCTACACGACCTGGTCTTTATTACGGACAATGCTCAGAAATCTGTGGATCAAACCACAGCTTCATGCCCATCGTACTTGAACTTGTCCCGCTAAAGTACTTCGAAAAATGATCAACATCAATATTAACAGGTTCATTGAGAAGCTAGTTAGCACTAACCTTTTAAGTTAGAGATCGGGAACTTAAACCTCCCCTCAATGATATGCCACAACTAGACACATCTACATGACTCATTACAATTACATCAATAATTATAACATTATTTATTTTATTCCAACTAAAAATCTCAAACCACTCATACCCAGCAAGCCCAGAATCAACTGAACTCAAAACTCAAAAATATAATACCCCTTGAGAAATAAAATGAACGAAAATCTATTTACCTCTTTCATTACCCCTACGATAATAGGACTACCCATTGTCACCTTAATCATTATATTCCCAAGCTTACTATTTCCAAAACCTAAACGACTCATTAATAACCGCATAATCTCCACTCAACAATGATTAATTCAATTAACATCCAAACAAATAATAGCCATTCATAACCAAAAAGGCCAAACCTGATCATTAATACTCATATCCCTAATCATATTTATTGGCTCAACAAACATCCTAGGCCTACTACCACACTCATTCACACCTACCACACAATTATCAATAAATTTGGGTATAGCAATCCCTCTATGATCAGCAACTGTATTTACAGGATTCCGCCATAAAACCAAAGCATCACTAGCTCATTTTCTACCACAAGGAACACCCGCTCCACTAATCCCTATGCTTGTAATTATTGAAACCATTAGCCTATTTATCCAACCAGTAGCCTTAGCCGTACGATTAACAGCCAACATCACAGCAGGACACCTATTAATCCACCTAATCGGAGGAGCCACATTAGCACTACTCAACATCAATACTATAACAGCTTTAATCACATTTACTATTCTTATTTTATTAACCATCCTTGAATTTGCAGTAGCCCTAATCCAAGCCTATGTATTCACACTACTAGTAAGCTTATACCTACACGACAATACATAATGACCCACCAAACACACGCATACCATATAGTAAACCCAAGCCCATGACCACTTACCGGAGCCCTATCAGCCCTCCTAATAACATCAGGCCTAATCATATGATTCCATTTCAATTCTATAGTCCTACTATCCCTAGGATTATTAACTAACACTCTAACAATATACCAATGATGGCGAGACATTGTCCGAGAAAGCACCTTTCAAGGCCACCACACATCAGTTGTCCAAAAAGGCTTGCGATACGGTATAATCCTATTTATTATCTCCGAAGTTCTATTCTTCACCGGATTTTTCTGAGCTTTTTATCATTCAAGCCTAGCACCAACACCTGAATTAGGGGGTTGCTGACCACCAACAGGAATTCACCCACTAAACCCCCTAGAAGTACCCCTACTAAATACCTCAATTCTCCTTGCTTCAGGAGTATCCATTACCTGAGCCCACCATAGCTTAATAGAAGGAGACCGAAAACATATACTCCAAGCACTATCCATTACTATTGCACTAGGAGTATACTTCACCCTTCTCCAAGCCTCAGAATACTATGAAGCACCATTTACAATCTCTGACGGAGTATATGGATCTACCTTTTTCGTAGCCACAGGATTTCACGGATTACACGTAATTATTGGATCTACTTTCCTAACAGTATGCCTCCTACGACAACTGAAATTCCACTTCACATCTAACCATCACTTCGGCTTTGAAGCCGCAGCCTGATACTGACATTTCGTAGATGTTGTATGACTATTCCTCTACGTATCAATCTATTGATGAGGATCCTACTCTTTTAGTATTAAACAGTACAATTGACTTCCAATCAATCAGTTTCGGTAAACTCCGAAAAAGAGTAATAAACATCATACTAACACTACTTACAAACGTAACTCTAGCCTCCTTACTCGTACTAATTGCATTCTGACTACCCCAACTAAACGCATACTCAGAAAAAACAAGCCCATACGAATGTGGATTCGACCCCATAGGATCAGCACGCCTTCCATTTTCAATAAAATTTTTTCTAGTAGCAATTACATTTCTTCTCTTTGACCTAGAAATTGCCCTTCTTCTTCCCCTACCATGAGCATCCCAAACAAACAATCTAAAAACAATACTCACAATAGCACTATTCCTTCTCACCTTACTAGCAGCAAGCCTAGCATACGAATGAACCCAAAAAGGCCTAGAATGAACAGAATATGATAATTAGTTTAAAACAAAACAAATGATTTCGACTCATTAGACTATGATTTATCTCATAATTATCAAATGCCATTAGTTTATATAAACATCATAATAGCATTCACAATCGCCCTTGCAGGACTACTTATATACCGATCTCACCTAATATCCTCACTACTATGCTTAGAGGGAATAATATTATCACTCTTCATCATATCAACTCTAATTGTCCTAAACACACACTTCACCCTAGCTAGCATAATACCCATTATCCTATTAGTATTCGCAGCCTGCGAAGCTGCACTCGGCCTATCCTTATTAGTAATAGTATCCAACACATACGGCACCGACTACGTCCAAAACCTAAACCTCTTACAATGCTAAAAATTATTATCCCAACAACAATATTACTACCCATGACATGAATATCTAAACACAATATAATCTGAATCAACGCAACAGTACATAGCCTCCTCATCAGCCTAATTAGCCTTTCCCTATTAAACCAACTAAACGAAAACAGCCTTAACTTCTCTCTAACATTTTTTTCCGACTCATTATCAGCACCCCTATTGGTCCTAACCACATGACTCCTCCCCCTTATATTAATAGCTAGCCAATCCCACTTATCAAAAGAAACAACAACCCGAAAAAAACTATATATTACTATACTAATCATACTGCAATTGTTCCTAATCATAACCTTCACCGCCACTGAATTAATCCTATTCTACATCCTATTTGAAGCAACACTAGTACCCACATTAATTATTATTACACGCTGAGGAAATCAAACAGAACGACTCAATGCGGGATTTTACTTTCTATTCTACACACTAGCAGGATCCCTACCACTGCTAGTAGCACTAGTTTACATCCAAAACACCACAGGCTCACTAAATTTCCTAATTATCCACTACTGATCTCACCCAATATCCAACACCTGATCAAACATTTTTACATGACTAGCATGCATCATAGCCTTCATAGTAAAAATACCACTGTACGGACTCCACCTTTGACTACCAAAAGCCCATGTAGAAGCCCCCATTGCAGGCTCAATAGTACTTGCAGCCGTACTGCTAAAACTTGGAGGCTATGGCATAATACGAATTACCACCATTCTAGACCCACTAACAAATCTCATAGCCTACCCATTCCTCATACTTTCCATATGAGGCATAATTATAACCAGCTCTATCTGTTTACGCCAAACTGACCTAAAATCCCTAATCGCCTACTCATCAGTAAGCCACATAGCACTTGTAATCGTAGCAATCATAATTCAAACCCCCTGAAGCTTCATAGGAGCCACAGCTCTTATAATTGCCCACGGACTAACATCTTCCATATTATTTTGCCTAGCCAACACTAACTATGAACGAGTACATAGTCGAACTATAATTCTAGCCCGAGGACTACAAACACTCTTACCACTTATAGCAACATGATGACTAATAGCAAGCCTCACAAACTTAGCCCTACCCCCATCCATCAACTTAATCGGAGAATTATTCATCATCACAGCATCATTCTCCTGATCCAACATCACAATTATCCTTATAGGAATAAACATAATAATCACAGCTCTCTACTCTCTCTATATATTAATTATAACACAACGAGGAAAATATACCCACCATATTAATAACATCAAACCCTCATTCACACGAGAAAACGCCCTTATAGCCCTACACATTTTACCACTGCTACTACTAACCCTAAACCCTAAAACAATTCTAGGACCCCTTTACTGTAGATATAGTTTAACAAAAACCCTAGATTGTGAATCTAGTAATAGAAAACTAAATATTCTTATCTACCGAAAAAGTTTGCAAGAACTGCTAACTCATGCTCCCACACCTAAAAACGTGGCTTTTTCAACTTTTAGAGGATGGTAGTTATCCGTTGGTCTTAGGAACCAAAAAATTGGTGCAACTCCAAATAAAAGTAATAAACCCATTCACCTCACTCACATTAACCACATTAATTATTCTAATTATACCAATTATAATATCCAACTCAAACATCTACAAAACCAACCTCTATCCCAACTACGTTAAAACCACCGTATCCTGCGCCTTCACCCTCAGCCTGATCCCCTTACTAATATTTATCCACACAGGCCAAGAAACAATTATTTCAAACTGACACTGAATAACCCTACAAACTGTAGAACTATCCCTTAGCTTCAAAATAGACTACTTCTCAGTAACATTCACTCCCGTAGCATTATTCGTTACATGATCAATTATAGAATTCTCCATATGATACATACACTCAGATCCCTTCATCAACCGATTCTTTAAATACCTATTACTATTCTTAATTACTATAATAATTCTCGTAACCGCTAACAATCTCTTTCAACTCTTCATCGGATGGGAAGGTGTAGGAATCATATCATTCCTACTAATCGGATGATGACACGGACGAACAGACGCCAACACAGCCGCATTACAAGCAATCCTATATAACCGCATTGGAGACATTGGATTTGTCCTATCCATAGCATGGTTTCTATCCCACTCAAACACATGAGACCTCCAACAAATCTTTATTCTAAACAATGAATGTCCAAACATACCATTAATAGGCCTACTCTTAGCCGCAGCAGGAAAATCAGCCCAATTCGGACTACACCCTTGACTACCCTCAGCAATGGAAGGTCCAACCCCCGTATCAGCACTACTACACTCAAGCACAATAGTAGTAGCAGGAGTATTCCTACTTATCCGCTTCTACCCCCTAATAGAAACCAACAAACTAGCTCAAACTATAACATTATGCCTAGGAGCTATTACTACCTTATTTACAGCACTATGTGCAACCACACAAAACGATATCAAAAAAATTGTAGCCTTCTCAACTTCAAGTCAACTAGGCCTAATGATAGTGACAATCGGCATTAACCAACCGCACTTAGCATTTCTTCATATCTGCATGCATGCCTTCTTCAAAGCAATACTATTTATATGCTCCGGATCCATTATCCACAGCCTCAACGACGAACAAGATATCCGAAAAATAGGAGGACTATACAAAGCAATACCATTCACAACAACAGCACTAATTATCGGAAGTCTAGCACTAACAGGAATACCTTATCTCACAGGATTCTACTCAAAAGACCTTATCATTGAAGCAGCAAATACATCCTACACAAACGCCTGAGCCCTACTAATAACACTAATTGCCACATCCCTAACCGCTGCTTACAGTACTCGAATTATCTTTTTTGCACTCCTAGGACAGCCACGTTTTTCACCCCTAGTCCTAATCAATGAAAATAATCCCTTATTAATTAATTCTATTAAACGTCTATTAATCGGAAGCATTTTCGCCGGTTTTATTATCTCCAACAATATCCCACCAATAACAATATCAAACATAACAATACCCCTCTACATAAAAACAACAGCCTTAACAGCAACTATCATAGGCTTCATACTAGCCCTAGAACTAAACAACATAACCTATTATCTAAAATTTAAATACCCATCACAAACATACAAATTCTCCAATATACTAGGGTATTATCCCTCCATCATACACCGTTTAACAACATACCACAACCTATCTATAAGTCAAAAATCCGCATCATCACTACTAGACTTAATCTGACTAGAGACCATTATACCAAAAACAACTTCCTATATCCAAATAAAAATATCAATCATAGTATCTAACCAGAAAGGCTTAATTAAACTATATTTTCTTTCCTTCCTAATTACTATCGTAATAAGCATAATACTATTTAATTACCACGAGTAATCTCTATAATAACAATAACTCCAATAAGCAATGATCAACCAGTAACAATAACTAATCAAGTACCATAACTATACAAAGCAGCAATCCCCATAGCCTCCTCACTAAAAAACCCTGAATCACCTGTATCATAAATTACTCAATCCCCAAGACCATTAAATTTAAAAATAATTTCTACCTCCTCTTCTTCCAACGCATAATAAATCATAATAAACTCCATTATCAAACCAGAAACAAACACCCCAAGAACAGTCTTATTAGAAACTCAAACTTCAGGATATATTTCAGTAGCCATAGCAGTAGTATAACCAAAAACCACCAACATACCACCCAAATAAATCAAAAACACTATCAAACCCAAAAAAGACCCACCAAAATTTAACACAATACCACAACCAACCCCACCACTCACAATCAACCCAAGACCACCATAAATAGGAGAGGGCTTAGAAGAAAAACCAACAAACCCAATAACAAAAATAGTACTTAAAATAAACGCAATATACACTATCATTATTCCTACATGGAATCTAACCATGACCAATGACATGAAAAATCATCGTTGTACTTCAACTACAAGAACCTTAATGACCAACATCCGAAAATCACACCCACTAATAAAAATTATCAACAATGCATTCATTGACCTCCCAGCCCCCTCAAACATCACATCATGATGAAACTTCGGCTCCCTTTTAGGTATCTGCCTAATCTTACAAATCCTAACAGGCCTATTCTTAGCAATACATTACACATCAGACACAACAATAGCCTTCTCATCAGTAACACACATCTGCCGAGACGTAAACTATGGATGAATTATTCGCTACCTACATGCAAACGGAGCATCCATATTCTTCATTTGCTTATTTATCCATGTAGGCCGAGGCCTATACTACGGATCCTATATATTCCTAAAAACATGAAACATCGGAGTAATCTTACTATTTACCGTTATAGCAACAGCATTCATAGGTTACGTCCTACCCTGAGGACAAATATCATTCTGAGGAGCCACAGTCATCACAAACCTATTATCAGCTATTCCCTACATTGGAACAAATCTTGTAGAATGAATCTGAGGAGGCTTCTCCGTCGATAAAGCAACCCTCACACGATTCTTTGCCTTCCACTTCATTCTCCCCTTCATCATCGCAGCCCTCGCAACAGTACACCTCCTATTTCTGCACGAAACCGGATCCAACAACCCAACCGGAATTTCATCAGACATAGACAAAATTCCATTTCACCCATACTATACTATTAAAGACATCTTAGGAGCCCTATTCATAATGCTAGCCCTACTAATCCTAGTACTATTCTCACCAGACTTACTAGGAGACCCAGACAACTACACCCCAGCAAACCCACTAAACACACCACCCCATATTAAACCAGAATGATATTTCCTATTTGCCTACGCCATTCTACGCTCAATTCCCAACAAATTAGGCGGAGTATTAGCCTTAGCGGCCTCCATCTTAATCCTAATCCTAATACCTATACTACATACATCCAAACAACGAAGTATAATATTTCGACCACTAAGTCAATGCCTATTCTGAATACTAGTAGCAGACCTCATCACATTAACATGAATTGGAGGCCAACCCGTAGAACACCCATTTATCATCATCGGCCAACTAGCTTCCATCCTGTATTTCCTAATTATTCTAGTACTAATACCAATCACTAGCATTATCGAAAATCACCTCTTAAAATGAAGAGTCTTTGTAGTATATCAAATACCCTGGCCTTGTAAACCAGAAAAGGAGAATAACCCCTCCCCAAGACTCAAGGAAGGAGACAAACTCCGCCATCAGCACCCAAAGCTGAAATTCTAACTAAACTATTCCCTGCCAACCAAAACATTCATCCTATTCGTATACAAACCAAAACGCCAAGTACCTTATTACTACCTCCAAAAC-AAAAAATCCACAAAAAATCCCACATAAACATACAAATATGTAACTCTAAAAAATTTAACCATAGAAAAACCCCCATAATTTAATATATTATAACCCTATGTACGTCGTGCATTAATTGCTAGTCCCCATGCATATAAGCATGTACATATTATTATTAATATTACATAGTACATATTATTATTGATCGTACATAGTACATTTATATTAAATAAATCCCAGTCAACATGCATATCACCTCCATTAGATCACGAGCTTAATTACCATGCCGCGTGAAACCAGCAACCCGCTTGGCAGGGATCCCTCTTCTCGCTCCGGGCCCATTAACCGTGGGGGTTTCTATAAATGAATTTTATCAGACATCTGGTTCTTACTTCAGGACCATCTCACCTAAAATCGCCCACTCTTTCCTCTTAAATAAGACATCTCGATGGACTAATGACTAATCAGCCCATGCTCACACATAACTGAGGTTTCATACATTTGGTATTTTTTAATTTTTGGGGATGCTTAGACTCAGCTATGGCCGTCCAAGGCCCTAACACAGGCAAATCAATTGTAGCTGGACTTCATAAAACTCATGACCTGGCACGACAATCCAAACAAGGTGCTATTCAGTCAATGGTTACAGGACATAACGTTTGTACACGTGCGTACACGTGCGTACACGTGCGTACACGTGCGTACACGTGCGTACACGTGCGTACACG
>PH68_Porcula_salvania_isolate_PH68_mitochondrion_complete_genome
TACTTACTTAAATATGTGCTACAAAAGCAGGCACCTACCCCCCTAGATTTTTACGCCAATCTACCACAAATAAATTTAAAATTACAACACAATAACCTCACAAAATATAAGCACCTATTTAAGCATACGCCCACAATTCAAAACAACTCAAGTTAATGTAGCTTAAATTACCAAAGCAAGGCACTGAAAATGCCTAGATGAGCCTCACAGCTCCATAAACACACAGGTTTGGTCCTGGCCTTTCTATTAATTTTTAATAAAATTACACATGCAAGTATCCGCACCCCGGTGAGAATGCCCTCTAGATCTTAAAGATCAAAAGGAGCCGGTATCAAGCACACCCAAACGGTAGCTCACAACGCCTTGCTCAACCACACCCCCACGGGAAACAGCAGTGATAAAAATTAAGCCATGAACGAAAGTTTGACTAAGTTATATTAATCAGAGTTGGTAAATCTCGTGCCAGCCACCGCGGTCATACGATTAACTCAAATTAATAGATCCACGGCGTAAAGGGTGTTTAAGAAAAGAAATCACAATAGAGTTAAATTATAACTAAGCTGTAAAAAGCCCCAGTTAAAGTAAAATAACCTACGAAAGTGACTCTAACAATTCTGATACACGATAGCTAGGACCCAAACTGGGATTAGATACCCCACTATGCCTAGCCCTAAACCTAAATAGTTATATAACAAAACTATTCGCCAGAGTACTACTCGCAACAGCCTGAAACTCAAAGGACTTGGCGGTGCTTCACACCCACCTAGAGGAGCCTGTTCTATAATCGATAAACCCCGATAAACCTTACCAACTCTTGCCAATTCAGCCTATATACCGCCATCTTCAGCAAACCCTAAAAAGGAACAATAGTAAGCACAATCATAACACATAAAAACGTTAGGTCAAGGTGTAGCTTATGAGTTGGAAAGAAATGGGCTACATTTTCTACATAAGAACACCCACACACGAAAGTTTTTATGAAACTAAAAACCAAAGGAGGATTTAGCAGTAAATCAAGAGTAGAGTGCTTGATTGAATAAGGCCATGAAGCACGCACACACCGCCCGTCACCCTCCTCAAGCACACAGTAGCATAATAACCTATACTTAATTACACAATCATGTAAGAGGAGACAAGTCGTAACAAGGTAAGCATACTGGAAAGTGTGCTTGGACTATCAAAGTATAGCTTAAACTAAAGCACCTAGTTTACACCTAGAAGATCCCACAATACATGAGTACTTTGAACTAAAACTAGCTCAACACACTAAACAGACACAAAATTATACTAAAATAAAATAAAACATTTACCTAACATTAAAGTATAGGAGATAGAAATTTTTATCTTGACGCTATAGAGACAGTACCGTAAGGGAAAGATGAAAGAATAAAATTAAAGTAAAAAAAAGCAAAGATTACCCCTTCTACCTTTTGCATAATGATTTAACCAGAAAAAATCTAACAAAGAGAACTTTAGCTAGACACCCCGAAACCAGACGAGCTACCTATGAGCAGTTTAAAAGAACCAACTCATCTATGTGGCAAAATAGTGAGAAGACTTGTAGGTAGAGGTGAAAAGCCTAACGAGCCTGGTGATAGCTGGTTGTCCGAAAAAGAATTTCAGTTCAACCTTAAAAATACCCCTAAAACTCTAAATTCCAATGTATTTTTAAGAGATAGTCTAAAAAGGTACAGCTTTTTAGAAATGGGTACAACCTTAACTAGAGAGTAAAATCTTAACATTACCATAGTAGGCCTAAAAGCAGCCATCAATTGAGAAAGCGTTAAAGCTCAACAAACCCACTAACATAATTCCAATAATTAATAATAAACTCCTAGCCCAAAATCGGACTAATCTATTAAAACATAGAAGTAATAATGTTAATATGAGTAACAAGAAAACCTTCTCCTCGCACACGCTTACATCAGTAACTAATAATATACTGATAATTAACAACCAATAAACCAAAACAACACTAAAACATTTATTAATTATATTGTTAACCCAACACAGGAGTGCACTAAGGAAAGATTAAAAGAAGTAAAAGGAACTCGGCAAACACAAACCCCGCCTGTTTACCAAAAACATCACCTCTAGCATTACTAGTATTAGAGGCAATGCCTGCCCAGTGACACCAGTTAAACGGCCGCGGTATTCTGACCGTGCAAAGGTAGCATAATCACTTGTTCTCCAAATAAGGACTTGTATGAATGGCCACACGAGGGTTTTACTGTCTCTTACTTCCAATCAGTGAAATTGACCTTCCCGTGAAGAGGCGGGAATAAAAAAATAAGACGAGAAGACCCTATGGAGCTTTAATTAACTAATCCAAAAGTTAAACAAACAAACCACAAAGGGATTAAAACAAAACTTAACATGGATTAGCAATTTCGGTTGGGGTGACCTCGGAGCAAAAAAAACCCTCCGAGTGATTTTAATCTAGACAAACCAGTCAAAATAATCACAATATCATTTATTGATCCAAAATTTTGATCAACGGAACAAGTTACCCTAGGGATAACAGCGCAATCCTATTCTAGAGTCCATATCGACAATAGGGTTTACGACCTCGATGTTGGATCAGGACACCCAAATGGTGCAACCGCTATTAAAGGTTCGTTTGTTCAACGATTAAAGTCCTACGTGATCTGAGTTCAGACCGGAGTAATCCAGGTCGGTTTCTATCTATTATAAATTTCTCCCAGTACGAAAGGATAAGAGAAATGAGACCAACCTCACAAATGTGTCTCAGAGATAATTAATGATATAATCTTAATTTAATTAACTCATAATAAACTCAACCCTAGAACAGGGCACATTAGGGTGGCAGAGACCGGTAATTGCGTAAAACTTAAACCTTTATTATCAGAGGTTCAACTCCTCTCCCTAATATAATGATCATAGTCAACATTCTAAGCCTAATTATTCCTATTCTACTAGCCGTAGCATTCCTCACCTTAGTAGAACGAAAAGTACTAGGTTACATACAACTACGAAAAGGACCCAACGTCGTAGGCCCCTACGGCCTCCTCCAACCCATCGCTGACGCCCTAAAACTATTTACCAAAGAACCCCTACGACCAGCCACATCCTCCATCTCCATATTCATTATCGCACCAATCCTAGCCTTATCCTTAGCACTAACAATATGAATTCCACTACCAATACCCTATCCCCTAATCAACATAAATTTAGGAGTACTATTCATGCTAGCCATATCAAGCCTAGCAGTCTATTCCATCCTATGATCAGGATGAGCATCCAACTCAAAATACGCACTCATCGGAGCCTTACGAGCAGTAGCCCAAACAATTTCATACGAAGTAACACTAGCAATTATCCTACTATCAGTACTCCTAATAAACGGATCATACACTCTATCCACCCTAATCACAACACAAGAACACATTTGAATAATTTTCACATCCTGACCCCTAGCCATAATATGATTTATCTCAACCCTAGCAGAAACCAACCGAGCCCCATTCGACCTCACAGAAGGAGAATCAGAACTCGTATCAGGCTTCAACGTAGAATATGCAGCCGGACCCTTCGCCATATTCTTCATAGCAGAATATGCTAACATCATTATAATAAACGCATTCACAGTAATCCTCTTTCTAGGAGCATTCCACGACCCACACACATCAGAACTATACACAATCAACTTCGTATTAAAAACACTCGCATTAACAACTACCTTCCTATGAATCCGAGCATCATATCCACGATTCCGATATGATCAACTAATACACCTACTATGAAAAAGCTTCCTACCCCTAACACTAGCCCTATGCATATGACACATTTCACTCCCCATTATAACAGCAAGCATCCCCCCACAATCATAGAAATATGTCTGACAAAAGAGTTACTTTGATAGAGTAAAAAATAGAGGTTCAAACCCTCTTATTTCTAGAACAATAGGACTCGAACCTACACCTAAGAATTCAAAATTCTCCGTGCTACCAAAATACACCACATTCTAAAGTAAGGTCAGCTAAGTTAAGCTATCGGGCCCATACCCCGAAAATGTTGGTTCATACCCTTCCCATACTAATAAATCCCATCATCTACACTATCCTTATCATAACTGTAATATTCGGAACCATACTAGTAACAATCAGCTCACACTGACTACTCATCTGAATCGGATTCGAAATAAACCTATTAGCAATAATCCCAGTATTAATAAAAAACTTTAACCCACGAGCCATAGAAGCAGCTACAAAATACTTCCTAACACAAGCCACAGCTTCCATAATCCTAATAATAGCCATCATCATTAACCTCTTATACTCCGGACAATGAACTACCACAAATTTATTTAACCCAATAGCAATAATAATAATAACCCTAGCTCTAGCCATAAAACTAGGACTATCACCCTTCCACTTCTGAGTTCCAGAAGTAACCCAAGGCATTTCACTACAAGCAGGCCTACTACTATTAACATGACAAAAACTAGCTCCACTATCAGTATTATGCCAAATCTCACAATCAATCAACCCCAACCTAATATTAACCATAGCCATACTATCAATTCTAATCGGAGGATGAGGAGGACTAAACCAAACCCAACTTCGAAAAATTATAGCATACTCATCAATTGCACACATAGGATGAATAACAGCAGTACTACCATATAATACAACTATAACAATCCTAAACCTATTAATTTATATCATAATAACACTAACAATATTCATATTACTAATCCACAGCTCAACAACCACAACCCTATCTCTATCCCACACATGAAACAAAATACCCATTATTACAAGCCTAATAATAATAATTCTCCTCTCAATAGGAGGCCTACCCCCATTATCAGGATTTATACCAAAATGAATAATTATTCAAGAAATAACAAAAAATGAAAACATCATCATACCAACACTCATAGCAATAACAGCACTGCTAAACCTCTACTTCTATATACGACTAGCCTACTCCTCCTCACTAACCATATTCCCATCCACAAACAACATAAAAATAAAATGACAATTCGAACACACAAAACAAATAAAACTACTCCCTACAATAATTGTATTATCAACACTAATTCTACCTATAACACCAGCCCTCTCATCCTTAAACTAGGAATTTAGGTTAACATAGACCAAGAGCCTTCAAAGCTCTAAGCAAGTATAAAGTACTTAACTCCTGAAAACCTAAGGACTGCAGGACTCATCCTACATCAATTGAATGCAAATCAAACACTTTAATTAAGCTAAATCCTCACTAGATTGGTGGGATTACATACCCACGAAACTTTTAGTTAACAGCTAAACACCCTAATCAACTGGCTTCAATCTACTTCTCCCGCCGCAGGAAAAAAAAGCGGGAGAAGTCCCGGCAGAATTGAAGCTGCTTCTTTGAATTTGCAATTCAACATGACATTCACCACGGAACTTGGCAAAAAGAGGACTCAACCTCTGTCTTTAGATTTACAGTCTAATGCTTACTCAGCCATTTTACCTATGTTCGTAAATCGTTGATTATACTCAACAAACCACAAAGACATCGGCACCCTATACCTGTTATTTGGTGCCTGAGCTGGAATGGTGGGCACCGCTTTAAGCCTACTAATCCGCGCTGAATTGGGTCAACCCGGAACCTTACTCGGTGACGACCAAATCTATAATGTAATTGTTACAGCCCATGCCTTCGTAATAATTTTCTTTATAGTAATACCCATTATGATCGGAGGCTTTGGCAACTGACTTGTACCATTAATAATTGGAGCCCCAGACATGGCTTTTCCACGCATGAATAACATAAGTTTCTGACTACTTCCACCATCCTTCCTACTACTTCTAGCATCCTCAATAGTAGAAGCCGGAGCAGGTACCGGATGAACTGTTTACCCACCCTTAGCTGGAAACCTAGCCCATGCAGGAGCCTCAGTTGATTTAACAATTTTCTCCCTACACCTTGCAGGTGTATCATCAATCCTAGGAGCCATTAACTTTATCACTACAATTATCAACATAAAACCCCCTGCAATGTCTCAATACCAAACACCCCTATTCGTCTGATCAGTACTAATTACAGCTGTATTACTTTTACTATCCCTGCCAGTTTTAGCAGCTGGCATTACCATGTTACTAACAGACCGCAATCTAAATACAACTTTCTTTGATCCAGCAGGTGGTGGAGACCCTATCCTTTATCAACATTTATTTTGATTTTTTGGACACCCAGAAGTATACATTCTCATCCTACCAGGATTTGGAATAATCTCCCACATCGTAACCTACTACTCAGGTAAAAAAGAACCATTCGGGTACATAGGCATAGTATGAGCCATAATATCCATTGGATTTTTAGGATTTATTGTATGAGCTCACCATATATTTACCGTGGGAATAGACGTAGATACCCGAGCATACTTTACATCCGCTACAATAATTATTGCTATTCCAACCGGAGTAAAAGTATTCAGCTGACTAGCTACCCTCCATGGAGGCAACATCAAATGATCACCCGCAATACTATGAGCTCTAGGCTTCATCTTCCTATTTACCGTAGGGGGTCTAACAGGCATTGTACTAGCTAATTCCTCACTAGATATTGTACTACATGATACATATTATGTAGTCGCTCACTTTCACTATGTATTATCCATAGGAGCAGTATTTGCTATTATAGGAGGCTTCGTTCACTGATTCCCCCTATTCTCCGGATATACACTCAACCAAACATGAGCAAAAATTCACTTCGTAATCATATTTGTAGGAGTAAACATAACATTCTTCCCACAACACTTTCTAGGTCTATCAGGAATACCTCGACGATATTCCGACTACCCTGACGCATACACAGCATGAAATACTATCTCCTCAATAGGCTCATTCATCTCACTAACAGCAGTAGTATTAATAATCTTCATTATCTGAGAAGCATTCGCATCAAAACGAGAGGTGTCTGCAGTAGAACTAACAAGCACAAACCTAGAGTGACTACACGGATGTCCCCCTCCTTACCACACATTTGAAGAACCAACATACATCAACCTAAAATAAGAATAAGAAAGGAAGGAATCGAACCCTCTCCCACTGGTTTCAAGCCAACGTCATAACCACTATGTCTTTCTCAATAATTGAGGTATTAGTAAAACATTACATAACTTTGTCAAAGTTACATTATAGGTGAAAGCCCTATATACCTCTATGGCTTACCCCTTCCAACTAGGCTTTCAAGACGCCACTTCACCTATCATAGAAGAACTCCTACACTTTCACGACCACACCTTAATAATTGTATTCTTAATTAGCTCTTTAGTACTATACATCATCTCACTCATACTAACAACAAAACTGACACACACTAGCACAATAGATGCCCAAGAAGTAGAAACAATTTGAACAATTTTACCTGCTATTATCCTAATCCTAATTGCCCTTCCATCACTACGAATCCTTTACATAATAGACGAAATTAACAATCCAGCCCTAACTGTAAAAACCATAGGACACCAATGATACTGAAGCTACGAATATACAGATTATGAAGACCTTACCTTCGACTCATACATAATCCCCACATCAGACCTCAAACCCGGAGAAATACGACTACTAGAAGTAGATAATCGAATTGTTCTACCAATAGAAATAACAATCCGAATACTAGTATCTTCTGAAGACGTATTACACTCATGAGCCGTCCCATCCCTCGGTCTAAAAACGGATGCTATTCCAGGACGACTAAATCAAACAACTCTAATATCTACACGACCTGGTCTTTATTACGGACAATGCTCAGAAATCTGTGGATCAAACCACAGCTTCATGCCCATCGTACTTGAACTTGTCCCGCTAAAGTACTTCGAAAAATGATCAACATCAATATTAACAGGTTCATTGAGAAGCTAGTTAGCACTAACCTTTTAAGTTAGAGATCGGGAACTTAAACCTCCCCTCAATGATATGCCACAACTAGACACATCTACATGACTCATTACAATTACATCAATAATTATAACATTATTTATTTTATTCCAACTAAAAATCTCAAACCACTCATACCCAGCAAGCCCAGAATCAACTGAACTCAAAACTCAAAAATATAATACCCCTTGAGAAATAAAATGAACGAAAATCTATTTACCTCTTTCATTACCCCTACGATAATAGGACTACCCATTGTCACCTTAATCATTATATTCCCAAGCTTACTATTTCCAAAACCTAAACGACTCATTAATAACCGCATAATCTCCACTCAACAATGATTAATTCAATTAACATCCAAACAAATAATAGCCATTCATAACCAAAAAGGCCAAACCTGATCATTAATACTCATATCCCTAATCATATTTATTGGCTCAACAAACATCCTAGGCCTACTACCACACTCATTCACACCTACCACACAATTATCAATAAATTTGGGTATAGCAATCCCTCTATGATCAGCAACTGTATTTACAGGATTCCGCCATAAAACCAAAGCATCACTAGCTCATTTTCTACCACAAGGAACACCCGCTCCACTAATCCCTATGCTTGTAATTATTGAAACCATTAGCCTATTTATCCAACCAGTAGCCTTAGCCGTACGATTAACAGCCAACATCACAGCAGGACACCTATTAATCCACCTAATCGGAGGAGCCACATTAGCACTACTCAACATCAATACTATAACAGCTTTAATCACATTTACTATTCTTATTTTATTAACCATCCTTGAATTTGCAGTAGCCCTAATCCAAGCCTATGTATTCACACTACTAGTAAGCTTATACCTACACGACAATACATAATGACCCACCAAACACACGCATACCATATAGTAAACCCAAGCCCATGACCACTTACCGGAGCCCTATCAGCCCTCCTAATAACATCAGGCCTAATCATATGATTCCATTTCAATTCTATAGTCCTACTATCCCTAGGATTATTAACTAACACTCTAACAATATACCAATGATGGCGAGACATTGTCCGAGAAAGCACCTTTCAAGGCCACCACACATCAGTTGTCCAAAAAGGCTTGCGATACGGTATAATCCTATTTATTATCTCCGAAGTTCTATTCTTCACCGGATTTTTCTGAGCTTTTTATCATTCAAGCCTAGCACCAACACCTGAATTAGGGGGTTGCTGACCACCAACAGGAATTCACCCACTAAACCCCCTAGAAGTACCCCTACTAAATACCTCAATTCTCCTTGCTTCAGGAGTATCCATTACCTGAGCCCACCATAGCTTAATAGAAGGAGACCGAAAACATATACTCCAAGCACTATCCATTACTATTGCACTAGGAGTATACTTCACCCTTCTCCAAGCCTCAGAATACTATGAAGCACCATTTACAATCTCTGACGGAGTATATGGATCTACCTTTTTCGTAGCCACAGGATTTCACGGATTACACGTAATTATTGGATCTACTTTCCTAACAGTATGCCTCCTACGACAACTGAAATTCCACTTCACATCTAACCATCACTTCGGCTTTGAAGCCGCAGCCTGATACTGACATTTCGTAGATGTTGTATGACTATTCCTCTACGTATCAATCTATTGATGAGGATCCTACTCTTTTAGTATTAAACAGTACAATTGACTTCCAATCAATCAGTTTCGGTAAACTCCGAAAAAGAGTAATAAACATCATACTAACACTACTTACAAACGTAACTCTAGCCTCCTTACTCGTACTAATTGCATTCTGACTACCCCAACTAAACGCATACTCAGAAAAAACAAGCCCATACGAATGTGGATTCGACCCCATAGGATCAGCACGCCTTCCATTTTCAATAAAATTTTTTCTAGTAGCAATTACATTTCTTCTCTTTGACCTAGAAATTGCCCTTCTTCTTCCCCTACCATGAGCATCCCAAACAAACAATCTAAAAACAATACTCACAATAGCACTATTCCTTCTCACCTTACTAGCAGCAAGCCTAGCATACGAATGAACCCAAAAAGGCCTAGAATGAACAGAATATGATAATTAGTTTAAAACAAAACAAATGATTTCGACTCATTAGACTATGATTTATCTCATAATTATCAAATGCCATTAGTTTATATAAACATCATAATAGCATTCACAATCGCCCTTGCAGGACTACTTATATACCGATCTCACCTAATATCCTCACTACTATGCTTAGAGGGAATAATATTATCACTCTTCATCATATCAACTCTAATTGTCCTAAACACACACTTCACCCTAGCTAGCATAATACCCATTATCCTATTAGTATTCGCAGCCTGCGAAGCTGCACTCGGCCTATCCTTATTAGTAATAGTATCCAACACATACGGCACCGACTACGTCCAAAACCTAAACCTCTTACAATGCTAAAAATTATTATCCCAACAACAATATTACTACCCATGACATGAATATCTAAACACAATATAATCTGAATCAACGCAACAGTACATAGCCTCCTCATCAGCCTAATTAGCCTTTCCCTATTAAACCAACTAAACGAAAACAGCCTTAACTTCTCTCTAACATTTTTTTCCGACTCATTATCAGCACCCCTATTGGTCCTAACCACATGACTCCTCCCCCTTATATTAATAGCTAGCCAATCCCACTTATCAAAAGAAACAACAACCCGAAAAAAACTATATATTACTATACTAATCATACTGCAATTGTTCCTAATCATAACCTTCACCGCCACTGAATTAATCCTATTCTACATCCTATTTGAAGCAACACTAGTACCCACATTAATTATTATTACACGCTGAGGAAATCAAACAGAACGACTCAATGCGGGATTTTACTTTCTATTCTACACACTAGCAGGATCCCTACCACTGCTAGTAGCACTAGTTTACATCCAAAACACCACAGGCTCACTAAATTTCCTAATTATCCACTACTGATCTCACCCAATATCCAACACCTGATCAAACATTTTTACATGACTAGCATGCATCATAGCCTTCATAGTAAAAATACCACTGTACGGACTCCACCTTTGACTACCAAAAGCCCATGTAGAAGCCCCCATTGCAGGCTCAATAGTACTTGCAGCCGTACTGCTAAAACTTGGAGGCTATGGCATAATACGAATTACCACCATTCTAGACCCACTAACAAATCTCATAGCCTACCCATTCCTCATACTTTCCATATGAGGCATAATTATAACCAGCTCTATCTGTTTACGCCAAACTGACCTAAAATCCCTAATCGCCTACTCATCAGTAAGCCACATAGCACTTGTAATCGTAGCAATCATAATTCAAACCCCCTGAAGCTTCATAGGAGCCACAGCTCTTATAATTGCCCACGGACTAACATCTTCCATATTATTTTGCCTAGCCAACACTAACTATGAACGAGTACATAGTCGAACTATAATTCTAGCCCGAGGACTACAAACACTCTTACCACTTATAGCAACATGATGACTAATAGCAAGCCTCACAAACTTAGCCCTACCCCCATCCATCAACTTAATCGGAGAATTATTCATCATCACAGCATCATTCTCCTGATCCAACATCACAATTATCCTTATAGGAATAAACATAATAATCACAGCTCTCTACTCTCTCTATATATTAATTATAACACAACGAGGAAAATATACCCACCATATTAATAACATCAAACCCTCATTCACACGAGAAAACGCCCTTATAGCCCTACACATTTTACCACTGCTACTACTAACCCTAAACCCTAAAACAATTCTAGGACCCCTTTACTGTAGATATAGTTTAACAAAAACCCTAGATTGTGAATCTAGTAATAGAAAACTAAATATTCTTATCTACCGAAAAAGTTTGCAAGAACTGCTAACTCATGCTCCCACACCTAAAAACGTGGCTTTTTCAACTTTTAGAGGATGGTAGTTATCCGTTGGTCTTAGGAACCAAAAAATTGGTGCAACTCCAAATAAAAGTAATAAACCCATTCACCTCACTCACATTAACCACATTAATTATTCTAATTATACCAATTATAATATCCAACTCAAACATCTACAAAACCAACCTCTATCCCAACTACGTTAAAACCACCGTATCCTGCGCCTTCACCCTCAGCCTGATCCCCTTACTAATATTTATCCACACAGGCCAAGAAACAATTATTTCAAACTGACACTGAATAACCCTACAAACTGTAGAACTATCCCTTAGCTTCAAAATAGACTACTTCTCAGTAACATTCACTCCCGTAGCATTATTCGTTACATGATCAATTATAGAATTCTCCATATGATACATACACTCAGATCCCTTCATCAACCGATTCTTTAAATACCTATTACTATTCTTAATTACTATAATAATTCTCGTAACCGCTAACAATCTCTTTCAACTCTTCATCGGATGGGAAGGTGTAGGAATCATATCATTCCTACTAATCGGATGATGACACGGACGAACAGACGCCAACACAGCCGCATTACAAGCAATCCTATATAACCGCATTGGAGACATTGGATTTGTCCTATCCATAGCATGGTTTCTATCCCACTCAAACACATGAGACCTCCAACAAATCTTTATTCTAAACAATGAATGTCCAAACATACCATTAATAGGCCTACTCTTAGCCGCAGCAGGAAAATCAGCCCAATTCGGACTACACCCTTGACTACCCTCAGCAATGGAAGGTCCAACCCCCGTATCAGCACTACTACACTCAAGCACAATAGTAGTAGCAGGAGTATTCCTACTTATCCGCTTCTACCCCCTAATAGAAACCAACAAACTAGCTCAAACTATAACATTATGCCTAGGAGCTATTACTACCTTATTTACAGCACTATGTGCAATCACACAAAACGATATCAAAAAAATTGTAGCCTTCTCAACTTCAAGTCAACTAGGCCTAATGATAGTGACAATCGGCATTAACCAACCGCACTTAGCATTTCTTCATATCTGCATGCATGCCTTCTTCAAAGCAATACTATTTATATGCTCCGGATCCATTATCCACAGCCTCAACGACGAACAAGATATCCGAAAAATAGGAGGACTATACAAAGCAATACCATTCACAACAACAGCACTAATTATCGGAAGTCTAGCACTAACAGGAATACCTTATCTCACAGGATTCTACTCAAAAGACCTTATCATTGAAGCAGCAAATACATCCTACACAAACGCCTGAGCCCTACTAATAACACTAATTGCCACATCCCTAACCGCTGCTTACAGTACTCGAATTATCTTTTTTGCACTCCTAGGACAGCCACGTTTTTCACCCCTAGTCCTAATCAATGAAAATAATCCCTTATTAATTAATTCTATTAAACGTCTATTAATCGGAAGCATTTTCGCCGGTTTTATTATCTCCAACAATATCCCACCAATAACAATATCAAACATAACAATACCCCTCTACATAAAAACAACAGCCTTAACAGCAACTATCATAGGCTTCATACTAGCCCTAGAACTAAACAACATAACCTATTATCTAAAATTTAAATACCCATCACAAACATACAAATTCTCCAATATACTAGGGTATTATCCCTCCATCATACACCGTTTAACAACATACCACAACCTATCTATAAGTCAAAAATCCGCATCATCACTACTAGACTTAATCTGACTAGAGACCATTATACCAAAAACAACTTCCTATATCCAAATAAAAATATCAATCATAGTATCTAACCAGAAAGGCTTAATTAAACTATATTTTCTTTCCTTCCTAATTACTATCGTAATAAGCATAATACTATTTAATTACCACGAGTAATCTCTATAATAACAATAACTCCAATAAGCAATGATCAACCAGTAACAATAACTAATCAAGTACCATAACTATACAAAGCAGCAATCCCCATAGCCTCCTCACTAAAAAACCCTGAATCACCTGTATCATAAATTACTCAATCCCCAAGACCATTAAATTTAAAAATAATTTCTACCTCCTCTTCTTCCAACGCATAATAAATCATAATAAACTCCATTATCAAACCAGAAACAAACACCCCAAGAACAGTCTTATTAGAAACTCAAACTTCAGGATATATTTCAGTAGCCATAGCAGTAGTATAACCAAAAACCACCAACATACCACCCAAATAAATCAAAAACACTATCAAACCCAAAAAAGACCCACCAAAATTTAACACAATACCACAACCAACCCCACCACTCACAATCAACCCAAGACCACCATAAATAGGAGAGGGCTTAGAAGAAAAACCAACAAACCCAATAACAAAAATAGTACTTAAAATAAACGCAATATACACTATCATTATTCCTACATGGAATCTAACCATGACCAATGACATGAAAAATCATCGTTGTACTTCAACTACAAGAACCTTAATGACCAACATCCGAAAATCACACCCACTAATAAAAATTATCAACAATGCATTCATTGACCTCCCAGCCCCCTCAAACATCACATCATGATGAAACTTCGGCTCCCTTTTAGGTATCTGCCTAATCTTACAAATCCTAACAGGCCTATTCTTAGCAATACATTACACATCAGACACAACAATAGCCTTCTCATCAGTAACACACATCTGCCGAGACGTAAACTATGGATGAATTATTCGCTACCTACATGCAAACGGAGCATCCATATTCTTCATTTGCTTATTTATCCATGTAGGCCGAGGCCTATACTACGGATCCTATATATTCCTAAAAACATGAAACATCGGAGTAATCTTACTATTTACCGTTATAGCAACAGCATTCATAGGTTACGTCCTACCCTGAGGACAAATATCATTCTGAGGAGCCACAGTCATCACAAACCTATTATCAGCTATTCCCTACATTGGAACAAATCTTGTAGAATGAATCTGAGGAGGCTTCTCCGTCGATAAAGCAACCCTCACACGATTCTTTGCCTTCCACTTCATTCTCCCCTTCATCATCGCAGCCCTCGCAACAGTACACCTCCTATTTCTGCACGAAACCGGATCCAACAACCCAACCGGAATTTCATCAGACATAGACAAAATTCCATTTCACCCATACTATACTATTAAAGACATCTTAGGAGCCCTATTCATAATGCTAGCCCTACTAATCCTAGTACTATTCTCACCAGACTTACTAGGAGACCCAGACAACTACACCCCAGCAAACCCACTAAACACACCACCCCATATTAAACCAGAATGATATTTCCTATTTGCCTACGCCATTCTACGCTCAATTCCCAACAAATTAGGCGGAGTATTAGCCTTAGCGGCCTCCATCTTAATCCTAATCCTAATACCTATACTACATACATCCAAACAACGAAGTATAATATTTCGACCACTAAGTCAATGCCTATTCTGAATACTAGTAGCAGACCTCATCACATTAACATGAATTGGAGGCCAACCCGTAGAACACCCATTTATCATCATCGGCCAACTAGCTTCCATCCTGTATTTCCTAATTATTCTAGTACTAATACCAATCACTAGCATTATCGAAAATCACCTCTTAAAATGAAGAGTCTTTGTAGTATATCAAATACCCTGGCCTTGTAAACCAGAAAAGGAGAATAACCCCTCCCCAAGACTCAAGGAAGGAGACAAACTCCGCCATCAGCACCCAAAGCTGAAATTCTAACTAAACTATTCCCTGCCAACCAAAACATTCATCCTATTCGTATACAAACCAAAACGCCAAGTACCTTATTACTACCTCCAAAACAAAAAAATCCACAAAAAATCCCACATAAACATACAAATATGTAACTCTAAAAAATTTAACCATAGAAAAACCCCCATAATTTAATATATTATAACCCTATGTACGTCGTGCATTAATTGCTAGTCCCCATGCATATAAGCATGTACATATTATTATTAATATTACATAGTACATATTATTATTGATCGTACATAGTACATTTATATTAAATAAATCCCAGTCAACATGCATATCACCTCCATTAGATCACGAGCTTAATTACCATGCCGCGTGAAACCAGCAACCCGCTTGGCAGGGATCCCTCTTCTCGCTCCGGGCCCATTAACCGTGGGGGTTTCTATAAATGAATTTTATCAGACATCTGGTTCTTACTTCAGGACCATCTCACCTAAAATCGCCCACTCTTTCCTCTTAAATAAGACATCTCGATGGACTAATGACTAATCAGCCCATGCTCACACATAACTGAGGTTTCATACATTTGGTATTTTTTAATTTTTGGGGATGCTTAGACTCAGCTATGGCCGTCCAAGGCCCTAACACAGGCAAATCAATTGTAGCTGGACTTCATAAAACTCATGACCTGGCACGACAATCCAAACAAGGTGCTATTCAGTCAATGGTTACAGGACATAACGTTTGTACACGTGCGTACACGTGCGTACACGTGCGTACACGTGCGTACACGTGCGTACACGTGCGTACACG
>PH35_Porcula_salvania_isolate_PH35_mitochondrion_complete_genome
TACTTACTTAAATATGTGCTACAAAAGCAGGCACCTACCCCCCTAGATTTTTACGCCAATCTACCACAAATAAATTTAAAATTACAACACAATAACCTCACAAAATATAAGCACCTATTTAAGCATACGCCCACAATTCAAAACAACTCAAGTTAATGTAGCTTAAATTACCAAAGCAAGGCACTGAAAATGCCTAGATGAGCCTCACAGCTCCATAAACACACAGGTTTGGTCCTGGCCTTTCTATTAATTTTTAATAAAATTACACATGCAAGTATCCGCACCCCGGTGAGAATGCCCTCTAGATCTTAAAGATCAAAAGGAGCCGGTATCAAGCACACCCAAACGGTAGCTCACAACGCCTTGCTCAACCACACCCCCACGGGAAACAGCAGTGATAAAAATTAAGCCATGAACGAAAGTTTGACTAAGTTATATTAATCAGAGTTGGTAAATCTCGTGCCAGCCACCGCGGTCATACGATTAACTCAAATTAATAGATCCACGGCGTAAAGGGTGTTTAAGAAAAGAAATCACAATAGAGTTAAATTATAACTAAGCTGTAAAAAGCCCCAGTTAAAGTAAAATAACCTACGAAAGTGACTCTAACAATTCTGATACACGATAGCTAGGACCCAAACTGGGATTAGATACCCCACTATGCCTAGCCCTAAACCTAAATAGTTATATAACAAAACTATTCGCCAGAGTACTACTCGCAACAGCCTGAAACTCAAAGGACTTGGCGGTGCTTCACACCCACCTAGAGGAGCCTGTTCTATAATCGATAAACCCCGATAAACCTTACCAACTCTTGCCAATTCAGCCTATATACCGCCATCTTCAGCAAACCCTAAAAAGGAACAATAGTAAGCACAATCATAACACATAAAAACGTTAGGTCAAGGTGTAGCTTATGAGTTGGAAAGAAATGGGCTACATTTTCTACATAAGAACACCCACACACGAAAGTTTTTATGAAACTAAAAACCAAAGGAGGATTTAGCAGTAAATCAAGAGTAGAGTGCTTGATTGAATAAGGCCATGAAGCACGCACACACCGCCCGTCACCCTCCTCAAGCACACAGTAGCATAATAACCTATACTTAATTACACAATCATGTAAGAGGAGACAAGTCGTAACAAGGTAAGCATACTGGAAAGTGTGCTTGGACTATCAAAGTATAGCTTAAACTAAAGCACCTAGTTTACACCTAGAAGATCCCACAATACATGAGTACTTTGAACTAAAACTAGCTCAACACACTAAACAGACACAAAATTATACTAAAATAAAATAAAACATTTACCTAACATTAAAGTATAGGAGATAGAAATTTTTATCTTGACGCTATAGAGACAGTACCGTAAGGGAAAGATGAAAGAATAAAATTAAAGTAAAAAAAAGCAAAGATTACCCCTTCTACCTTTTGCATAATGATTTAACCAGAAAAAATCTAACAAAGAGAACTTTAGCTAGACACCCCGAAACCAGACGAGCTACCTATGAGCAGTTTAAAAGAACCAACTCATCTATGTGGCAAAATAGTGAGAAGACTTGTAGGTAGAGGTGAAAAGCCTAACGAGCCTGGTGATAGCTGGTTGTCCGAAAAAGAATTTCAGTTCAACCTTAAAAATACCCCTAAAACTCTAAATTCCAATGTATTTTTAAGAGATAGTCTAAAAAGGTACAGCTTTTTAGAAATGGGTACAACCTTAACTAGAGAGTAAAATCTTAACATTACCATAGTAGGCCTAAAAGCAGCCATCAATTGAGAAAGCGTTAAAGCTCAACAAACCCACTAACATAATTCCAATAATTAATAATAAACTCCTAGCCCAAAATCGGACTAATCTATTAAAACATAGAAGTAATAATGTTAATATGAGTAACAAGAAAACCTTCTCCTCGCACACGCTTACATCAGTAACTAATAATATACTGATAATTAACAACCAATAAACCAAAACAACACTAAAACATTTATTAATTATATTGTTAACCCAACACAGGAGTGCACTAAGGAAAGATTAAAAGAAGTAAAAGGAACTCGGCAAACACAAACCCCGCCTGTTTACCAAAAACATCACCTCTAGCATTACTAGTATTAGAGGCAATGCCTGCCCAGTGACACCAGTTAAACGGCCGCGGTATTCTGACCGTGCAAAGGTAGCATAATCACTTGTTCTCCAAATAAGGACTTGTATGAATGGCCACACGAGGGTTTTACTGTCTCTTACTTCCAATCAGTGAAATTGACCTTCCCGTGAAGAGGCGGGAATAAAAAAATAAGACGAGAAGACCCTATGGAGCTTTAATTAACTAATCCAAAAGTTAAACAAACAAACCACAAAGGGATTAAAACAAAACTTAACATGGATTAGCAATTTCGGTTGGGGTGACCTCGGAGCAAAAAAAACCCTCCGAGTGATTTTAATCTAGACAAACCAGTCAAAATAATCACAATATCATTTATTGATCCAAAATTTTGATCAACGGAACAAGTTACCCTAGGGATAACAGCGCAATCCTATTCTAGAGTCCATATCGACAATAGGGTTTACGACCTCGATGTTGGATCAGGACACCCAAATGGTGCAACCGCTATTAAAGGTTCGTTTGTTCAACGATTAAAGTCCTACGTGATCTGAGTTCAGACCGGAGTAATCCAGGTCGGTTTCTATCTATTATAAATTTCTCCCAGTACGAAAGGATAAGAGAAATGAGACCAACCTCACAAATGTGTCTCAGAGATAATTAATGATATAATCTTAATTTAATTAACTCATAATAAACTCAACCCTAGAACAGGGCACATTAGGGTGGCAGAGACCGGTAATTGCGTAAAACTTAAACCTTTATTATCAGAGGTTCAACTCCTCTCCCTAATATAATGATCATAGTCAACATTCTAAGCCTAATTATTCCTATTCTACTAGCCGTAGCATTCCTCACCTTAGTAGAACGAAAAGTACTAGGTTACATACAACTACGAAAAGGACCCAACGTCGTAGGCCCCTACGGCCTCCTCCAACCCATCGCTGACGCCCTAAAACTATTTACCAAAGAACCCCTACGACCAGCCACATCCTCCATCTCCATATTCATTATCGCACCAATCCTAGCCTTATCCTTAGCACTAACAATATGAATTCCACTACCAATACCCTATCCCCTAATCAACATAAATTTAGGAGTACTATTCATGCTAGCCATATCAAGCCTAGCAGTCTATTCCATCCTATGATCAGGATGAGCATCCAACTCAAAATACGCACTCATCGGAGCCTTACGAGCAGTAGCCCAAACAATTTCATACGAAGTAACACTAGCAATTATCCTACTATCAGTACTCCTAATAAACGGATCATACACTCTATCCACCCTAATCACAACACAAGAACACATTTGAATAATTTTCACATCCTGACCCCTAGCCATAATATGATTTATCTCAACCCTAGCAGAAACCAACCGAGCCCCATTCGACCTCACAGAAGGAGAATCAGAACTCGTATCAGGCTTCAACGTAGAATATGCAGCCGGACCCTTCGCCATATTCTTCATAGCAGAATATGCTAACATCATTATAATAAACGCATTCACAGTAATCCTCTTTCTAGGAGCATTCCACGACCCACACACATCAGAACTATACACAATCAACTTCGTATTAAAAACACTCGCATTAACAACTACCTTCCTATGAATCCGAGCATCATATCCACGATTCCGATATGATCAACTAATACACCTACTATGAAAAAGCTTCCTACCCCTAACACTAGCCCTATGCATATGACACATTTCACTCCCCATTATAACAGCAAGCATCCCCCCACAATCATAGAAATATGTCTGACAAAAGAGTTACTTTGATAGAGTAAAAAATAGAGGTTCAAACCCTCTTATTTCTAGAACAATAGGACTCGAACCTACACCTAAGAATTCAAAATTCTCCGTGCTACCAAAATACACCACATTCTAAAGTAAGGTCAGCTAAGTTAAGCTATCGGGCCCATACCCCGAAAATGTTGGTTCATACCCTTCCCATACTAATAAATCCCATCATCTACACTATCCTTATCATAACTGTAATATTCGGAACCATACTAGTAACAATCAGCTCACACTGACTACTCATCTGAATCGGATTCGAAATAAACCTATTAGCAATAATCCCAGTATTAATAAAAAACTTTAACCCACGAGCCATAGAAGCAGCTACAAAATACTTCCTAACACAAGCCACAGCTTCCATAATCCTAATAATAGCCATCATCATTAACCTCTTATACTCCGGACAATGAACTACCACAAATTTATTTAACCCAATAGCAATAATAATAATAACCCTAGCTCTAGCCATAAAACTAGGACTATCACCCTTCCACTTCTGAGTTCCAGAAGTAACCCAAGGCATTTCACTACAAGCAGGCCTACTACTATTAACATGACAAAAACTAGCTCCACTATCAGTATTATGCCAAATCTCACAATCAATCAACCCCAACCTAATATTAACCATAGCCATACTATCAATTCTAATCGGAGGATGAGGAGGACTAAACCAAACCCAACTTCGAAAAATTATAGCATACTCATCAATTGCACACATAGGATGAATAACAGCAGTACTACCATATAATACAACTATAACAATCCTAAACCTATTAATTTATATCATAATAACACTAACAATATTCATATTACTAATCCACAGCTCAACAACCACAACCCTATCTCTATCCCACACATGAAACAAAATACCCATTATTACAAGCCTAATAATAATAATTCTCCTCTCAATAGGAGGCCTACCCCCATTATCAGGATTTATACCAAAATGAATAATTATTCAAGAAATAACAAAAAATGAAAACATCATCATACCAACACTCATAGCAATAACAGCACTGCTAAACCTCTACTTCTATATACGACTAGCCTACTCCTCCTCACTAACCATATTCCCATCCACAAACAACATAAAAATAAAATGACAATTCGAACACACAAAACAAATAAAACTACTCCCTACAATAATTGTATTATCAACACTAATTCTACCTATAACACCAGCCCTCTCATCCTTAAACTAGGAATTTAGGTTAACATAGACCAAGAGCCTTCAAAGCTCTAAGCAAGTATAAAGTACTTAACTCCTGAAAACCTAAGGACTGCAGGACTCATCCTACATCAATTGAATGCAAATCAAACACTTTAATTAAGCTAAATCCTCACTAGATTGGTGGGATTACATACCCACGAAACTTTTAGTTAACAGCTAAACACCCTAATCAACTGGCTTCAATCTACTTCTCCCGCCGCAGGAAAAAAAAGCGGGAGAAGTCCCGGCAGAATTGAAGCTGCTTCTTTGAATTTGCAATTCAACATGACATTCACCACGGAACTTGGCAAAAAGAGGACTCAACCTCTGTCTTTAGATTTACAGTCTAATGCTTACTCAGCCATTTTACCTATGTTCGTAAATCGTTGATTATACTCAACAAACCACAAAGACATCGGCACCCTATACCTGTTATTTGGTGCCTGAGCTGGAATGGTGGGCACCGCTTTAAGCCTACTAATCCGCGCTGAATTGGGTCAACCCGGAACCTTACTCGGTGACGACCAAATCTATAATGTAATTGTTACAGCCCATGCCTTCGTAATAATTTTCTTTATAGTAATACCCATTATGATCGGAGGCTTTGGCAACTGACTTGTACCATTAATAATTGGAGCCCCAGACATGGCTTTTCCACGCATGAATAACATAAGTTTCTGACTACTTCCACCATCCTTCCTACTACTTCTAGCATCCTCAATAGTAGAAGCCGGAGCAGGTACCGGATGAACTGTTTACCCACCCTTAGCTGGAAACCTAGCCCATGCAGGAGCCTCAGTTGATTTAACAATTTTCTCCCTACACCTTGCAGGTGTATCATCAATCCTAGGAGCCATTAACTTTATCACTACAATTATCAACATAAAACCCCCTGCAATGTCTCAATACCAAACACCCCTATTCGTCTGATCAGTACTAATTACAGCTGTATTACTTTTACTATCCCTGCCAGTTTTAGCAGCTGGCATTACCATGTTACTAACAGACCGCAATCTAAATACAACTTTCTTTGATCCAGCAGGTGGTGGAGACCCTATCCTTTATCAACATTTATTTTGATTTTTTGGACACCCAGAAGTATACATTCTCATCCTACCAGGATTTGGAATAATCTCCCACATCGTAACCTACTACTCAGGTAAAAAAGAACCATTCGGGTACATAGGCATAGTATGAGCCATAATATCCATTGGATTTTTAGGATTTATTGTATGAGCTCACCATATATTTACCGTGGGAATAGACGTAGATACCCGAGCATACTTTACATCCGCTACAATAATTATTGCTATTCCAACCGGAGTAAAAGTATTCAGCTGACTAGCTACCCTCCATGGAGGCAACATCAAATGATCACCCGCAATACTATGAGCTCTAGGCTTCATCTTCCTATTTACCGTAGGGGGTCTAACAGGCATTGTACTAGCTAATTCCTCACTAGATATTGTACTACATGATACATATTATGTAGTCGCTCACTTTCACTATGTATTATCCATAGGAGCAGTATTTGCTATTATAGGAGGCTTCGTTCACTGATTCCCCCTATTCTCCGGATATACACTCAACCAAACATGAGCAAAAATTCACTTCGTAATCATATTTGTAGGAGTAAACATAACATTCTTCCCACAACACTTTCTAGGTCTATCAGGAATACCTCGACGATATTCCGACTACCCTGACGCATACACAGCATGAAATACTATCTCCTCAATAGGCTCATTCATCTCACTAACAGCAGTAGTATTAATAATCTTCATTATCTGAGAAGCATTCGCATCAAAACGAGAGGTGTCTGCAGTAGAACTAACAAGCACAAACCTAGAGTGACTACACGGATGTCCCCCTCCTTACCACACATTTGAAGAACCAACATACATCAACCTAAAATAAGAATAAGAAAGGAAGGAATCGAACCCTCTCCCACTGGTTTCAAGCCAACGTCATAACCACTATGTCTTTCTCAATAATTGAGGTATTAGTAAAACATTACATAACTTTGTCAAAGTTACATTATAGGTGAAAGCCCTATATACCTCTATGGCTTACCCCTTCCAACTAGGCTTTCAAGACGCCACTTCACCTATCATAGAAGAACTCCTACACTTTCACGACCACACCTTAATAATTGTATTCTTAATTAGCTCTTTAGTACTATACATCATCTCACTCATACTAACAACAAAACTGACACACACTAGCACAATAGATGCCCAAGAAGTAGAAACAATTTGAACAATTTTACCTGCTATTATCCTAATCCTAATTGCCCTTCCATCACTACGAATCCTTTACATAATAGACGAAATTAACAATCCAGCCCTAACTGTAAAAACCATAGGACACCAATGATACTGAAGCTACGAATATACAGATTATGAAGACCTTACCTTCGACTCATACATAATCCCCACATTAGACCTCAAACCCGGAGAAATACGACTACTAGAAGTAGATAATCGAATTGTTCTACCAATAGAAATAACAATCCGAATACTAGTATCTTCTGAAGACGTATTACACTCATGAGCCGTCCCATCCCTCGGTCTAAAAACGGATGCTATTCCAGGACGACTAAATCAAACAACTCTAATATCTACACGACCTGGTCTTTATTACGGACAATGCTCAGAAATCTGTGGATCAAACCACAGCTTCATGCCCATCGTACTTGAACTTGTCCCGCTAAAGTACTTCGAAAAATGATCAACATCAATATTAACAGGTTCATTGAGAAGCTAGTTAGCACTAACCTTTTAAGTTAGAGATCGGGAACTTAAACCTCCCCTCAATGATATGCCACAACTAGACACATCTACATGACTCATTACAATTACATCAATAATTATAACATTATTTATTTTATTCCAACTAAAAATCTCAAACCACTCATACCCAGCAAGCCCAGAATCAACTGAACTCAAAACTCAAAAATATAATACCCCTTGAGAAATAAAATGAACGAAAATCTATTTACCTCTTTCATTACCCCTACGATAATAGGACTACCCATTGTCACCTTAATCATTATATTCCCAAGCTTACTATTTCCAAAACCTAAACGACTCATTAATAACCGCATAATCTCCACTCAACAATGATTAATTCAATTAACATCCAAACAAATAATAGCCATTCATAACCAAAAAGGCCAAACCTGATCATTAATACTCATATCCCTAATCATATTTATTGGCTCAACAAACATCCTAGGCCTACTACCACACTCATTCACACCTACCACACAATTATCAATAAATTTGGGTATAGCAATCCCTCTATGATCAGCAACTGTATTTACAGGATTCCGCCATAAAACCAAAGCATCACTAGCTCATTTTCTACCACAAGGAACACCCGCTCCACTAATCCCTATGCTTGTAATTATTGAAACCATTAGCCTATTTATCCAACCAGTAGCCTTAGCCGTACGATTAACAGCCAACATCACAGCAGGACACCTATTAATCCACCTAATCGGAGGAGCCACATTAGCACTACTCAACATCAATACTATAACAGCTTTAATCACATTTACTATTCTTATTTTATTAACCATCCTTGAATTTGCAGTAGCCCTAATCCAAGCCTATGTATTCACACTACTAGTAAGCTTATACCTACACGACAATACATAATGACCCACCAAACACACGCATACCATATAGTAAACCCAAGCCCATGACCACTTACCGGAGCCCTATCAGCCCTCCTAATAACATCAGGCCTAATCATATGATTCCATTTCAATTCTATAGTCCTACTATCCCTAGGATTATTAACTAACACTCTAACAATATACCAATGATGGCGAGACATTGTCCGAGAAAGCACCTTTCAAGGCCACCACACATCAGTTGTCCAAAAAGGCTTGCGATACGGTATAATCCTATTTATTATCTCCGAAGTTCTATTCTTCACCGGATTTTTCTGAGCTTTTTATCATTCAAGCCTAGCACCAACACCTGAATTAGGGGGTTGCTGACCACCAACAGGAATTCACCCACTAAACCCCCTAGAAGTACCCCTACTAAATACCTCAATTCTCCTTGCTTCAGGAGTATCCATTACCTGAGCCCACCATAGCTTAATAGAAGGAGACCGAAAACATATACTCCAAGCACTATCCATTACTATTGCACTAGGAGTATACTTCACCCTTCTCCAAGCCTCAGAATACTATGAAGCACCATTTACAATCTCTGACGGAGTATATGGATCTACCTTTTTCGTAGCCACAGGATTTCACGGATTACACGTAATTATTGGATCTACTTTCCTAACAGTATGCCTCCTACGACAACTGAAATTCCACTTCACATCTAACCATCACTTCGGCTTTGAAGCCGCAGCCTGATACTGACATTTCGTAGATGTTGTATGACTATTCCTCTACGTATCAATCTATTGATGAGGATCCTACTCTTTTAGTATTAAACAGTACAATTGACTTCCAATCAATCAGTTTCGGTAAACTCCGAAAAAGAGTAATAAACATCATACTAACACTACTTACAAACGTAACTCTAGCCTCCTTACTCGTACTAATTGCATTCTGACTACCCCAACTAAACGCATACTCAGAAAAAACAAGCCCATACGAATGTGGATTCGACCCCATAGGATCAGCACGCCTTCCATTTTCAATAAAATTTTTTCTAGTAGCAATTACATTTCTTCTCTTTGACCTAGAAATTGCCCTTCTTCTTCCCCTACCATGAGCATCCCAAACAAACAATCTAAAAACAATACTCACAATAGCACTATTCCTTCTCACCTTACTAGCAGCAAGCCTAGCATACGAATGAACCCAAAAAGGCCTAGAATGAACAGAATATGATAATTAGTTTAAAACAAAACAAATGATTTCGACTCATTAGACTATGATTTATCTCATAATTATCAAATGCCATTAGTTTATATAAACATCATAATAGCATTCACAATCGCCCTTGCAGGACTACTTATATACCGATCTCACCTAATATCCTCACTACTATGCTTAGAGGGAATAATATTATCACTCTTCATCATATCAACTCTAATTGTCCTAAACACACACTTCACCCTAGCTAGCATAATACCCATTATCCTATTAGTATTCGCAGCCTGCGAAGCTGCACTCGGCCTATCCTTATTAGTAATAGTATCCAACACATACGGCACCGACTACGTCCAAAACCTAAACCTCTTACAATGCTAAAAATTATTATCCCAACAACAATATTACTACCCATGACATGAATATCTAAACACAATATAATCTGAATCAACGCAACAGTACATAGCCTCCTCATCAGCCTAATTAGCCTTTCCCTATTAAACCAACTAAACGAAAACAGCCTTAACTTCTCTCTAACATTTTTTTCCGACTCATTATCAGCACCCCTATTGGTCCTAACCACATGACTCCTCCCCCTTATATTAATAGCTAGCCAATCCCACTTATCAAAAGAAACAACAACCCGAAAAAAACTATATATTACTATACTAATCATACTGCAATTGTTCCTAATCATAACCTTCACCGCCACTGAATTAATCCTATTCTACATCCTATTTGAAGCAACACTAGTACCCACATTAATTATTATTACACGCTGAGGAAATCAAACAGAACGACTCAATGCGGGATTTTACTTTCTATTCTACACACTAGCAGGATCCCTACCACTGCTAGTAGCACTAGTTTACATCCAAAACACCACAGGCTCACTAAATTTCCTAATTATCCACTACTGATCTCACCCAATATCCAACACCTGATCAAACATTTTTACATGACTAGCATGCATCATAGCCTTCATAGTAAAAATACCACTGTACGGACTCCACCTTTGACTACCAAAAGCCCATGTAGAAGCCCCCATTGCAGGCTCAATAGTACTTGCAGCCGTACTGCTAAAACTTGGAGGCTATGGCATAATACGAATTACCACCATTCTAGACCCACTAACAAATCTCATAGCCTACCCATTCCTCATACTTTCCATATGAGGCATAATTATAACCAGCTCTATCTGTTTACGCCAAACTGACCTAAAATCCCTAATCGCCTACTCATCAGTAAGCCACATAGCACTTGTAATCGTAGCAATCATAATTCAAACCCCCTGAAGCTTCATAGGAGCCACAGCTCTTATAATTGCCCACGGACTAACATCTTCCATATTATTTTGCCTAGCCAACACTAACTATGAACGAGTACATAGTCGAACTATAATTCTAGCCCGAGGACTACAAACACTCTTACCACTTATAGCAACATGATGACTAATAGCAAGCCTCACAAACTTAGCCCTACCCCCATCCATCAACTTAATCGGAGAATTATTCATCATCACAGCATCATTCTCCTGATCCAACATCACAATTATCCTTATAGGAATAAACATAATAATCACAGCTCTCTACTCTCTCTATATATTAATTATAACACAACGAGGAAAATATACCCACCATATTAATAACATCAAACCCTCATTCACACGAGAAAACGCCCTTATAGCCCTACACATTTTACCACTGCTACTACTAACCCTAAACCCTAAAACAATTCTAGGACCCCTTTACTGTAGATATAGTTTAACAAAAACCCTAGATTGTGAATCTAGTAATAGAAAACTAAATATTCTTATCTACCGAAAAAGTTTGCAAGAACTGCTAACTCATGCTCCCACACCTAAAAACGTGGCTTTTTCAACTTTTAGAGGATGGTAGTTATCCGTTGGTCTTAGGAACCAAAAAATTGGTGCAACTCCAAATAAAAGTAATAAACCCATTCACCTCACTCACATTAACCACATTAATTATTCTAATTATACCAATTATAATATCCAACTCAAACATCTACAAAACCAACCTCTATCCCAACTACGTTAAAACCACCGTATCCTGCGCCTTCACCCTCAGCCTGATCCCCTTACTAATATTTATCCACACAGGCCAAGAAACAATTATTTCAAACTGACACTGAATAACCCTACAAACTGTAGAACTATCCCTTAGCTTCAAAATAGACTACTTCTCAGTAACATTCACTCCCGTAGCATTATTCGTTACATGATCAATTATAGAATTCTCCATATGATACATACACTCAGATCCCTTCATCAACCGATTCTTTAAATACCTATTACTATTCTTAATTACTATAATAATTCTCGTAACCGCTAACAATCTCTTTCAACTCTTCATCGGATGGGAAGGTGTAGGAATCATATCATTCCTACTAATCGGATGATGACACGGACGAACAGACGCCAACACAGCCGCATTACAAGCAATCCTATATAACCGCATTGGAGACATTGGATTTGTCCTATCCATAGCATGGTTTCTATCCCACTCAAACACATGAGACCTCCAACAAATCTTTATTCTAAACAATGAATGTCCAAACATACCATTAATAGGCCTACTCTTAGCCGCAGCAGGAAAATCAGCCCAATTCGGACTACACCCTTGACTACCCTCAGCAATGGAAGGTCCAACCCCCGTATCAGCACTACTACACTCAAGCACAATAGTAGTAGCAGGAGTATTCCTACTTATCCGCTTCTACCCCCTAATAGAAACCAACAAACTAGCTCAAACTATAACATTATGCCTAGGAGCTATTACTACCTTATTTACAGCACTATGTGCAACCACACAAAACGATATCAAAAAAATTGTAGCCTTCTCAACTTCAAGTCAACTAGGCCTAATGATAGTGACAATCGGCATTAACCAACCGCACTTAGCATTTCTTCATATCTGCATGCATGCCTTCTTCAAAGCAATACTATTTATATGCTCCGGATCCATTATCCACAGCCTCAACGACGAACAAGATATCCGAAAAATAGGAGGACTATACAAAGCAATACCATTCACAACAACAGCACTAATTATCGGAAGTCTAGCACTAACAGGAATACCTTATCTCACAGGATTCTACTCAAAAGACCTTATCATTGAAGCAGCAAATACATCCTACACAAACGCCTGAGCCCTACTAATAACACTAATTGCCACATCCCTAACCGCTGCTTACAGTACTCGAATTATCTTTTTTGCACTCCTAGGACAGCCACGTTTTTCACCCCTAGTCCTAATCAATGAAAATAATCCCTTATTAATTAATTCTATTAAACGTCTATTAATCGGAAGCATTTTCGCCGGTTTTATTATCTCCAACAATATCCCACCAATAACAATATCAAACATAACAATACCCCTCTACATAAAAACAACAGCCTTAACAGCAACTATCATAGGCTTCATACTAGCCCTAGAACTAAACAACATAACCTATTATCTAAAATTTAAATACCCATCACAAACATACAAATTCTCCAATATACTAGGGTATTATCCCTCCATCATACACCGTTTAACAACATACCACAACCTATCTATAAGTCAAAAATCCGCATCATCACTACTAGACTTAATCTGACTAGAGACCATTATACCAAAAACAACTTCCTATATCCAAATAAAAATATCAATCATAGTATCTAACCAGAAAGGCTTAATTAAACTATATTTTCTTTCCTTCCTAATTACTATCGTAATAAGCATAATACTATTTAATTACCACGAGTAATCTCTATAATAACAATAACTCCAATAAGCAATGATCAACCAGTAACAATAACTAATCAAGTACCATAACTATACAAAGCAGCAATCCCCATAGCCTCCTCACTAAAAAACCCTGAATCACCTGTATCATAAATTACTCAATCCCCAAGACCATTAAATTTAAAAATAATTTCTACCTCCTCTTCTTCCAACGCATAATAAATCATAATAAACTCCATTATCAAACCAGAAACAAACACCCCAAGAACAGTCTTATTAGAAACTCAAACTTCAGGATATATTTCAGTAGCCATAGCAGTAGTATAACCAAAAACCACCAACATACCACCCAAATAAATCAAAAACACTATCAAACCCAAAAAAGACCCACCAAAATTTAACACAATACCACAACCAACCCCACCACTCACAATCAACCCAAGACCACCATAAATAGGAGAGGGCTTAGAAGAAAAACCAACAAACCCAATAACAAAAATAGTACTTAAAATAAACGCAATATACACTATCATTATTCCTACATGGAATCTAACCATGACCAATGACATGAAAAATCATCGTTGTACTTCAACTACAAGAACCTTAATGACCAACATCCGAAAATCACACCCACTAATAAAAATTATCAACAATGCATTCATTGACCTCCCAGCCCCCTCAAACATCACATCATGATGAAACTTCGGCTCCCTTTTAGGTATCTGCCTAATCTTACAAATCCTAACAGGCCTATTCTTAGCAATACATTACACATCAGACACAACAATAGCCTTCTCATCAGTAACACACATCTGCCGAGACGTAAACTATGGATGAATTATTCGCTACCTACATGCAAACGGAGCATCCATATTCTTCATTTGCTTATTTATCCATGTAGGCCGAGGCCTATACTACGGATCCTATATATTCCTAAAAACATGAAACATCGGAGTAATCTTACTATTTACCGTTATAGCAACAGCATTCATAGGTTACGTCCTACCCTGAGGACAAATATCATTCTGAGGAGCCACAGTCATCACAAACCTATTATCAGCTATTCCCTACATTGGAACAAATCTTGTAGAATGAATCTGAGGAGGCTTCTCCGTCGATAAAGCAACCCTCACACGATTCTTTGCCTTCCACTTCATTCTCCCCTTCATCATCGCAGCCCTCGCAACAGTACACCTCCTATTTCTGCACGAAACCGGATCCAACAACCCAACCGGAATTTCATCAGACATAGACAAAATTCCATTTCACCCATACTATACTATTAAAGACATCTTAGGAGCCCTATTCATAATGCTAGCCCTACTAATCCTAGTACTATTCTCACCAGACTTACTAGGAGACCCAGACAACTACACCCCAGCAAACCCACTAAACACACCACCCCATATTAAACCAGAATGATATTTCCTATTTGCCTACGCCATTCTACGCTCAATTCCCAACAAATTAGGCGGAGTATTAGCCTTAGCGGCCTCCATCTTAATCCTAATCCTAATACCTATACTACATACATCCAAACAACGAAGTATAATATTTCGACCACTAAGTCAATGCCTATTCTGAATACTAGTAGCAGACCTCATCACATTAACATGAATTGGAGGCCAACCCGTAGAACACCCATTTATCATCATCGGCCAACTAGCTTCCATCCTGTATTTCCTAATTATTCTAGTACTAATACCAATCACTAGCATTATCGAAAATCACCTCTTAAAATGAAGAGTCTTTGTAGTATATCAAATACCCTGGCCTTGTAAACCAGAAAAGGAGAATAACCCCTCCCCAAGACTCAAGGAAGGAGACAAACTCCGCCATCAGCACCCAAAGCTGAAATTCTAACTAAACTATTCCCTGCCAACCAAAACATTCATCCTATTCGTATACAAACCAAAACGCCAAGTACCTTATTACTACCTCCAAAAC-AAAAAATCCACAAAAAATCCCACATAAACATACAAATATGTAACTCTAAAAAATTTAACCATAGAAAAACCCCCATAATTTAATATATTATAACCCTATGTACGTCGTGCATTAATTGCTAGTCCCCATGCATATAAGCATGTACATATTATTATTAATATTACATAGTACATATTATTATTGATCGTACATAGTACATTTATATTAAATAAATCCCAGTCAACATGCATATCACCTCCATTAGATCACGAGCTTAATTACCATGCCGCGTGAAACCAGCAACCCGCTTGGCAGGGATCCCTCTTCTCGCTCCGGGCCCATTAACCGTGGGGGTTTCTATAAATGAATTTTATCAGACATCTGGTTCTTACTTCAGGACCATCTCACCTAAAATCGCCCACTCTTTCCTCTTAAATAAGACATCTCGATGGACTAATGACTAATCAGCCCATGCTCACACATAACTGAGGTTTCATACATTTGGTATTTTTTAATTTTTGGGGATGCTTAGACTCAGCTATGGCCGTCCAAGGCCCTAACACAGGCAAATCAATTGTAGCTGGACTTCATAAAACTCATGACCTGGCACGACAATCCAAACAAGGTGCTATTCAGTCAATGGTTACAGGACATAACGTGCGTACACGTGCGTACACGTGCGTACACGTGCGTACACGTGCGTACACGTGCGTACACGTGCGTACACG
>PH11_Porcula_salvania_isolate_PH11_mitochondrion_complete_genome
TACTTACTTAAATATGTGCTACAAAAGCAGGCACCTACCCCCCTAGATTTTTACGCCAATCTACCACAAATAAATTTAAAATTACAACACAATAACCTCACAAAATATAAGCACCTATTTAAGCATACGCCCACAATTCAAAACAACTCAAGTTAATGTAGCTTAAATTACCAAAGCAAGGCACTGAAAATGCCTAGATGAGCCTCACAGCTCCATAAACACACAGGTTTGGTCCTGGCCTTTCTATTAATTTTTAATAAAATTACACATGCAAGTATCCGCACCCCGGTGAGAATGCCCTCTAGATCTTAAAGATCAAAAGGAGCCGGTATCAAGCACACCCAAACGGTAGCTCACAACGCCTTGCTCAACCACACCCCCACGGGAAACAGCAGTGATAAAAATTAAGCCATGAACGAAAGTTTGACTAAGTTATATTAATCAGAGTTGGTAAATCTCGTGCCAGCCACCGCGGTCATACGATTAACTCAAATTAATAGATCCACGGCGTAAAGGGTGTTTAAGAAAAGAAATCACAATAGAGTTAAATTATAACTAAGCTGTAAAAAGCCCCAGTTAAAGTAAAATAACCTACGAAAGTGACTCTAACAATTCTGATACACGATAGCTAGGACCCAAACTGGGATTAGATACCCCACTATGCCTAGCCCTAAACCTAAATAGTTATATAACAAAACTATTCGCCAGAGTACTACTCGCAACAGCCTGAAACTCAAAGGACTTGGCGGTGCTTCACACCCACCTAGAGGAGCCTGTTCTATAATCGATAAACCCCGATAAACCTTACCAACTCTTGCCAATTCAGCCTATATACCGCCATCTTCAGCAAACCCTAAAAAGGAACAATAGTAAGCACAATCATAACACATAAAAACGTTAGGTCAAGGTGTAGCTTATGAGTTGGAAAGAAATGGGCTACATTTTCTACATAAGAACACCCACACACGAAAGTTTTTATGAAACTAAAAACCAAAGGAGGATTTAGCAGTAAATCAAGAGTAGAGTGCTTGATTGAATAAGGCCATGAAGCACGCACACACCGCCCGTCACCCTCCTCAAGCACACAGTAGCATAATAACCTATACTTAATTACACAATCATGTAAGAGGAGACAAGTCGTAACAAGGTAAGCATACTGGAAAGTGTGCTTGGACTATCAAAGTATAGCTTAAACTAAAGCACCTAGTTTACACCTAGAAGATCCCACAATACATGAGTACTTTGAACTAAAACTAGCTCAACACACTAAACAGACACAAAATTATACTAAAATAAAATAAAACATTTACCTAACATTAAAGTATAGGAGATAGAAATTTTTATCTTGACGCTATAGAGACAGTACCGTAAGGGAAAGATGAAAGAATAAAATTAAAGTAAAAAAAAGCAAAGATTACCCCTTCTACCTTTTGCATAATGATTTAACCAGAAAAAATCTAACAAAGAGAACTTTAGCTAGACACCCCGAAACCAGACGAGCTACCTATGAGCAGTTTAAAAGAACCAACTCATCTATGTGGCAAAATAGTGAGAAGACTTGTAGGTAGAGGTGAAAAGCCTAACGAGCCTGGTGATAGCTGGTTGTCCGAAAAAGAATTTCAGTTCAACCTTAAAAATACCCCTAAAACTCTAAATTCCAATGTATTTTTAAGAGATAGTCTAAAAAGGTACAGCTTTTTAGAAATGGGTACAACCTTAACTAGAGAGTAAAATCTTAACATTACCATAGTAGGCCTAAAAGCAGCCATCAATTGAGAAAGCGTTAAAGCTCAACAAACCCACTAACATAATTCCAATAATTAATAATAAACTCCTAGCCCAAAATCGGACTAATCTATTAAAACATAGAAGTAATAATGTTAATATGAGTAACAAGAAAACCTTCTCCTCGCACACGCTTACATCAGTAACTAATAATATACTGATAATTAACAACCAATAAACCAAAACAACACTAAAACATTTATTAATTATATTGTTAACCCAACACAGGAGTGCACTAAGGAAAGATTAAAAGAAGTAAAAGGAACTCGGCAAACACAAACCCCGCCTGTTTACCAAAAACATCACCTCTAGCATTACTAGTATTAGAGGCAATGCCTGCCCAGTGACACCAGTTAAACGGCCGCGGTATTCTGACCGTGCAAAGGTAGCATAATCACTTGTTCTCCAAATAAGGACTTGTATGAATGGCCACACGAGGGTTTTACTGTCTCTTACTTCCAATCAGTGAAATTGACCTTCCCGTGAAGAGGCGGGAATAAAAAAATAAGACGAGAAGACCCTATGGAGCTTTAATTAACTAATCCAAAAGTTAAACAAACAAACCACAAAGGGATTAAAACAAAACTTAACATGGATTAGCAATTTCGGTTGGGGTGACCTCGGAGCAAAAAAAACCCTCCGAGTGATTTTAATCTAGACAAACCAGTCAAAATAATCACAATATCATTTATTGATCCAAAATTTTGATCAACGGAACAAGTTACCCTAGGGATAACAGCGCAATCCTATTCTAGAGTCCATATCGACAATAGGGTTTACGACCTCGATGTTGGATCAGGACACCCAAATGGTGCAACCGCTATTAAAGGTTCGTTTGTTCAACGATTAAAGTCCTACGTGATCTGAGTTCAGACCGGAGTAATCCAGGTCGGTTTCTATCTATTATAAATTTCTCCCAGTACGAAAGGATAAGAGAAATGAGACCAACCTCACAAATGTGTCTCAGAGATAATTAATGATATAATCTTAATTTAATTAACTCATAATAAACTCAACCCTAGAACAGGGCACATTAGGGTGGCAGAGACCGGTAATTGCGTAAAACTTAAACCTTTATTATCAGAGGTTCAACTCCTCTCCCTAATATAATGATCATAGTCAACATTCTAAGCCTAATTATTCCTATTCTACTAGCCGTAGCATTCCTCACCTTAGTAGAACGAAAAGTACTAGGTTACATACAACTACGAAAAGGACCCAACGTCGTAGGCCCCTACGGCCTCCTCCAACCCATCGCTGACGCCCTAAAATTATTTACCAAAGAACCCCTACGACCAGCCACATCCTCCATCTCCATATTCATTATCGCACCAATCCTAGCCTTATCCTTAGCACTAACAATATGAATTCCACTACCAATACCCTATCCCCTAATCAACATAAATTTAGGAGTACTATTCATGCTAGCCATATCAAGCCTAGCAGTCTATTCCATCCTATGATCAGGATGAGCATCCAACTCAAAATACGCACTCATCGGAGCCTTACGAGCAGTAGCCCAAACAATTTCATACGAAGTAACACTAGCAATTATCCTACTATCAGTACTCCTAATAAACGGATCATACACTCTATCCACCCTAATCACAACACAAGAACACATTTGAATAATTTTCACATCCTGACCCCTAGCCATAATATGATTTATCTCAACCCTAGCAGAAACCAACCGAGCCCCATTCGACCTCACAGAAGGAGAATCAGAACTCGTATCAGGCTTCAACGTAGAATATGCAGCCGGACCCTTCGCCATATTCTTCATAGCAGAATATGCTAACATCATTATAATAAACGCATTCACAGTAATCCTCTTTCTAGGAGCATTCCACGACCCACACACATCAGAACTATACACAATCAACTTCGTATTAAAAACACTCGCATTAACAACTACCTTCCTATGAATCCGAGCATCATATCCACGATTCCGATATGATCAACTAATACACCTACTATGAAAAAGCTTCCTACCCCTAACACTAGCCCTATGCATATGACACATTTCACTCCCCATTATAACAGCAAGCATCCCCCCACAATCATAGAAATATGTCTGACAAAAGAGTTACTTTGATAGAGTAAAAAATAGAGGTTCAAACCCTCTTATTTCTAGAACAATAGGACTCGAACCTACACCTAAGAATTCAAAATTCTCCGTGCTACCAAAATACACCACATTCTAAAGTAAGGTCAGCTAAGTTAAGCTATCGGGCCCATACCCCGAAAATGTTGGTTCATACCCTTCCCATACTAATAAATCCCATCATCTACACTATCCTTATCATAACTGTAATATTCGGAACCATACTAGTAACAATCAGCTCACACTGACTACTCATCTGAATCGGATTCGAAATAAACCTATTAGCAATAATCCCAGTATTAATAAAAAACTTTAACCCACGAGCCATAGAAGCAGCTACAAAATACTTCCTAACACAAGCCACAGCTTCCATAATCCTAATAATAGCCATCATCATTAACCTCTTATACTCCGGACAATGAACTACCACAAATTTATTTAACCCAATAGCAATAATAATAATAACCCTAGCTCTAGCCATAAAACTAGGACTATCACCCTTCCACTTCTGAGTTCCAGAAGTAACCCAAGGCATTTCACTACAAGCAGGCCTACTACTATTAACATGACAAAAACTAGCTCCACTATCAGTATTATGCCAAATCTCACAATCAATCAACCCCAACCTAATATTAACCATAGCCATACTATCAATTCTAATCGGAGGATGAGGAGGACTAAACCAAACCCAACTTCGAAAAATTATAGCATACTCATCAATTGCACACATAGGATGAATAACAGCAGTACTACCATATAATACAACTATAACAATCCTAAACCTATTAATTTATATCATAATAACACTAACAATATTCATATTACTAATCCACAGCTCAACAACCACAACCCTATCTCTATCCCACACATGAAACAAAATACCCATTATTACAAGCCTAATAATAATAATTCTCCTCTCAATAGGAGGCCTACCCCCATTATCAGGATTTATACCAAAATGAATAATTATTCAAGAAATAACAAAAAATGAAAACATCATCATACCAACACTCATAGCAATAACAGCACTGCTAAACCTCTACTTCTATATACGACTAGCCTACTCCTCCTCACTAACCATATTCCCATCCACAAACAACATAAAAATAAAATGACAATTCGAACACACAAAACAAATAAAACTACTCCCTACAATAATTGTATTATCAACACTAATTCTACCTATAACACCAGCCCTCTCATCCTTAAACTAGGAATTTAGGTTAACATAGACCAAGAGCCTTCAAAGCTCTAAGCAAGTATAAAGTACTTAACTCCTGAAAACCTAAGGACTGCAGGACTCATCCTACATCAATTGAATGCAAATCAAACACTTTAATTAAGCTAAATCCTCACTAGATTGGTGGGATTACATACCCACGAAACTTTTAGTTAACAGCTAAACACCCTAATCAACTGGCTTCAATCTACTTCTCCCGCCGCAGGAAAAAAAAGCGGGAGAAGTCCCGGCAGAATTGAAGCTGCTTCTTTGAATTTGCAATTCAACATGACATTCACCACGGAACTTGGCAAAAAGAGGACTCAACCTCTGTCTTTAGATTTACAGTCTAATGCTTACTCAGCCATTTTACCTATGTTCGTAAATCGTTGATTATACTCAACAAACCACAAAGACATCGGCACCCTATACCTGTTATTTGGTGCCTGAGCTGGAATGGTGGGCACCGCTTTAAGCCTACTAATCCGCGCTGAATTGGGTCAACCCGGAACCTTACTCGGTGACGACCAAATCTATAATGTAATTGTTACAGCCCATGCCTTCGTAATAATTTTCTTTATAGTAATACCCATTATGATCGGAGGCTTTGGCAACTGACTTGTACCATTAATAATTGGAGCCCCAGACATGGCTTTTCCACGCATGAATAACATAAGTTTCTGACTACTTCCACCATCCTTCCTACTACTTCTAGCATCCTCAATAGTAGAAGCCGGAGCAGGTACCGGATGAACTGTTTACCCACCCTTAGCTGGAAACCTAGCCCATGCAGGAGCCTCAGTTGATTTAACAATTTTCTCCCTACACCTTGCAGGTGTATCATCAATCCTAGGAGCCATTAACTTTATCACTACAATTATCAACATAAAACCCCCTGCAATGTCTCAATACCAAACACCCCTATTCGTCTGATCAGTACTAATTACAGCTGTATTACTTTTACTATCCCTGCCAGTTTTAGCAGCTGGCATTACCATGTTACTAACAGACCGCAATCTAAATACAACTTTCTTTGATCCAGCAGGTGGTGGAGACCCTATCCTTTATCAACATTTATTTTGATTTTTTGGACACCCAGAAGTATACATTCTCATCCTACCAGGATTTGGAATAATCTCCCACATCGTAACCTACTACTCAGGTAAAAAAGAACCATTCGGGTACATAGGCATAGTATGAGCCATAATATCCATTGGATTTTTAGGATTTATTGTATGAGCTCACCATATATTTACCGTGGGAATAGACGTAGATACCCGAGCATACTTTACATCCGCTACAATAATTATTGCTATTCCAACCGGAGTAAAAGTATTCAGCTGACTAGCTACCCTCCATGGAGGCAACATCAAATGATCACCCGCAATACTATGAGCTCTAGGCTTCATCTTCCTATTTACCGTAGGGGGTCTAACAGGCATTGTACTAGCTAATTCCTCACTAGATATTGTACTACATGATACATATTATGTAGTCGCTCACTTTCACTATGTATTATCCATAGGAGCAGTATTTGCTATTATAGGAGGCTTCGTTCACTGATTCCCCCTATTCTCCGGATATACACTCAACCAAACATGAGCAAAAATTCACTTCGTAATCATATTTGTAGGAGTAAACATAACATTCTTCCCACAACACTTTCTAGGTCTATCAGGAATACCTCGACGATATTCCGACTACCCTGACGCATACACAGCATGAAATACTATCTCCTCAATAGGCTCATTCATCTCACTAACAGCAGTAGTATTAATAATCTTCATTATCTGAGAAGCATTCGCATCAAAACGAGAGGTGTCTGCAGTAGAACTAACAAGCACAAACCTAGAGTGACTACACGGATGTCCCCCTCCTTACCACACATTTGAAGAACCAACATACATCAACCTAAAATAAGAATAAGAAAGGAAGGAATCGAACCCTCTCCCACTGGTTTCAAGCCAACGTCATAACCACTATGTCTTTCTCAATAATTGAGGTATTAGTAAAACATTACATAACTTTGTCAAAGTTACATTATAGGTGAAAGCCCTATATACCTCTATGGCTTACCCCTTCCAACTAGGCTTTCAAGACGCCACTTCACCTATCATAGAAGAACTCCTACACTTTCACGACCACACCTTAATAATTGTATTCTTAATTAGCTCTTTAGTACTATACATCATCTCACTCATACTAACAACAAAACTGACACACACTAGCACAATAGATGCCCAAGAAGTAGAAACAATTTGAACAATTTTACCTGCTATTATCCTAATCCTAATTGCCCTTCCATCACTACGAATCCTTTACATAATAGACGAAATTAACAATCCAGCCCTAACTGTAAAAACCATAGGACACCAATGATACTGAAGCTACGAATATACAGATTATGAAGACCTTACCTTCGACTCATACATAATCCCCACATCAGACCTCAAACCCGGAGAAATACGACTACTAGAAGTAGATAATCGAATTGTTCTACCAATAGAAATAACAATCCGAATACTAGTATCTTCTGAAGACGTATTACACTCATGAGCCGTCCCATCCCTCGGTCTAAAAACGGATGCTATTCCAGGACGACTAAATCAAACAACTCTAATATCTACACGACCTGGTCTTTATTACGGACAATGCTCAGAAATCTGTGGATCAAACCACAGCTTCATGCCCATCGTACTTGAACTTGTCCCACTAAAGTACTTCGAAAAATGATCAACATCAATATTAACAGGTTCATTGAGAAGCTAGTTAGCACTAACCTTTTAAGTTAGAGATCGGGAACTTAAACCTCCCCTCAATGATATGCCACAACTAGACACATCTACATGACTCATTACAATTACATCAATAATTATAACATTATTTATTTTATTCCAACTAAAAATCTCAAACCACTCATACCCAGCAAGCCCAGAATCAACTGAACTCAAAACTCAAAAATATAATACCCCTTGAGAAATAAAATGAACGAAAATCTATTTACCTCTTTCATTACCCCTACGATAATAGGACTACCCATTGTCACCTTAATCATTATATTCCCAAGCTTACTATTTCCAAAACCTAAACGACTCATTAATAACCGCATAATCTCCACTCAACAATGATTAATTCAATTAACATCCAAACAAATAATAGCCATTCATAACCAAAAAGGCCAAACCTGATCATTAATACTCATATCCCTAATCATATTTATTGGCTCAACAAACATCCTAGGCCTACTACCACACTCATTCACACCTACCACACAATTATCAATAAATTTGGGTATAGCAATCCCTCTATGATCAGCAACTGTATTTACAGGATTCCGCCATAAAACCAAAGCATCACTAGCTCATTTTCTACCACAAGGAACACCCGCTCCACTAATCCCTATGCTTGTAATTATTGAAACCATTAGCCTATTTATCCAACCAGTAGCCTTAGCCGTACGATTAACAGCCAACATCACAGCAGGACACCTATTAATCCACCTAATCGGAGGAGCCACATTAGCACTACTCAACATCAATACTATAACAGCTTTAATCACATTTACTATTCTTATTTTATTAACCATCCTTGAATTTGCAGTAGCCCTAATCCAAGCCTATGTATTCACACTACTAGTAAGCTTATACCTACACGACAATACATAATGACCCACCAAACACACGCATACCATATAGTAAACCCAAGCCCATGACCACTTACCGGAGCCCTATCAGCCCTCCTAATAACATCAGGCCTAATCATATGATTCCATTTCAATTCTACAGTCCTACTATCCCTAGGATTATTAACTAACACTCTAACAATATACCAATGATGGCGAGACATTGTCCGAGAAAGCACCTTTCAAGGCCACCACACATCAGTTGTCCAAAAAGGCTTGCGATACGGTATAATCCTATTTATTATCTCCGAAGTTCTATTCTTCACCGGATTTTTCTGAGCTTTTTATCATTCAAGCCTAGCACCAACACCTGAATTAGGGGGTTGCTGACCACCAACAGGAATTCACCCACTAAACCCCCTAGAAGTACCCCTACTAAATACCTCAATTCTCCTTGCTTCAGGAGTATCCATTACCTGAGCCCACCATAGCTTAATAGAAGGAGACCGAAAACATATACTCCAAGCACTATCCATTACTATTGCACTAGGAGTATACTTCACCCTTCTCCAAGCCTCAGAATACTATGAAGCACCATTTACAATCTCTGACGGAGTATATGGATCTACCTTTTTCGTAGCCACAGGATTTCACGGATTACACGTAATTATTGGATCTACTTTCCTAACAGTATGCCTCCTACGACAACTGAAATTCCACTTCACATCTAACCATCACTTCGGCTTTGAAGCCGCAGCCTGATACTGACATTTCGTAGATGTTGTATGACTATTCCTCTACGTATCAATCTATTGATGAGGATCCTACTCTTTTAGTATTAAACAGTACAATTGACTTCCAATCAATCAGTTTCGGTAAACTCCGAAAAAGAGTAATAAACATCATACTAACACTACTTACAAACGTAACTCTAGCCTCCTTACTCGTACTAATTGCATTCTGACTACCCCAACTAAACGCATACTCAGAAAAAACAAGCCCATACGAATGTGGATTCGACCCCATAGGATCAGCACGCCTTCCATTTTCAATAAAATTTTTTCTAGTAGCAATTACATTTCTTCTCTTTGACCTAGAAATTGCCCTTCTTCTTCCCCTACCATGAGCATCCCAAACAAACAATCTAAAAACAATACTCACAATAGCACTATTCCTTCTCACCTTACTAGCAGCAAGCCTAGCATACGAATGAACCCAAAAAGGCCTAGAATGAACAGAATATGATAATTAGTTTAAAACAAAACAAATGATTTCGACTCATTAGACTATGATTTATCTCATAATTATCAAATGCCATTAGTTTATATAAACATCATAATAGCATTCACAATCGCCCTTGCAGGACTACTTATATACCGATCTCACCTAATATCCTCACTACTATGCTTAGAGGGAATAATATTATCACTCTTCATCATATCAACTCTAATTGTCCTAAACACACACTTCACCCTAGCTAGCATAATACCCATTATCCTATTAGTATTCGCAGCCTGCGAAGCTGCACTCGGCCTATCCTTATTAGTAATAGTATCCAACACATACGGCACCGACTACGTCCAAAACCTAAACCTCTTACAATGCTAAAAATTATTATCCCAACAACAATATTACTACCCATGACATGAATATCTAAACACAATATAATCTGAATCAACGCAACAGTACATAGCCTCCTCATCAGCCTAATTAGCCTTTCCCTATTAAACCAACTAAACGAAAACAGCCTTAACTTCTCTCTAACATTTTTTTCCGACTCATTATCAGCACCCCTATTGGTCCTAACCACATGACTCCTCCCCCTTATATTAATAGCTAGCCAATCCCACTTATCAAAAGAAACAACAACCCGAAAAAAACTATATATTACTATACTAATCATACTGCAATTGTTCCTAATCATAACCTTCACCGCCACTGAATTAATCCTATTCTACATCCTATTTGAAGCAACACTAGTACCCACATTAATTATTATTACACGCTGAGGAAATCAAACAGAACGACTCAATGCGGGATTTTACTTTCTATTCTACACACTAGCAGGATCCCTACCACTGCTAGTAGCACTAGTTTACATCCAAAACACCACAGGCTCACTAAATTTCCTAATTATCCACTACTGATCTCACCCAATATCCAACACCTGATCAAACATTTTTACATGACTAGCATGCATCATAGCCTTCATAGTAAAAATACCACTGTACGGACTCCACCTTTGACTACCAAAAGCCCATGTAGAAGCCCCCATTGCAGGCTCAATAGTACTTGCAGCCGTACTGCTAAAACTTGGAGGCTATGGCATAATACGAATTACCACCATTCTAGACCCACTAACAAATCTCATAGCCTACCCATTCCTCATACTTTCCATATGAGGCATAATTATAACCAGCTCTATCTGTTTACGCCAAACTGACCTAAAATCCCTAATCGCCTACTCATCAGTAAGCCACATAGCACTTGTAATCGTAGCAATCATAATTCAAACCCCCTGAAGCTTCATAGGAGCCACAGCTCTTATAATTGCCCACGGACTAACATCTTCCATATTATTTTGCCTAGCCAACACTAACTATGAACGAGTACATAGTCGAACTATAATTCTAGCCCGAGGACTACAAACACTCTTACCACTTATAGCAACATGATGACTAATAGCAAGCCTCACAAACTTAGCCCTACCCCCATCCATCAACTTAATCGGAGAATTATTCATCATCACAGCATCATTCTCCTGATCCAACATCACAATTATCCTTATAGGAATAAACATAATAATCACAGCTCTCTACTCTCTCTATATATTAATTATAACACAACGAGGAAAATATACCCACCATATTAATAACATCAAACCCTCATTCACACGAGAAAACGCCCTTATAGCCCTACACATTTTACCACTGCTACTACTAACCCTAAACCCTAAAACAATTCTAGGACCCCTTTACTGTAGATATAGTTTAACAAAAACCCTAGATTGTGAATCTAGTAATAGAAAACTAAATATTCTTATCTACCGAAAAAGTTTGCAAGAACTGCTAACTCATGCTCCCACACCTAAAAACGTGGCTTTTTCAACTTTTAGAGGATGGTAGTTATCCGTTGGTCTTAGGAACCAAAAAATTGGTGCAACTCCAAATAAAAGTAATAAACCCATTCACCTCACTCACATTAACCACATTAATTATTCTAATTATACCAATTATAATATCCAACTCAAACATCTACAAAACCAACCTCTATCCCAACTACGTTAAAACCACCGTATCCTGCGCCTTCACCCTCAGCCTGATCCCCTTACTAATATTTATCCACACAGGCCAAGAAACAATTATTTCAAACTGACACTGAATAACCCTACAAACTGTAGAACTATCCCTTAGCTTCAAAATAGACTACTTCTCAGTAACATTCACTCCCGTAGCATTATTCGTTACATGATCAATTATAGAATTCTCCATATGATACATACACTCAGATCCCTTCATCAACCGATTCTTTAAATACCTATTACTATTCTTAATTACTATAATAATTCTCGTAACCGCTAACAATCTCTTTCAACTCTTCATCGGATGGGAAGGTGTAGGAATCATATCATTCCTACTAATCGGATGATGACACGGACGAACAGACGCCAACACAGCCGCATTACAAGCAATCCTATATAACCGCATTGGAGACATTGGATTTGTCCTATCCATAGCATGGTTTCTATCCCACTCAAACACATGAGACCTCCAACAAATCTTTATTCTAAACAATGAATGTCCAAACATACCATTAATAGGCCTACTCTTAGCCGCAGCAGGAAAATCAGCCCAATTCGGACTACACCCTTGACTACCCTCAGCAATGGAAGGTCCAACCCCCGTATCAGCACTACTACACTCAAGCACAATAGTAGTAGCAGGAGTATTCCTACTTATCCGCTTCTACCCCCTAATAGAAACCAACAAACTAGCTCAAACTATAACATTATGCCTAGGAGCTATTACTACCTTATTTACAGCACTATGTGCAATCACACAAAACGATATCAAAAAAATTGTAGCCTTCTCAACTTCAAGTCAACTAGGCCTAATGATAGTGACAATCGGCATTAACCAACCGCACTTAGCATTTCTTCATATCTGCATGCATGCCTTCTTCAAAGCAATACTATTTATATGCTCCGGATCCATTATCCACAGCCTCAACGACGAACAAGATATCCGAAAAATAGGAGGACTATACAAAGCAATACCATTCACAACAACAGCACTAATTATCGGAAGTCTAGCACTAACAGGAATACCTTATCTCACAGGATTCTACTCAAAAGACCTTATCATTGAAGCAGCAAATACATCCTACACAAACGCCTGAGCCCTACTAATAACACTAATTGCCACATCCCTAACCGCTGCTTACAGTACTCGAATTATCTTTTTTGCACTCCTAGGACAGCCACGTTTTTCACCCCTAGTCCTAATCAATGAAAATAATCCCTTATTAATTAATTCTATTAAACGTCTATTAATCGGAAGCATTTTCGCCGGTTTTATTATCTCCAACAATATCCCACCAATAACAATATCAAACATAACAATACCCCTCTACATAAAAACAACAGCCTTAACAGCAACTATCATAGGCTTCATACTAGCCCTAGAACTAAACAACATAACCTATTATCTAAAATTTAAATACCCATCACAAACATACAAATTCTCCAATATACTAGGGTATTATCCCTCCATCATACACCGTTTAACAACATACCACAACCTATCTATAAGTCAAAAATCCGCATCATCACTACTAGACTTAATCTGACTAGAGACCATTATACCAAAAACAACTTCCTATATCCAAATAAAAATATCAATCATAGTATCTAACCAGAAAGGCTTAATTAAACTATATTTTCTTTCCTTCCTAATTACTATCGTAATAAGCATAATACTATTTAATTACCACGAGTAATCTCTATAATAACAATAACTCCAATAAGCAATGATCAACCAGTAACAATAACTAATCAAGTACCATAACTATACAAAGCAGCAATCCCCATAGCCTCCTCACTAAAAAACCCTGAATCACCTGTATCATAAATTACTCAATCCCCAAGACCATTAAATTTAAAAATAATTTCTACCTCCTCTTCTTCCAACGCATAATAAATCATAATAAACTCCATTATCAAACCAGAAACAAACACCCCAAGAACAGTCTTATTAGAAACTCAAACTTCAGGATATATTTCAGTAGCCATAGCAGTAGTATAACCAAAAACCACCAACATACCACCCAAATAAATCAAAAACACTATCAAACCCAAAAAAGACCCACCAAAATTTAACACAATACCACAACCAACCCCACCACTCACAATCAACCCAAGACCACCATAAATAGGAGAGGGCTTAGAAGAAAAACCAACAAACCCAATAACAAAAATAGTACTTAAAATAAACGCAATATACACTATCATTATTCCTACATGGAATCTAACCATGACCAATGACATGAAAAATCATCGTTGTACTTCAACTACAAGAACCTTAATGACCAACATCCGAAAATCACACCCACTAATAAAAATTATCAACAATGCATTCATTGACCTCCCAGCCCCCTCAAACATCACATCATGATGAAACTTCGGCTCCCTTTTAGGTATCTGCCTAATCTTACAAATCCTAACAGGCCTATTCTTAGCAATACATTACACATCAGACACAACAATAGCCTTCTCATCAGTAACACACATCTGCCGAGACGTAAACTATGGATGAATTATTCGCTACCTACATGCAAACGGAGCATCCATATTCTTCATTTGCTTATTTATCCATGTAGGCCGAGGCCTATACTACGGATCCTATATATTCCTAAAAACATGAAACATCGGAGTAATCTTACTATTTACCGTTATAGCAACAGCATTCATAGGTTACGTCCTACCCTGAGGACAAATATCATTCTGAGGAGCCACAGTCATCACAAACCTATTATCAGCTATTCCCTACATTGGAACAAATCTTGTAGAATGAATCTGAGGAGGCTTCTCCGTCGATAAAGCAACCCTCACACGATTCTTTGCCTTCCACTTCATTCTCCCCTTCATCATCGCAGCCCTCGCAACAGTACACCTCCTATTTCTGCACGAAACCGGATCCAACAACCCAACCGGAATTTCATCAGACATAGACAAAATTCCATTTCACCCATACTATACTATTAAAGACATCTTAGGAGCCCTATTCATAATACTAGCCCTACTAATCCTAGTACTATTCTCACCAGACTTACTAGGAGACCCAGACAACTACACCCCAGCAAACCCACTAAACACACCACCCCATATTAAACCAGAATGATATTTCCTATTTGCCTACGCCATTCTACGCTCAATTCCCAACAAATTAGGCGGAGTATTAGCCTTAGCGGCCTCCATCTTAATCCTAATCCTAATACCTATACTACATACATCCAAACAACGAAGTATAATATTTCGACCACTAAGTCAATGCCTATTCTGAATACTAGTAGCAGACCTCATCACATTAACATGAATTGGAGGCCAACCCGTAGAACACCCATTTATCATCATCGGCCAACTAGCTTCCATCCTGTATTTCCTAATTATTCTAGTACTAATACCAATCACTAGCATTATCGAAAATCACCTCTTAAAATGAAGAGTCTTTGTAGTATATCAAATACCCTGGCCTTGTAAACCAGAAAAGGAGAATAACCCCTCCCCAAGACTCAAGGAAGGAGACAAACTCCGCCATCAGCACCCAAAGCTGAAATTCTAACTAAACTATTCCCTGCCAACCAAAACATTCATCCTATTCGTATACAAACCAAAACGCCAAGTACCTTATTACTACCTCCAAAAC-AAAAAATCCACAAAAAATCCCACATAAACATACAAATATGTAACTCTAAAAAATTTAACCATAGAAAAACCCCCATAATTTAATATATTATAACCCTATGTACGTCGTGCATTAATTGCTAGTCCCCATGCATATAAGCATGTACATACTATTATTAATATTACATAGTACATATTATTATTGATCGTACATAGTACATTTATATTAAATAAATCCCAGTCAACATGCATATCACCTCCACTAGATCACGAGCTTAATTACCATGCCGCGTGAAACCAGCAACCCGCTTGGCAGGGATCCCTCTTCTCGCTCCGGGCCCATTAACCGTGGGGGTTTCTATAAATGAATTTTATCAGACATCTGGTTCTTACTTCAGGACCATCTCACCTAAAATCGCCCACTCTTTCCTCTTAAATAAGACATCTCGATGGACTAATGACTAATCAGCCCATGCTCACACATAACTGAGGTTTCATACATTTGGTATTTTTTAATTTTTGGGGATGCTTAGACTCAGCTATGGCCGTCCAAGGCCCTAACACAGGCAAATCAATTGTAGCTGGACTTCATAAAACTCATGACCTGGCACGACAATCCAAACAAGGTGCTATTCAGTCAATGGTTACAGGACATAACGTGCGTACACGTGCGTACACGTGCGTACACGTGCGTACACGTGCGTACACGTGCGTACACGTGCGTACACG
>PH21_Porcula_salvania_isolate_PH21_mitochondrion_complete_genome
TACTTACTTAAATATGTGCTACAAAAGCAGGCACCTACCCCCCTAGATTTTTACGCCAATCTACCACAAATAAATTTAAAATTACAACACAATAACCTCACAAAATATAAGCACCTATTTAAGCATACGCCCACAATTCAAAACAACTCAAGTTAATGTAGCTTAAATTACCAAAGCAAGGCACTGAAAATGCCTAGATGAGCCTCACAGCTCCATAAACACACAGGTTTGGTCCTGGCCTTTCTATTAATTTTTAATAAAATTACACATGCAAGTATCCGCACCCCGGTGAGAATGCCCTCTAGATCTTAAAGATCAAAAGGAGCCGGTATCAAGCACACCCAAACGGTAGCTCACAACGCCTTGCTCAACCACACCCCCACGGGAAACAGCAGTGATAAAAATTAAGCCATGAACGAAAGTTTGACTAAGTTATATTAATCAGAGTTGGTAAATCTCGTGCCAGCCACCGCGGTCATACGATTAACTCAAATTAATAGATCCACGGCGTAAAGGGTGTTTAAGAAAAGAAATCACAATAGAGTTAAATTATAACTAAGCTGTAAAAAGCCCCAGTTAAAGTAAAATAACCTACGAAAGTGACTCTAACAATTCTGATACACGATAGCTAGGACCCAAACTGGGATTAGATACCCCACTATGCCTAGCCCTAAACCTAAATAGTTATATAACAAAACTATTCGCCAGAGTACTACTCGCAACAGCCTGAAACTCAAAGGACTTGGCGGTGCTTCACACCCACCTAGAGGAGCCTGTTCTATAATCGATAAACCCCGATAAACCTTACCAACTCTTGCCAATTCAGCCTATATACCGCCATCTTCAGCAAACCCTAAAAAGGAACAATAGTAAGCACAATCATAACACATAAAAACGTTAGGTCAAGGTGTAGCTTATGAGTTGGAAAGAAATGGGCTACATTTTCTACATAAGAACACCCACACACGAAAGTTTTTATGAAACTAAAAACCAAAGGAGGATTTAGCAGTAAATCAAGAGTAGAGTGCTTGATTGAATAAGGCCATGAAGCACGCACACACCGCCCGTCACCCTCCTCAAGCACACAGTAGCATAATAACCTATACTTAATTACACAATCATGTAAGAGGAGACAAGTCGTAACAAGGTAAGCATACTGGAAAGTGTGCTTGGACTATCAAAGTATAGCTTAAACTAAAGCACCTAGTTTACACCTAGAAGATCCCACAATACATGAGTACTTTGAACTAAAACTAGCTCAACACACTAAACAGACACAAAATTATACTAAAATAAAATAAAACATTTACCTAACATTAAAGTATAGGAGATAGAAATTTTTATCTTGACGCTATAGAGACAGTACCGTAAGGGAAAGATGAAAGAATAAAATTAAAGTAAAAAAAAGCAAAGATTACCCCTTCTACCTTTTGCATAATGATTTAACCAGAAAAAATCTAACAAAGAGAACTTTAGCTAGACACCCCGAAACCAGACGAGCTACCTATGAGCAGTTTAAAAGAACCAACTCATCTATGTGGCAAAATAGTGAGAAGACTTGTAGGTAGAGGTGAAAAGCCTAACGAGCCTGGTGATAGCTGGTTGTCCGAAAAAGAATTTCAGTTCAACCTTAAAAATACCCCTAAAACTCTAAATTCCAATGTATTTTTAAGAGATAGTCTAAAAAGGTACAGCTTTTTAGAAATGGGTACAACCTTAACTAGAGAGTAAAATCTTAACATTACCATAGTAGGCCTAAAAGCAGCCATCAATTGAGAAAGCGTTAAAGCTCAACAAACCCACTAACATAATTCCAATAATTAATAATAAACTCCTAGCCCAAAATCGGACTAATCTATTAAAACATAGAAGTAATAATGTTAATATGAGTAACAAGAAAACCTTCTCCTCGCACACGCTTACATCAGTAACTAATAATATACTGATAATTAACAACCAATAAACCAAAACAACACTAAAACATTTATTAATTATATTGTTAACCCAACACAGGAGTGCACTAAGGAAAGATTAAAAGAAGTAAAAGGAACTCGGCAAACACAAACCCCGCCTGTTTACCAAAAACATCACCTCTAGCATTACTAGTATTAGAGGCAATGCCTGCCCAGTGACACCAGTTAAACGGCCGCGGTATTCTGACCGTGCAAAGGTAGCATAATCACTTGTTCTCCAAATAAGGACTTGTATGAATGGCCACACGAGGGTTTTACTGTCTCTTACTTCCAATCAGTGAAATTGACCTTCCCGTGAAGAGGCGGGAATAAAAAAATAAGACGAGAAGACCCTATGGAGCTTTAATTAACTAATCCAAAAGTTAAACAAACAAACCACAAAGGGATTAAAACAAAACTTAACATGGATTAGCAATTTCGGTTGGGGTGACCTCGGAGCAAAAAAAACCCTCCGAGTGATTTTAATCTAGACAAACCAGTCAAAATAATCACAATATCATTTATTGATCCAAAATTTTGATCAACGGAACAAGTTACCCTAGGGATAACAGCGCAATCCTATTCTAGAGTCCATATCGACAATAGGGTTTACGACCTCGATGTTGGATCAGGACACCCAAATGGTGCAACCGCTATTAAAGGTTCGTTTGTTCAACGATTAAAGTCCTACGTGATCTGAGTTCAGACCGGAGTAATCCAGGTCGGTTTCTATCTATTATAAATTTCTCCCAGTACGAAAGGATAAGAGAAATGAGACCAACCTCACAAATGTGTCTCAGAGATAATTAATGATATAATCTTAATTTAATTAACTCATAATAAACTCAACCCTAGAACAGGGCACATTAGGGTGGCAGAGACCGGTAATTGCGTAAAACTTAAACCTTTATTATCAGAGGTTCAACTCCTCTCCCTAATATAATGATCATAGTCAACATTCTAAGCCTAATTATTCCTATTCTACTAGCCGTAGCATTCCTCACCTTAGTAGAACGAAAAGTACTAGGTTACATACAACTACGAAAAGGACCCAACGTCGTAGGCCCCTACGGCCTCCTCCAACCCATCGCTGACGCCCTAAAATTATTTACCAAAGAACCCCTACGACCAGCCACATCCTCCATCTCCATATTCATTATCGCACCAATCCTAGCCTTATCCTTAGCACTAACAATATGAATTCCACTACCAATACCCTATCCCCTAATCAACATAAATTTAGGAGTACTATTCATGCTAGCCATATCAAGCCTAGCAGTCTATTCCATCCTATGATCAGGATGAGCATCCAACTCAAAATACGCACTCATCGGAGCCTTACGAGCAGTAGCCCAAACAATTTCATACGAAGTAACACTAGCAATTATCCTACTATCAGTACTCCTAATAAACGGATCATACACTCTATCCACCCTAATCACAACACAAGAACACATTTGAATAATTTTCACATCCTGACCCCTAGCCATAATATGATTTATCTCAACCCTAGCAGAAACCAACCGAGCCCCATTCGACCTCACAGAAGGAGAATCAGAACTCGTATCAGGCTTCAACGTAGAATATGCAGCCGGACCCTTCGCCATATTCTTCATAGCAGAATATGCTAACATCATTATAATAAACGCATTCACAGTAATCCTCTTTCTAGGAGCATTCCACGACCCACACACATCAGAACTATACACAATCAACTTCGTATTAAAAACACTCGCATTAACAACTACCTTCCTATGAATCCGAGCATCATATCCACGATTCCGATATGATCAACTAATACACCTACTATGAAAAAGCTTCCTACCCCTAACACTAGCCCTATGCATATGACACATTTCACTCCCCATTATAACAGCAAGCATCCCCCCACAATCATAGAAATATGTCTGACAAAAGAGTTACTTTGATAGAGTAAAAAATAGAGGTTCAAACCCTCTTATTTCTAGAACAATAGGACTCGAACCTACACCTAAGAATTCAAAATTCTCCGTGCTACCAAAATACACCACATTCTAAAGTAAGGTCAGCTAAGTTAAGCTATCGGGCCCATACCCCGAAAATGTTGGTTCATACCCTTCCCATACTAATAAATCCCATCATCTACACTATCCTTATCATAACTGTAATATTCGGAACCATACTAGTAACAATCAGCTCACACTGACTACTCATCTGAATCGGATTCGAAATAAACCTATTAGCAATAATCCCAGTATTAATAAAAAACTTTAACCCACGAGCCATAGAAGCAGCTACAAAATACTTCCTAACACAAGCCACAGCTTCCATAATCCTAATAATAGCCATCATCATTAACCTCTTATACTCCGGACAATGAACTACCACAAATTTATTTAACCCAATAGCAATAATAATAATAACCCTAGCTCTAGCCATAAAACTAGGACTATCACCCTTCCACTTCTGAGTTCCAGAAGTAACCCAAGGCATTTCACTACAAGCAGGCCTACTACTATTAACATGACAAAAACTAGCTCCACTATCAGTATTATGCCAAATCTCACAATCAATCAACCCCAACCTAATATTAACCATAGCCATACTATCAATTCTAATCGGAGGATGAGGAGGACTAAACCAAACCCAACTTCGAAAAATTATAGCATACTCATCAATTGCACACATAGGATGAATAACAGCAGTACTACCATATAATACAACTATAACAATCCTAAACCTATTAATTTATATCATAATAACACTAACAATATTCATATTACTAATCCACAGCTCAACAACCACAACCCTATCTCTATCCCACACATGAAACAAAATACCCATTATTACAAGCCTAATAATAATAATTCTCCTCTCAATAGGAGGCCTACCCCCATTATCAGGATTTATACCAAAATGAATAATTATTCAAGAAATAACAAAAAATGAAAACATCATCATACCAACACTCATAGCAATAACAGCACTGCTAAACCTCTACTTCTATATACGACTAGCCTACTCCTCCTCACTAACCATATTCCCATCCACAAACAACATAAAAATAAAATGACAATTCGAACACACAAAACAAATAAAACTACTCCCTACAATAATTGTATTATCAACACTAATTCTACCTATAACACCAGCCCTCTCATCCTTAAACTAGGAATTTAGGTTAACATAGACCAAGAGCCTTCAAAGCTCTAAGCAAGTATAAAGTACTTAACTCCTGAAAACCTAAGGACTGCAGGACTCATCCTACATCAATTGAATGCAAATCAAACACTTTAATTAAGCTAAATCCTCACTAGATTGGTGGGATTACATACCCACGAAACTTTTAGTTAACAGCTAAACACCCTAATCAACTGGCTTCAATCTACTTCTCCCGCCGCAGGAAAAAAAAGCGGGAGAAGTCCCGGCAGAATTGAAGCTGCTTCTTTGAATTTGCAATTCAACATGACATTCACCACGGAACTTGGCAAAAAGAGGACTCAACCTCTGTCTTTAGATTTACAGTCTAATGCTTACTCAGCCATTTTACCTATGTTCGTAAATCGTTGATTATACTCAACAAACCACAAAGACATCGGCACCCTATACCTGTTATTTGGTGCCTGAGCTGGAATGGTGGGCACCGCTTTAAGCCTACTAATCCGCGCTGAATTGGGTCAACCCGGAACCTTACTCGGTGACGACCAAATCTATAATGTAATTGTTACAGCCCATGCCTTCGTAATAATTTTCTTTATAGTAATACCCATTATGATCGGAGGCTTTGGCAACTGACTTGTACCATTAATAATTGGAGCCCCAGACATGGCTTTTCCACGCATGAATAACATAAGTTTCTGACTACTTCCACCATCCTTCCTACTACTTCTAGCATCCTCAATAGTAGAAGCCGGAGCAGGTACCGGATGAACTGTTTACCCACCCTTAGCTGGAAACCTAGCCCATGCAGGAGCCTCAGTTGATTTAACAATTTTCTCCCTACACCTTGCAGGTGTATCATCAATCCTAGGAGCCATTAACTTTATCACTACAATTATCAACATAAAACCCCCTGCAATGTCTCAATACCAAACACCCCTATTCGTCTGATCAGTACTAATTACAGCTGTATTACTTTTACTATCCCTGCCAGTTTTAGCAGCTGGCATTACCATGTTACTAACAGACCGCAATCTAAATACAACTTTCTTTGATCCAGCAGGTGGTGGAGACCCTATCCTTTATCAACATTTATTTTGATTTTTTGGACACCCAGAAGTATACATTCTCATCCTACCAGGATTTGGAATAATCTCCCACATCGTAACCTACTACTCAGGTAAAAAAGAACCATTCGGGTACATAGGCATAGTATGAGCCATAATATCCATTGGATTTTTAGGATTTATTGTATGAGCTCACCATATATTTACCGTGGGAATAGACGTAGATACCCGAGCATACTTTACATCCGCTACAATAATTATTGCTATTCCAACCGGAGTAAAAGTATTCAGCTGACTAGCTACCCTCCATGGAGGCAACATCAAATGATCACCCGCAATACTATGAGCTCTAGGCTTCATCTTCCTATTTACCGTAGGGGGTCTAACAGGCATTGTACTAGCTAATTCCTCACTAGATATTGTACTACATGATACATATTATGTAGTCGCTCACTTTCACTATGTATTATCCATAGGAGCAGTATTTGCTATTATAGGAGGCTTCGTTCACTGATTCCCCCTATTCTCCGGATATACACTCAACCAAACATGAGCAAAAATTCACTTCGTAATCATATTTGTAGGAGTAAACATAACATTCTTCCCACAACACTTTCTAGGTCTATCAGGAATACCTCGACGATATTCCGACTACCCTGACGCATACACAGCATGAAATACTATCTCCTCAATAGGCTCATTCATCTCACTAACAGCAGTAGTATTAATAATCTTCATTATCTGAGAAGCATTCGCATCAAAACGAGAGGTGTCTGCAGTAGAACTAACAAGCACAAACCTAGAGTGACTACACGGATGTCCCCCTCCTTACCACACATTTGAAGAACCAACATACATCAACCTAAAATAAGAATAAGAAAGGAAGGAATCGAACCCTCTCCCACTGGTTTCAAGCCAACGTCATAACCACTATGTCTTTCTCAATAATTGAGGTATTAGTAAAACATTACATAACTTTGTCAAAGTTACATTATAGGTGAAAGCCCTATATACCTCTATGGCTTACCCCTTCCAACTAGGCTTTCAAGACGCCACTTCACCTATCATAGAAGAACTCCTACACTTTCACGACCACACCTTAATAATTGTATTCTTAATTAGCTCTTTAGTACTATACATCATCTCACTCATACTAACAACAAAACTGACACACACTAGCACAATAGATGCCCAAGAAGTAGAAACAATTTGAACAATTTTACCTGCTATTATCCTAATCCTAATTGCCCTTCCATCACTACGAATCCTTTACATAATAGACGAAATTAACAATCCAGCCCTAACTGTAAAAACCATAGGACACCAATGATACTGAAGCTACGAATATACAGATTATGAAGACCTTACCTTCGACTCATACATAATCCCCACATCAGACCTCAAACCCGGAGAAATACGACTACTAGAAGTAGATAATCGAATTGTTCTACCAATAGAAATAACAATCCGAATACTAGTATCTTCTGAAGACGTATTACACTCATGAGCCGTCCCATCCCTCGGTCTAAAAACGGATGCTATTCCAGGACGACTAAATCAAACAACTCTAATATCTACACGACCTGGTCTTTATTACGGACAATGCTCAGAAATCTGTGGATCAAACCACAGCTTCATGCCCATCGTACTTGAACTTGTCCCACTAAAGTACTTCGAAAAATGATCAACATCAATATTAACAGGTTCATTGAGAAGCTAGTTAGCACTAACCTTTTAAGTTAGAGATCGGGAACTTAAACCTCCCCTCAATGATATGCCACAACTAGACACATCTACATGACTCATTACAATTACATCAATAATTATAACATTATTTATTTTATTCCAACTAAAAATCTCAAACCACTCATACCCAGCAAGCCCAGAATCAACTGAACTCAAAACTCAAAAATATAATACCCCTTGAGAAATAAAATGAACGAAAATCTATTTACCTCTTTCATTACCCCTACGATAATAGGACTACCCATTGTCACCTTAATCATTATATTCCCAAGCTTACTATTTCCAAAACCTAAACGACTCATTAATAACCGCATAATCTCCACTCAACAATGATTAATTCAATTAACATCCAAACAAATAATAGCCATTCATAACCAAAAAGGCCAAACCTGATCATTAATACTCATATCCCTAATCATATTTATTGGCTCAACAAACATCCTAGGCCTACTACCACACTCATTCACACCTACCACACAATTATCAATAAATTTGGGTATAGCAATCCCTCTATGATCAGCAACTGTATTTACAGGATTCCGCCATAAAACCAAAGCATCACTAGCTCATTTTCTACCACAAGGAACACCCGCTCCACTAATCCCTATGCTTGTAATTATTGAAACCATTAGCCTATTTATCCAACCAGTAGCCTTAGCCGTACGATTAACAGCCAACATCACAGCAGGACACCTATTAATCCACCTAATCGGAGGAGCCACATTAGCACTACTCAACATCAATACTATAACAGCTTTAATCACATTTACTATTCTTATTTTATTAACCATCCTTGAATTTGCAGTAGCCCTAATCCAAGCCTATGTATTCACACTACTAGTAAGCTTATACCTACACGACAATACATAATGACCCACCAAACACACGCATACCATATAGTAAACCCAAGCCCATGACCACTTACCGGAGCCCTATCAGCCCTCCTAATAACATCAGGCCTAATCATATGATTCCATTTCAATTCTACAGTCCTACTATCCCTAGGATTATTAACTAACACTCTAACAATATACCAATGATGGCGAGACATTGTCCGAGAAAGCACCTTTCAAGGCCACCACACATCAGTTGTCCAAAAAGGCTTGCGATACGGTATAATCCTATTTATTATCTCCGAAGTTCTATTCTTCACCGGATTTTTCTGAGCTTTTTATCATTCAAGCCTAGCACCAACACCTGAATTAGGGGGTTGCTGACCACCAACAGGAATTCACCCACTAAACCCCCTAGAAGTACCCCTACTAAATACCTCAATTCTCCTTGCTTCAGGAGTATCCATTACCTGAGCCCACCATAGCTTAATAGAAGGAGACCGAAAACATATACTCCAAGCACTATCCATTACTATTGCACTAGGAGTATACTTCACCCTTCTCCAAGCCTCAGAATACTATGAAGCACCATTTACAATCTCTGACGGAGTATATGGATCTACCTTTTTCGTAGCCACAGGATTTCACGGATTACACGTAATTATTGGATCTACTTTCCTAACAGTATGCCTCCTACGACAACTGAAATTCCACTTCACATCTAACCATCACTTCGGCTTTGAAGCCGCAGCCTGATACTGACATTTCGTAGATGTTGTATGACTATTCCTCTACGTATCAATCTATTGATGAGGATCCTACTCTTTTAGTATTAAACAGTACAATTGACTTCCAATCAATCAGTTTCGGTAAACTCCGAAAAAGAGTAATAAACATCATACTAACACTACTTACAAACGTAACTCTAGCCTCCTTACTCGTACTAATTGCATTCTGACTACCCCAACTAAACGCATACTCAGAAAAAACAAGCCCATACGAATGTGGATTCGACCCCATAGGATCAGCACGCCTTCCATTTTCAATAAAATTTTTTCTAGTAGCAATTACATTTCTTCTCTTTGACCTAGAAATTGCCCTTCTTCTTCCCCTACCATGAGCATCCCAAACAAACAATCTAAAAACAATACTCACAATAGCACTATTCCTTCTCACCTTACTAGCAGCAAGCCTAGCATACGAATGAACCCAAAAAGGCCTAGAATGAACAGAATATGATAATTAGTTTAAAACAAAACAAATGATTTCGACTCATTAGACTATGATTTATCTCATAATTATCAAATGCCATTAGTTTATATAAACATCATAATAGCATTCACAATCGCCCTTGCAGGACTACTTATATACCGATCTCACCTAATATCCTCACTACTATGCTTAGAGGGAATAATATTATCACTCTTCATCATATCAACTCTAATTGTCCTAAACACACACTTCACCCTAGCTAGCATAATACCCATTATCCTATTAGTATTCGCAGCCTGCGAAGCTGCACTCGGCCTATCCTTATTAGTAATAGTATCCAACACATACGGCACCGACTACGTCCAAAACCTAAACCTCTTACAATGCTAAAAATTATTATCCCAACAACAATATTACTACCCATGACATGAATATCTAAACACAATATAATCTGAATCAACGCAACAGTACATAGCCTCCTCATCAGCCTAATTAGCCTTTCCCTATTAAACCAACTAAACGAAAACAGCCTTAACTTCTCTCTAACATTTTTTTCCGACTCATTATCAGCACCCCTATTGGTCCTAACCACATGACTCCTCCCCCTTATATTAATAGCTAGCCAATCCCACTTATCAAAAGAAACAACAACCCGAAAAAAACTATATATTACTATACTAATCATACTGCAATTGTTCCTAATCATAACCTTCACCGCCACTGAATTAATCCTATTCTACATCCTATTTGAAGCAACACTAGTACCCACATTAATTATTATTACACGCTGAGGAAATCAAACAGAACGACTCAATGCGGGATTTTACTTTCTATTCTACACACTAGCAGGATCCCTACCACTGCTAGTAGCACTAGTTTACATCCAAAACACCACAGGCTCACTAAATTTCCTAATTATCCACTACTGATCTCACCCAATATCCAACACCTGATCAAACATTTTTACATGACTAGCATGCATCATAGCCTTCATAGTAAAAATACCACTGTACGGACTCCACCTTTGACTACCAAAAGCCCATGTAGAAGCCCCCATTGCAGGCTCAATAGTACTTGCAGCCGTACTGCTAAAACTTGGAGGCTATGGCATAATACGAATTACCACCATTCTAGACCCACTAACAAATCTCATAGCCTACCCATTCCTCATACTTTCCATATGAGGCATAATTATAACCAGCTCTATCTGTTTACGCCAAACTGACCTAAAATCCCTAATCGCCTACTCATCAGTAAGCCACATAGCACTTGTAATCGTAGCAATCATAATTCAAACCCCCTGAAGCTTCATAGGAGCCACAGCTCTTATAATTGCCCACGGACTAACATCTTCCATATTATTTTGCCTAGCCAACACTAACTATGAACGAGTACATAGTCGAACTATAATTCTAGCCCGAGGACTACAAACACTCTTACCACTTATAGCAACATGATGACTAATAGCAAGCCTCACAAACTTAGCCCTACCCCCATCCATCAACTTAATCGGAGAATTATTCATCATCACAGCATCATTCTCCTGATCCAACATCACAATTATCCTTATAGGAATAAACATAATAATCACAGCTCTCTACTCTCTCTATATATTAATTATAACACAACGAGGAAAATATACCCACCATATTAATAACATCAAACCCTCATTCACACGAGAAAACGCCCTTATAGCCCTACACATTTTACCACTGCTACTACTAACCCTAAACCCTAAAACAATTCTAGGACCCCTTTACTGTAGATATAGTTTAACAAAAACCCTAGATTGTGAATCTAGTAATAGAAAACTAAATATTCTTATCTACCGAAAAAGTTTGCAAGAACTGCTAACTCATGCTCCCACACCTAAAAACGTGGCTTTTTCAACTTTTAGAGGATGGTAGTTATCCGTTGGTCTTAGGAACCAAAAAATTGGTGCAACTCCAAATAAAAGTAATAAACCCATTCACCTCACTCACATTAACCACATTAATTATTCTAATTATACCAATTATAATATCCAACTCAAACATCTACAAAACCAACCTCTATCCCAACTACGTTAAAACCACCGTATCCTGCGCCTTCACCCTCAGCCTGATCCCCTTACTAATATTTATCCACACAGGCCAAGAAACAATTATTTCAAACTGACACTGAATAACCCTACAAACTGTAGAACTATCCCTTAGCTTCAAAATAGACTACTTCTCAGTAACATTCACTCCCGTAGCATTATTCGTTACATGATCAATTATAGAATTCTCCATATGATACATACACTCAGATCCCTTCATCAACCGATTCTTTAAATACCTATTACTATTCTTAATTACTATAATAATTCTCGTAACCGCTAACAATCTCTTTCAACTCTTCATCGGATGGGAAGGTGTAGGAATCATATCATTCCTACTAATCGGATGATGACACGGACGAACAGACGCCAACACAGCCGCATTACAAGCAATCCTATATAACCGCATTGGAGACATTGGATTTGTCCTATCCATAGCATGGTTTCTATCCCACTCAAACACATGAGACCTCCAACAAATCTTTATTCTAAACAATGAATGTCCAAACATACCATTAATAGGCCTACTCTTAGCCGCAGCAGGAAAATCAGCCCAATTCGGACTACACCCTTGACTACCCTCAGCAATGGAAGGTCCAACCCCCGTATCAGCACTACTACACTCAAGCACAATAGTAGTAGCAGGAGTATTCCTACTTATCCGCTTCTACCCCCTAATAGAAACCAACAAACTAGCTCAAACTATAACATTATGCCTAGGAGCTATTACTACCTTATTTACAGCACTATGTGCAATCACACAAAACGATATCAAAAAAATTGTAGCCTTCTCAACTTCAAGTCAACTAGGCCTAATGATAGTGACAATCGGCATTAACCAACCGCACTTAGCATTTCTTCATATCTGCATGCATGCCTTCTTCAAAGCAATACTATTTATATGCTCCGGATCCATTATCCACAGCCTCAACGACGAACAAGATATCCGAAAAATAGGAGGACTATACAAAGCAATACCATTCACAACAACAGCACTAATTATCGGAAGTCTAGCACTAACAGGAATACCTTATCTCACAGGATTCTACTCAAAAGACCTTATCATTGAAGCAGCAAATACATCCTACACAAACGCCTGAGCCCTACTAATAACACTAATTGCCACATCCCTAACCGCTGCTTACAGTACTCGAATTATCTTTTTTGCACTCCTAGGACAGCCACGTTTTTCACCCCTAGTCCTAATCAATGAAAATAATCCCTTATTAATTAATTCTATTAAACGTCTATTAATCGGAAGCATTTTCGCCGGTTTTATTATCTCCAACAATATCCCACCAATAACAATATCAAACATAACAATACCCCTCTACATAAAAACAACAGCCTTAACAGCAACTATCATAGGCTTCATACTAGCCCTAGAACTAAACAACATAACCTATTATCTAAAATTTAAATACCCATCACAAACATACAAATTCTCCAATATACTAGGGTATTATCCCTCCATCATACACCGTTTAACAACATACCACAACCTATCTATAAGTCAAAAATCCGCATCATCACTACTAGACTTAATCTGACTAGAGACCATTATACCAAAAACAACTTCCTATATCCAAATAAAAATATCAATCATAGTATCTAACCAGAAAGGCTTAATTAAACTATATTTTCTTTCCTTCCTAATTACTATCGTAATAAGCATAATACTATTTAATTACCACGAGTAATCTCTATAATAACAATAACTCCAATAAGCAATGATCAACCAGTAACAATAACTAATCAAGTACCATAACTATACAAAGCAGCAATCCCCATAGCCTCCTCACTAAAAAACCCTGAATCACCTGTATCATAAATTACTCAATCCCCAAGACCATTAAATTTAAAAATAATTTCTACCTCCTCTTCTTCCAACGCATAATAAATCATAATAAACTCCATTATCAAACCAGAAACAAACACCCCAAGAACAGTCTTATTAGAAACTCAAACTTCAGGATATATTTCAGTAGCCATAGCAGTAGTATAACCAAAAACCACCAACATACCACCCAAATAAATCAAAAACACTATCAAACCCAAAAAAGACCCACCAAAATTTAACACAATACCACAACCAACCCCACCACTCACAATCAACCCAAGACCACCATAAATAGGAGAGGGCTTAGAAGAAAAACCAACAAACCCAATAACAAAAATAGTACTTAAAATAAACGCAATATACACTATCATTATTCCTACATGGAATCTAACCATGACCAATGACATGAAAAATCATCGTTGTACTTCAACTACAAGAACCTTAATGACCAACATCCGAAAATCACACCCACTAATAAAAATTATCAACAATGCATTCATTGACCTCCCAGCCCCCTCAAACATCACATCATGATGAAACTTCGGCTCCCTTTTAGGTATCTGCCTAATCTTACAAATCCTAACAGGCCTATTCTTAGCAATACATTACACATCAGACACAACAATAGCCTTCTCATCAGTAACACACATCTGCCGAGACGTAAACTATGGATGAATTATTCGCTACCTACATGCAAACGGAGCATCCATATTCTTCATTTGCTTATTTATCCATGTAGGCCGAGGCCTATACTACGGATCCTATATATTCCTAAAAACATGAAACATCGGAGTAATCTTACTATTTACCGTTATAGCAACAGCATTCATAGGTTACGTCCTACCCTGAGGACAAATATCATTCTGAGGAGCCACAGTCATCACAAACCTATTATCAGCTATTCCCTACATTGGAACAAATCTTGTAGAATGAATCTGAGGAGGCTTCTCCGTCGATAAAGCAACCCTCACACGATTCTTTGCCTTCCACTTCATTCTCCCCTTCATCATCGCAGCCCTCGCAACAGTACACCTCCTATTTCTGCACGAAACCGGATCCAACAACCCAACCGGAATTTCATCAGACATAGACAAAATTCCATTTCACCCATACTATACTATTAAAGACATCTTAGGAGCCCTATTCATAATACTAGCCCTACTAATCCTAGTACTATTCTCACCAGACTTACTAGGAGACCCAGACAACTACACCCCAGCAAACCCACTAAACACACCACCCCATATTAAACCAGAATGATATTTCCTATTTGCCTACGCCATTCTACGCTCAATTCCCAACAAATTAGGCGGAGTATTAGCCTTAGCGGCCTCCATCTTAATCCTAATCCTAATACCTATACTACATACATCCAAACAACGAAGTATAATATTTCGACCACTAAGTCAATGCCTATTCTGAATACTAGTAGCAGACCTCATCACATTAACATGAATTGGAGGCCAACCCGTAGAACACCCATTTATCATCATCGGCCAACTAGCTTCCATCCTGTATTTCCTAATTATTCTAGTACTAATACCAATCACTAGCATTATCGAAAATCACCTCTTAAAATGAAGAGTCTTTGTAGTATATCAAATACCCTGGCCTTGTAAACCAGAAAAGGAGAATAACCCCTCCCCAAGACTCAAGGAAGGAGACAAACTCCGCCATCAGCACCCAAAGCTGAAATTCTAACTAAACTATTCCCTGCCAACCAAAACATTCATCCTATTCGTATACAAACCAAAACGCCAAGTACCTTATTACTACCTCCAAAAC-AAAAAATCCACAAAAAATCCCACATAAACATACAAATATGTAACTCTAAAAAATTTAACCATAGAAAAACCCCCATAATTTAATATATTATAACCCTATGTACGTCGTGCATTAATTGCTAGTCCCCATGCATATAAGCATGTACATACTATTATTAATATTACATAGTACATATTATTATTGATCGTACATAGTACATTTATATTAAATAAATCCCAGTCAACATGCATATCACCTCCACTAGATCACGAGCTTAATTACCATGCCGCGTGAAACCAGCAACCCGCTTGGCAGGGATCCCTCTTCTCGCTCCGGGCCCATTAACCGTGGGGGTTTCTATAAATGAATTTTATCAGACATCTGGTTCTTACTTCAGGACCATCTCACCTAAAATCGCCCACTCTTTCCTCTTAAATAAGACATCTCGATGGACTAATGACTAATCAGCCCATGCTCACACATAACTGAGGTTTCATACATTTGGTATTTTTTAATTTTTGGGGATGCTTAGACTCAGCTATGGCCGTCCAAGGCCCTAACACAGGCAAATCAATTGTAGCTGGACTTCATAAAACTCATGACCTGGCACGACAATCCAAACAAGGTGCTATTCAGTCAATGGTTACAGGACATAACGTGCGTACACGTGCGTACACGTGCGTACACGTGCGTACACGTGCGTACACGTGCGTACACGTGCGTACACG
>PH41_Porcula_salvania_isolate_PH41_mitochondrion_complete_genome
TACTTACTTAAATATGTGCTACAAAAGCAGGCACCTACCCCCCTAGATTTTTACGCCAATCTACCACAAATAAATTTAAAATTACAACACAATAACCTCACAAAATATAAGCACCTATTTAAGCATACGCCCACAATTCAAAACAACTCAAGTTAATGTAGCTTAAATTACCAAAGCAAGGCACTGAAAATGCCTAGATGAGCCTCACAGCTCCATAAACACACAGGTTTGGTCCTGGCCTTTCTATTAATTTTTAATAAAATTACACATGCAAGTATCCGCACCCCGGTGAGAATGCCCTCTAGATCTTAAAGATCAAAAGGAGCCGGTATCAAGCACACCCAAACGGTAGCTCACAACGCCTTGCTCAACCACACCCCCACGGGAAACAGCAGTGATAAAAATTAAGCCATGAACGAAAGTTTGACTAAGTTATATTAATCAGAGTTGGTAAATCTCGTGCCAGCCACCGCGGTCATACGATTAACTCAAATTAATAGATCCACGGCGTAAAGGGTGTTTAAGAAAAGAAATCACAATAGAGTTAAATTATAACTAAGCTGTAAAAAGCCCCAGTTAAAGTAAAATAACCTACGAAAGTGACTCTAACAATTCTGATACACGATAGCTAGGACCCAAACTGGGATTAGATACCCCACTATGCCTAGCCCTAAACCTAAATAGTTATATAACAAAACTATTCGCCAGAGTACTACTCGCAACAGCCTGAAACTCAAAGGACTTGGCGGTGCTTCACACCCACCTAGAGGAGCCTGTTCTATAATCGATAAACCCCGATAAACCTTACCAACTCTTGCCAATTCAGCCTATATACCGCCATCTTCAGCAAACCCTAAAAAGGAACAATAGTAAGCACAATCATAACACATAAAAACGTTAGGTCAAGGTGTAGCTTATGAGTTGGAAAGAAATGGGCTACATTTTCTACATAAGAACACCCACACACGAAAGTTTTTATGAAACTAAAAACCAAAGGAGGATTTAGCAGTAAATCAAGAGTAGAGTGCTTGATTGAATAAGGCCATGAAGCACGCACACACCGCCCGTCACCCTCCTCAAGCACACAGTAGCATAATAACCTATACTTAATTACACAATCATGTAAGAGGAGACAAGTCGTAACAAGGTAAGCATACTGGAAAGTGTGCTTGGACTATCAAAGTATAGCTTAAACTAAAGCACCTAGTTTACACCTAGAAGATCCCACAATACATGAGTACTTTGAACTAAAACTAGCTCAACACACTAAACAGACACAAAATTATACTAAAATAAAATAAAACATTTACCTAACATTAAAGTATAGGAGATAGAAATTTTTATCTTGACGCTATAGAGACAGTACCGTAAGGGAAAGATGAAAGAATAAAATTAAAGTAAAAAAAAGCAAAGATTACCCCTTCTACCTTTTGCATAATGATTTAACCAGAAAAAATCTAACAAAGAGAACTTTAGCTAGACACCCCGAAACCAGACGAGCTACCTATGAGCAGTTTAAAAGAACCAACTCATCTATGTGGCAAAATAGTGAGAAGACTTGTAGGTAGAGGTGAAAAGCCTAACGAGCCTGGTGATAGCTGGTTGTCCGAAAAAGAATTTCAGTTCAACCTTAAAAATACCCCTAAAACTCTAAATTCCAATGTATTTTTAAGAGATAGTCTAAAAAGGTACAGCTTTTTAGAAATGGGTACAACCTTAACTAGAGAGTAAAATCTTAACATTACCATAGTAGGCCTAAAAGCAGCCATCAATTGAGAAAGCGTTAAAGCTCAACAAACCCACTAACATAATTCCAATAATTAATAATAAACTCCTAGCCCAAAATCGGACTAATCTATTAAAACATAGAAGTAATAATGTTAATATGAGTAACAAGAAAACCTTCTCCTCGCACACGCTTACATCAGTAACTAATAATATACTGATAATTAACAACCAATAAACCAAAACAACACTAAAACATTTATTAATTATATTGTTAACCCAACACAGGAGTGCACTAAGGAAAGATTAAAAGAAGTAAAAGGAACTCGGCAAACACAAACCCCGCCTGTTTACCAAAAACATCACCTCTAGCATTACTAGTATTAGAGGCAATGCCTGCCCAGTGACACCAGTTAAACGGCCGCGGTATTCTGACCGTGCAAAGGTAGCATAATCACTTGTTCTCCAAATAAGGACTTGTATGAATGGCCACACGAGGGTTTTACTGTCTCTTACTTCCAATCAGTGAAATTGACCTTCCCGTGAAGAGGCGGGAATAAAAAAATAAGACGAGAAGACCCTATGGAGCTTTAATTAACTAATCCAAAAGTTAAACAAACAAACCACAAAGGGATTAAAACAAAACTTAACATGGATTAGCAATTTCGGTTGGGGTGACCTCGGAGCAAAAAAAACCCTCCGAGTGATTTTAATCTAGACAAACCAGTCAAAATAATCACAATATCATTTATTGATCCAAAATTTTGATCAACGGAACAAGTTACCCTAGGGATAACAGCGCAATCCTATTCTAGAGTCCATATCGACAATAGGGTTTACGACCTCGATGTTGGATCAGGACACCCAAATGGTGCAACCGCTATTAAAGGTTCGTTTGTTCAACGATTAAAGTCCTACGTGATCTGAGTTCAGACCGGAGTAATCCAGGTCGGTTTCTATCTATTATAAATTTCTCCCAGTACGAAAGGATAAGAGAAATGAGACCAACCTCACAAATGTGTCTCAGAGATAATTAATGATATAATCTTAATTTAATTAACTCATAATAAACTCAACCCTAGAACAGGGCACATTAGGGTGGCAGAGACCGGTAATTGCGTAAAACTTAAACCTTTATTATCAGAGGTTCAACTCCTCTCCCTAATATAATGATCATAGTCAACATTCTAAGCCTAATTATTCCTATTCTACTAGCCGTAGCATTCCTCACCTTAGTAGAACGAAAAGTACTAGGTTACATACAACTACGAAAAGGACCCAACGTCGTAGGCCCCTACGGCCTCCTCCAACCCATCGCTGACGCCCTAAAACTATTTACCAAAGAACCCCTACGACCAGCCACATCCTCCATCTCCATATTCATTATCGCACCAATCCTAGCCTTATCCTTAGCACTAACAATATGAATTCCACTACCAATACCCTATCCCCTAATCAACATAAATTTAGGAGTACTATTCATGCTAGCCATATCAAGCCTAGCAGTCTATTCCATCCTATGATCAGGATGAGCATCCAACTCAAAATACGCACTCATCGGAGCCTTACGAGCAGTAGCCCAAACAATTTCATACGAAGTAACACTAGCAATTATCCTACTATCAGTACTCCTAATAAACGGATCATACACTCTATCCACCCTAATCACAACACAAGAACACATTTGAATAATTTTCACATCCTGACCCCTAGCCATAATATGATTTATCTCAACCCTAGCAGAAACCAACCGAGCCCCATTCGACCTCACAGAAGGAGAATCAGAACTCGTATCAGGCTTCAACGTAGAATATGCAGCCGGACCCTTCGCCATATTCTTCATAGCAGAATATGCTAACATCATTATAATAAACGCATTCACAGTAATCCTCTTTCTAGGAGCATTCCACGACCCACACACATCAGAACTATACACAATCAACTTCGTATTAAAAACACTCGCATTAACAACTACCTTCCTATGAATCCGAGCATCATATCCACGATTCCGATATGATCAACTAATACACCTACTATGAAAAAGCTTCCTACCCCTAACACTAGCCCTATGCATATGACACATTTCACTCCCCATTATAACAGCAAGCATCCCCCCACAATCATAGAAATATGTCTGACAAAAGAGTTACTTTGATAGAGTAAAAAATAGAGGTTCAAACCCTCTTATTTCTAGAACAATAGGACTCGAACCTACACCTAAGAATTCAAAATTCTCCGTGCTACCAAAATACACCACATTCTAAAGTAAGGTCAGCTAAGTTAAGCTATCGGGCCCATACCCCGAAAATGTTGGTTCATACCCTTCCCATACTAATAAATCCCATCATCTACACTATCCTTATCATAACTGTAATATTCGGAACCATACTAGTAACAATCAGCTCACACTGACTACTCATCTGAATCGGATTCGAAATAAACCTATTAGCAATAATCCCAGTATTAATAAAAAACTTTAACCCACGAGCCATAGAAGCAGCTACAAAATACTTCCTAACACAAGCCACAGCTTCCATAATCCTAATAATAGCCATCATCATTAACCTCTTATACTCCGGACAATGAACTACCACAAATTTATTTAACCCAATAGCAATAATAATAATAACCCTAGCTCTAGCCATAAAACTAGGACTATCACCCTTCCACTTCTGAGTTCCAGAAGTAACCCAAGGCATTTCACTACAAGCAGGCCTACTACTATTAACATGACAAAAACTAGCTCCACTATCAGTATTATGCCAAATCTCACAATCAATCAACCCCAACCTAATATTAACCATAGCCATACTATCAATTCTAATCGGAGGATGAGGAGGACTAAACCAAACCCAACTTCGAAAAATTATAGCATACTCATCAATTGCACACATAGGATGAATAACAGCAGTACTACCATATAATACAACTATAACAATCCTAAACCTATTAATTTATATCATAATAACACTAACAATATTCATATTACTAATCCACAGCTCAACAACCACAACCCTATCTCTATCCCACACATGAAACAAAATACCCATTATTACAAGCCTAATAATAATAATTCTCCTCTCAATAGGAGGCCTACCCCCATTATCAGGATTTATACCAAAATGAATAATTATTCAAGAAATAACAAAAAATGAAAACATCATCATACCAACACTCATAGCAATAACAGCACTGCTAAACCTCTACTTCTATATACGACTAGCCTACTCCTCCTCACTAACCATATTCCCATCCACAAACAACATAAAAATAAAATGACAATTCGAACACACAAAACAAATAAAACTACTCCCTACAATAATTGTATTATCAACACTAATTCTACCTATAACACCAGCCCTCTCATCCTTAAACTAGGAATTTAGGTTAACATAGACCAAGAGCCTTCAAAGCTCTAAGCAAGTATAAAGTACTTAACTCCTGAAAACCTAAGGACTGCAGGACTCATCCTACATCAATTGAATGCAAATCAAACACTTTAATTAAGCTAAATCCTCACTAGATTGGTGGGATTACATACCCACGAAACTTTTAGTTAACAGCTAAACACCCTAATCAACTGGCTTCAATCTACTTCTCCCGCCGCAGGAAAAAAAAGCGGGAGAAGTCCCGGCAGAATTGAAGCTGCTTCTTTGAATTTGCAATTCAACATGACATTCACCACGGAACTTGGCAAAAAGAGGACTCAACCTCTGTCTTTAGATTTACAGTCTAATGCTTACTCAGCCATTTTACCTATGTTCGTAAATCGTTGATTATACTCAACAAACCACAAAGACATCGGCACCCTATACCTGTTATTTGGTGCCTGAGCTGGAATGGTGGGCACCGCTTTAAGCCTACTAATCCGCGCTGAATTGGGTCAACCCGGAACCTTACTCGGTGACGACCAAATCTATAATGTAATTGTTACAGCCCATGCCTTCGTAATAATTTTCTTTATAGTAATACCCATTATGATCGGAGGCTTTGGCAACTGACTTGTACCATTAATAATTGGAGCCCCAGACATGGCTTTTCCACGCATGAATAACATAAGTTTCTGACTACTTCCACCATCCTTCCTACTACTTCTAGCATCCTCAATAGTAGAAGCCGGAGCAGGTACCGGATGAACTGTTTACCCACCCTTAGCTGGAAACCTAGCCCATGCAGGAGCCTCAGTTGATTTAACAATTTTCTCCCTACACCTTGCAGGTGTATCATCAATCCTAGGAGCCATTAACTTTATCACTACAATTATCAACATAAAACCCCCTGCAATGTCTCAATACCAAACACCCCTATTCGTCTGATCAGTACTAATTACAGCTGTATTACTTTTACTATCCCTGCCAGTTTTAGCAGCTGGCATTACCATGTTACTAACAGACCGCAATCTAAATACAACTTTCTTTGATCCAGCAGGTGGTGGAGACCCTATCCTTTATCAACATTTATTTTGATTTTTTGGACACCCAGAAGTATACATTCTCATCCTACCAGGATTTGGAATAATCTCCCACATCGTAACCTACTACTCAGGTAAAAAAGAACCATTCGGGTACATAGGCATAGTATGAGCCATAATATCCATTGGATTTTTAGGATTTATTGTATGAGCTCACCATATATTTACCGTGGGAATAGACGTAGATACCCGAGCATACTTTACATCCGCTACAATAATTATTGCTATTCCAACCGGAGTAAAAGTATTCAGCTGACTAGCTACCCTCCATGGAGGCAACATCAAATGATCACCCGCAATACTATGAGCTCTAGGCTTCATCTTCCTATTTACCGTAGGGGGTCTAACAGGCATTGTACTAGCTAATTCCTCACTAGATATTGTACTACATGATACATATTATGTAGTCGCTCACTTTCACTATGTATTATCCATAGGAGCAGTATTTGCTATTATAGGAGGCTTCGTTCACTGATTCCCCCTATTCTCCGGATATACACTCAACCAAACATGAGCAAAAATTCACTTCGTAATCATATTTGTAGGAGTAAACATAACATTCTTCCCACAACACTTTCTAGGTCTATCAGGAATACCTCGACGATATTCCGACTACCCTGACGCATACACAGCATGAAATACTATCTCCTCAATAGGCTCATTCATCTCACTAACAGCAGTAGTATTAATAATCTTCATTATCTGAGAAGCATTCGCATCAAAACGAGAGGTGTCTGCAGTAGAACTAACAAGCACAAACCTAGAGTGACTACACGGATGTCCCCCTCCTTACCACACATTTGAAGAACCAACATACATCAACCTAAAATAAGAATAAGAAAGGAAGGAATCGAACCCTCTCCCACTGGTTTCAAGCCAACGTCATAACCACTATGTCTTTCTCAATAATTGAGGTATTAGTAAAACATTACATAACTTTGTCAAAGTTACATTATAGGTGAAAGCCCTATATACCTCTATGGCTTACCCCTTCCAACTAGGCTTTCAAGACGCCACTTCACCTATCATAGAAGAACTCCTACACTTTCACGACCACACCTTAATAATTGTATTCTTAATTAGCTCTTTAGTACTATACATCATCTCACTCATACTAACAACAAAACTGACACACACTAGCACAATAGATGCCCAAGAAGTAGAAACAATTTGAACAATTTTACCTGCTATTATCCTAATCCTAATTGCCCTTCCATCACTACGAATCCTTTACATAATAGACGAAATTAACAATCCAGCCCTAACTGTAAAAACCATAGGACACCAATGATACTGAAGCTACGAATATACAGATTATGAAGACCTTACCTTCGACTCATACATAATCCCCACATCAGACCTCAAACCCGGAGAAATACGACTACTAGAAGTAGATAATCGAATTGTTCTACCAATAGAAATAACAATCCGAATACTAGTATCTTCTGAAGACGTATTACACTCATGAGCCGTCCCATCCCTCGGTCTAAAAACGGATGCTATTCCAGGACGACTAAATCAAACAACTCTAATATCTACACGACCTGGTCTTTATTACGGACAATGCTCAGAAATCTGTGGATCAAACCACAGCTTCATGCCCATCGTACTTGAACTTGTCCCGCTAAAGTACTTCGAAAAATGATCAACATCAATATTAACAGGTTCATTGAGAAGCTAGTTAGCACTAACCTTTTAAGTTAGAGATCGGGAACTTAAACCTCCCCTCAATGATATGCCACAACTAGACACATCTACATGACTCATTACAATTACATCAATAATTATAACATTATTTATTTTATTCCAACTAAAAATCTCAAACCACTCATACCCAGCAAGCCCAGAATCAACTGAACTCAAAACTCAAAAATATAATACCCCTTGAGAAATAAAATGAACGAAAATCTATTTACCTCTTTCATTACCCCTACGATAATAGGACTACCCATTGTCACCTTAATCATTATATTCCCAAGCTTACTATTTCCAAAACCTAAACGACTCATTAATAACCGCATAATCTCCACTCAACAATGATTAATTCAATTAACATCCAAACAAATAATAGCCATTCATAACCAAAAAGGCCAAACCTGATCATTAATACTCATATCCCTAATCATATTTATTGGCTCAACAAACATCCTAGGCCTACTACCACACTCATTCACACCTACCACACAATTATCAATAAATTTGGGTATAGCAATCCCTCTATGATCAGCAACTGTATTTACAGGATTCCGCCATAAAACCAAAGCATCACTAGCTCATTTTCTACCACAAGGAACACCCGCTCCACTAATCCCTATGCTTGTAATTATTGAAACCATTAGCCTATTTATCCAACCAGTAGCCTTAGCCGTACGATTAACAGCCAACATCACAGCAGGACACCTATTAATCCACCTAATCGGAGGAGCCACATTAGCACTACTCAACATCAATACTATAACAGCTTTAATCACATTTACTATTCTTATTTTATTAACCATCCTTGAATTTGCAGTAGCCCTAATCCAAGCCTATGTATTCACACTACTAGTAAGCTTATACCTACACGACAATACATAATGACCCACCAAACACACGCATACCATATAGTAAACCCAAGCCCATGACCACTTACCGGAGCCCTATCAGCCCTCCTAATAACATCAGGCCTAATCATATGATTCCATTTCAATTCTATAGTCCTACTATCCCTAGGATTATTAACTAACACTCTAACAATATACCAATGATGGCGAGACATTGTCCGAGAAAGCACCTTTCAAGGCCACCACACATCAGTTGTCCAAAAAGGCTTGCGATACGGTATAATCCTATTTATTATCTCCGAAGTTCTATTCTTCACCGGATTTTTCTGAGCTTTTTATCATTCAAGCCTAGCACCAACACCTGAATTAGGGGGTTGCTGACCACCAACAGGAATTCACCCACTAAACCCCCTAGAAGTACCCCTACTAAATACCTCAATTCTCCTTGCTTCAGGAGTATCCATTACCTGAGCCCACCATAGCTTAATAGAAGGAGACCGAAAACATATACTCCAAGCACTATCCATTACTATTGCACTAGGAGTATACTTCACCCTTCTCCAAGCCTCAGAATACTATGAAGCACCATTTACAATCTCTGACGGAGTATATGGATCTACCTTTTTCGTAGCCACAGGATTTCACGGATTACACGTAATTATTGGATCTACTTTCCTAACAGTATGCCTCCTACGACAACTGAAATTCCACTTCACATCTAACCATCACTTCGGCTTTGAAGCCGCAGCCTGATACTGACATTTCGTAGATGTTGTATGACTATTCCTCTACGTATCAATCTATTGATGAGGATCCTACTCTTTTAGTATTAAACAGTACAATTGACTTCCAATCAATCAGTTTCGGTAAACTCCGAAAAAGAGTAATAAACATCATACTAACACTACTTACAAACGTAACTCTAGCCTCCTTACTCGTACTAATTGCATTCTGACTACCCCAACTAAACGCATACTCAGAAAAAACAAGCCCATACGAATGTGGATTCGACCCCATAGGATCAGCACGCCTTCCATTTTCAATAAAATTTTTTCTAGTAGCAATTACATTTCTTCTCTTTGACCTAGAAATTGCCCTTCTTCTTCCCCTACCATGAGCATCCCAAACAAACAATCTAAAAACAATACTCACAATAGCACTATTCCTTCTCACCTTACTAGCAGCAAGCCTAGCATACGAATGAACCCAAAAAGGCCTAGAATGAACAGAATATGATAATTAGTTTAAAACAAAACAAATGATTTCGACTCATTAGACTATGATTTATCTCATAATTATCAAATGCCATTAGTTTATATAAACATCATAATAGCATTCACAATCGCCCTTGCAGGACTACTTATATACCGATCTCACCTAATATCCTCACTACTATGCTTAGAGGGAATAATATTATCACTCTTCATCATATCAACTCTAATTGTCCTAAACACACACTTCACCCTAGCTAGCATAATACCCATTATCCTATTAGTATTCGCAGCCTGCGAAGCTGCACTCGGCCTATCCTTATTAGTAATAGTATCCAACACATACGGCACCGACTACGTCCAAAACCTAAACCTCTTACAATGCTAAAAATTATTATCCCAACAACAATATTACTACCCATGACATGAATATCTAAACACAATATAATCTGAATCAACGCAACAGTACATAGCCTCCTCATCAGCCTAATTAGCCTTTCCCTATTAAACCAACTAAACGAAAACAGCCTTAACTTCTCTCTAACATTTTTTTCCGACTCATTATCAGCACCCCTATTGGTCCTAACCACATGACTCCTCCCCCTTATATTAATAGCTAGCCAATCCCACTTATCAAAAGAAACAACAACCCGAAAAAAACTATATATTACTATACTAATCATACTGCAATTGTTCCTAATCATAACCTTCACCGCCACTGAATTAATCCTATTCTACATCCTATTTGAAGCAACACTAGTACCCACATTAATTATTATTACACGCTGAGGAAATCAAACAGAACGACTCAATGCGGGATTTTACTTTCTATTCTACACACTAGCAGGATCCCTACCACTGCTAGTAGCACTAGTTTACATCCAAAACACCACAGGCTCACTAAATTTCCTAATTATCCACTACTGATCTCACCCAATATCCAACACCTGATCAAACATTTTTACATGACTAGCATGCATCATAGCCTTCATAGTAAAAATACCACTGTACGGACTCCACCTTTGACTACCAAAAGCCCATGTAGAAGCCCCCATTGCAGGCTCAATAGTACTTGCAGCCGTACTGCTAAAACTTGGAGGCTATGGCATAATACGAATTACCACCATTCTAGACCCACTAACAAATCTCATAGCCTACCCATTCCTCATACTTTCCATATGAGGCATAATTATAACCAGCTCTATCTGTTTACGCCAAACTGACCTAAAATCCCTAATCGCCTACTCATCAGTAAGCCACATAGCACTTGTAATCGTAGCAATCATAATTCAAACCCCCTGAAGCTTCATAGGAGCCACAGCTCTTATAATTGCCCACGGACTAACATCTTCCATATTATTTTGCCTAGCCAACACTAACTATGAACGAGTACATAGTCGAACTATAATTCTAGCCCGAGGACTACAAACACTCTTACCACTTATAGCAACATGATGACTAATAGCAAGCCTCACAAACTTAGCCCTACCCCCATCCATCAACTTAATCGGAGAATTATTCATCATCACAGCATCATTCTCCTGATCCAACATCACAATTATCCTTATAGGAATAAACATAATAATCACAGCTCTCTACTCTCTCTATATATTAATTATAACACAACGAGGAAAATATACCCACCATATTAATAACATCAAACCCTCATTCACACGAGAAAACGCCCTTATAGCCCTACACATTTTACCACTGCTACTACTAACCCTAAACCCTAAAACAATTCTAGGACCCCTTTACTGTAGATATAGTTTAACAAAAACCCTAGATTGTGAATCTAGTAATAGAAAACTAAATATTCTTATCTACCGAAAAAGTTTGCAAGAACTGCTAACTCATGCTCCCACACCTAAAAACGTGGCTTTTTCAACTTTTAGAGGATGGTAGTTATCCGTTGGTCTTAGGAACCAAAAAATTGGTGCAACTCCAAATAAAAGTAATAAACCCATTCACCTCACTCACATTAACCACATTAATTATTCTAATTATACCAATTATAATATCCAACTCAAACATCTACAAAACCAACCTCTATCCCAACTACGTTAAAACCACCGTATCCTGCGCCTTCACCCTCAGCCTGATCCCCTTACTAATATTTATCCACACAGGCCAAGAAACAATTATTTCAAACTGACACTGAATAACCCTACAAACTGTAGAACTATCCCTTAGCTTCAAAATAGACTACTTCTCAGTAACATTCACTCCCGTAGCATTATTCGTTACATGATCAATTATAGAATTCTCCATATGATACATACACTCAGATCCCTTCATCAACCGATTCTTTAAATACCTATTACTATTCTTAATTACTATAATAATTCTCGTAACCGCTAACAATCTCTTTCAACTCTTCATCGGATGGGAAGGTGTAGGAATCATATCATTCCTACTAATCGGATGATGACACGGACGAACAGACGCCAACACAGCCGCATTACAAGCAATCCTATATAACCGCATTGGAGACATTGGATTTGTCCTATCCATAGCATGGTTTCTATCCCACTCAAACACATGAGACCTCCAACAAATCTTTATTCTAAACAATGAATGTCCAAACATACCATTAATAGGCCTACTCTTAGCCGCAGCAGGAAAATCAGCCCAATTCGGACTACACCCTTGACTACCCTCAGCAATGGAAGGTCCAACCCCCGTATCAGCACTACTACACTCAAGCACAATAGTAGTAGCAGGAGTATTCCTACTTATCCGCTTCTACCCCCTAATAGAAACCAACAAACTAGCTCAAACTATAACATTATGCCTAGGAGCTATTACTACCTTATTTACAGCACTATGTGCAATCACACAAAACGATATCAAAAAAATTGTAGCCTTCTCAACTTCAAGTCAACTAGGCCTAATGATAGTGACAATCGGCATTAACCAACCGCACTTAGCATTTCTTCATATCTGCATGCATGCCTTCTTCAAAGCAATACTATTTATATGCTCCGGATCCATTATCCACAGCCTCAACGACGAACAAGATATCCGAAAAATAGGAGGACTATACAAAGCAATACCATTCACAACAACAGCACTAATTATCGGAAGTCTAGCACTAACAGGAATACCTTATCTCACAGGATTCTACTCAAAAGACCTTATCATTGAAGCAGCAAATACATCCTACACAAACGCCTGAGCCCTACTAATAACACTAATTGCCACATCCCTAACCGCTGCTTACAGTACTCGAATTATCTTTTTTGCACTCCTAGGACAGCCACGTTTTTCACCCCTAGTCCTAATCAATGAAAATAATCCCTTATTAATTAATTCTATTAAACGTCTATTAATCGGAAGCATTTTCGCCGGTTTTATTATCTCCAACAATATCCCACCAATAACAATATCAAACATAACAATACCCCTCTACATAAAAACAACAGCCTTAACAGCAACTATCATAGGCTTCATACTAGCCCTAGAACTAAACAACATAACCTATTATCTAAAATTTAAATACCCATCACAAACATACAAATTCTCCAATATACTAGGGTATTATCCCTCCATCATACACCGTTTAACAACATACCACAACCTATCTATAAGTCAAAAATCCGCATCATCACTACTAGACTTAATCTGACTAGAGACCATTATACCAAAAACAACTTCCTATATCCAAATAAAAATATCAATCATAGTATCTAACCAGAAAGGCTTAATTAAACTATATTTTCTTTCCTTCCTAATTACTATCGTAATAAGCATAATACTATTTAATTACCACGAGTAATCTCTATAATAACAATAACTCCAATAAGCAATGATCAACCAGTAACAATAACTAATCAAGTACCATAACTATACAAAGCAGCAATCCCCATAGCCTCCTCACTAAAAAACCCTGAATCACCTGTATCATAAATTACTCAATCCCCAAGACCATTAAATTTAAAAATAATTTCTACCTCCTCTTCTTCCAACGCATAATAAATCATAATAAACTCCATTATCAAACCAGAAACAAACACCCCAAGAACAGTCTTATTAGAAACTCAAACTTCAGGATATATTTCAGTAGCCATAGCAGTAGTATAACCAAAAACCACCAACATACCACCCAAATAAATCAAAAACACTATCAAACCCAAAAAAGACCCACCAAAATTTAACACAATACCACAACCAACCCCACCACTCACAATCAACCCAAGACCACCATAAATAGGAGAGGGCTTAGAAGAAAAACCAACAAACCCAATAACAAAAATAGTACTTAAAATAAACGCAATATACACTATCATTATTCCTACATGGAATCTAACCATGACCAATGACATGAAAAATCATCGTTGTACTTCAACTACAAGAACCTTAATGACCAACATCCGAAAATCACACCCACTAATAAAAATTATCAACAATGCATTCATTGACCTCCCAGCCCCCTCAAACATCACATCATGATGAAACTTCGGCTCCCTTTTAGGTATCTGCCTAATCTTACAAATCCTAACAGGCCTATTCTTAGCAATACATTACACATCAGACACAACAATAGCCTTCTCATCAGTAACACACATCTGCCGAGACGTAAACTATGGATGAATTATTCGCTACCTACATGCAAACGGAGCATCCATATTCTTCATTTGCTTATTTATCCATGTAGGCCGAGGCCTATACTACGGATCCTATATATTCCTAAAAACATGAAACATCGGAGTAATCTTACTATTTACCGTTATAGCAACAGCATTCATAGGTTACGTCCTACCCTGAGGACAAATATCATTCTGAGGAGCCACAGTCATCACAAACCTATTATCAGCTATTCCCTACATTGGAACAAATCTTGTAGAATGAATCTGAGGAGGCTTCTCCGTCGATAAAGCAACCCTCACACGATTCTTTGCCTTCCACTTCATTCTCCCCTTCATCATCGCAGCCCTCGCAACAGTACACCTCCTATTTCTGCACGAAACCGGATCCAACAACCCAACCGGAATTTCATCAGACATAGACAAAATTCCATTTCACCCATACTATACTATTAAAGACATCTTAGGAGCCCTATTCATAATGCTAGCCCTACTAATCCTAGTACTATTCTCACCAGACTTACTAGGAGACCCAGACAACTACACCCCAGCAAACCCACTAAACACACCACCCCATATTAAACCAGAATGATATTTCCTATTTGCCTACGCCATTCTACGCTCAATTCCCAACAAATTAGGCGGAGTATTAGCCTTAGCGGCCTCCATCTTAATCCTAATCCTAATACCTATACTACATACATCCAAACAACGAAGTATAATATTTCGACCACTAAGTCAATGCCTATTCTGAATACTAGTAGCAGACCTCATCACATTAACATGAATTGGAGGCCAACCCGTAGAACACCCATTTATCATCATCGGCCAACTAGCTTCCATCCTGTATTTCCTAATTATTCTAGTACTAATACCAATCACTAGCATTATCGAAAATCACCTCTTAAAATGAAGAGTCTTTGTAGTATATCAAATACCCTGGCCTTGTAAACCAGAAAAGGAGAATAACCCCTCCCCAAGACTCAAGGAAGGAGACAAACTCCGCCATCAGCACCCAAAGCTGAAATTCTAACTAAACTATTCCCTGCCAACCAAAACATTCATCCTATTCGTATACAAACCAAAACGCCAAGTACCTTATTACTACCTCCAAAACAAAAAAATCCACAAAAAATCCCACATAAACATACAAATATGTAACTCTAAAAAATTTAACCATAGAAAAACCCCCATAATTTAATATATTATAACCCTATGTACGTCGTGCATTAATTGCTAGTCCCCATGCATATAAGCATGTACATATTATTATTAATATTACATAGTACATATTATTATTGATCGTACATAGTACATTTATATTAAATAAATCCCAGTCAACATGCATATCACCTCCATTAGATCACGAGCTTAATTACCATGCCGCGTGAAACCAGCAACCCGCTTGGCAGGGATCCCTCTTCTCGCTCCGGGCCCATTAACCGTGGGGGTTTCTATAAATGAATTTTATCAGACATCTGGTTCTTACTTCAGGACCATCTCACCTAAAATCGCCCACTCTTTCCTCTTAAATAAGACATCTCGATGGACTAATGACTAATCAGCCCATGCTCACACATAACTGAGGTTTCATACATTTGGTATTTTTTAATTTTTGGGGATGCTTAGACTCAGCTATGGCCGTCCAAGGCCCTAACACAGGCAAATCAATTGTAGCTGGACTTCATAAAACTCATGACCTGGCACGACAATCCAAACAAGGTGCTATTCAGTCAATGGTTACAGGACATAACGTTTGTACACGTGCGTACACGTGCGTACACGTGCGTACACGTGCGTACACGTGCGTACACGTGCGTACACG
>PH1_Porcula_salvania_isolate_PH1_mitochondrion_complete_genome
TACTTACTTAAATATGTGCTACAAAAGCAGGCACCTACCCCCCTAGATTTTTACGCCAATCTACCACAAATAAATTTAAAATTACAACACAATAACCTCACAAAATATAAGCACCTATTTAAGCATACGCCCACAATTCAAAACAACTCAAGTTAATGTAGCTTAAATTACCAAAGCAAGGCACTGAAAATGCCTAGATGAGCCTCACAGCTCCATAAACACACAGGTTTGGTCCTGGCCTTTCTATTAATTTTTAATAAAATTACACATGCAAGTATCCGCACCCCGGTGAGAATGCCCTCTAGATCTTAAAGATCAAAAGGAGCCGGTATCAAGCACACCCAAACGGTAGCTCACAACGCCTTGCTCAACCACACCCCCACGGGAAACAGCAGTGATAAAAATTAAGCCATGAACGAAAGTTTGACTAAGTTATATTAATCAGAGTTGGTAAATCTCGTGCCAGCCACCGCGGTCATACGATTAACTCAAATTAATAGATCCACGGCGTAAAGGGTGTTTAAGAAAAGAAATCACAATAGAGTTAAATTATAACTAAGCTGTAAAAAGCCCCAGTTAAAGTAAAATAACCTACGAAAGTGACTCTAACAATTCTGATACACGATAGCTAGGACCCAAACTGGGATTAGATACCCCACTATGCCTAGCCCTAAACCTAAATAGTTATATAACAAAACTATTCGCCAGAGTACTACTCGCAACAGCCTGAAACTCAAAGGACTTGGCGGTGCTTCACACCCACCTAGAGGAGCCTGTTCTATAATCGATAAACCCCGATAAACCTTACCAACTCTTGCCAATTCAGCCTATATACCGCCATCTTCAGCAAACCCTAAAAAGGAACAATAGTAAGCACAATCATAACACATAAAAACGTTAGGTCAAGGTGTAGCTTATGAGTTGGAAAGAAATGGGCTACATTTTCTACATAAGAACACCCACACACGAAAGTTTTTATGAAACTAAAAACCAAAGGAGGATTTAGCAGTAAATCAAGAGTAGAGTGCTTGATTGAATAAGGCCATGAAGCACGCACACACCGCCCGTCACCCTCCTCAAGCACACAGTAGCATAATAACCTATACTTAATTACACAATCATGTAAGAGGAGACAAGTCGTAACAAGGTAAGCATACTGGAAAGTGTGCTTGGACTATCAAAGTATAGCTTAAACTAAAGCACCTAGTTTACACCTAGAAGATCCCACAATACATGAGTACTTTGAACTAAAACTAGCTCAACACACTAAACAGACACAAAATTATACTAAAATAAAATAAAACATTTACCTAACATTAAAGTATAGGAGATAGAAATTTTTATCTTGACGCTATAGAGACAGTACCGTAAGGGAAAGATGAAAGAATAAAATTAAAGTAAAAAAAAGCAAAGATTACCCCTTCTACCTTTTGCATAATGATTTAACCAGAAAAAATCTAACAAAGAGAACTTTAGCTAGACACCCCGAAACCAGACGAGCTACCTATGAGCAGTTTAAAAGAACCAACTCATCTATGTGGCAAAATAGTGAGAAGACTTGTAGGTAGAGGTGAAAAGCCTAACGAGCCTGGTGATAGCTGGTTGTCCGAAAAAGAATTTCAGTTCAACCTTAAAAATACCCCTAAAACTCTAAATTCCAATGTATTTTTAAGAGATAGTCTAAAAAGGTACAGCTTTTTAGAAATGGGTACAACCTTAACTAGAGAGTAAAATCTTAACATTACCATAGTAGGCCTAAAAGCAGCCATCAATTGAGAAAGCGTTAAAGCTCAACAAACCCACTAACATAATTCCAATAATTAATAATAAACTCCTAGCCCAAAATCGGACTAATCTATTAAAACATAGAAGTAATAATGTTAATATGAGTAACAAGAAAACCTTCTCCTCGCACACGCTTACATCAGTAACTAATAATATACTGATAATTAACAACCAATAAACCAAAACAACACTAAAACATTTATTAATTATATTGTTAACCCAACACAGGAGTGCACTAAGGAAAGATTAAAAGAAGTAAAAGGAACTCGGCAAACACAAACCCCGCCTGTTTACCAAAAACATCACCTCTAGCATTACTAGTATTAGAGGCAATGCCTGCCCAGTGACACCAGTTAAACGGCCGCGGTATTCTGACCGTGCAAAGGTAGCATAATCACTTGTTCTCCAAATAAGGACTTGTATGAATGGCCACACGAGGGTTTTACTGTCTCTTACTTCCAATCAGTGAAATTGACCTTCCCGTGAAGAGGCGGGAATAAAAAAATAAGACGAGAAGACCCTATGGAGCTTTAATTAACTAATCCAAAAGTTAAACAAACAAACCACAAAGGGATTAAAACAAAACTTAACATGGATTAGCAATTTCGGTTGGGGTGACCTCGGAGCAAAAAAAACCCTCCGAGTGATTTTAATCTAGACAAACCAGTCAAAATAATCACAATATCATTTATTGATCCAAAATTTTGATCAACGGAACAAGTTACCCTAGGGATAACAGCGCAATCCTATTCTAGAGTCCATATCGACAATAGGGTTTACGACCTCGATGTTGGATCAGGACACCCAAATGGTGCAACCGCTATTAAAGGTTCGTTTGTTCAACGATTAAAGTCCTACGTGATCTGAGTTCAGACCGGAGTAATCCAGGTCGGTTTCTATCTATTATAAATTTCTCCCAGTACGAAAGGATAAGAGAAATGAGACCAACCTCACAAATGTGTCTCAGAGATAATTAATGATATAATCTTAATTTAATTAACTCATAATAAACTCAACCCTAGAACAGGGCACATTAGGGTGGCAGAGACCGGTAATTGCGTAAAACTTAAACCTTTATTATCAGAGGTTCAACTCCTCTCCCTAATATAATGATCATAGTCAACATTCTAAGCCTAATTATTCCTATTCTACTAGCCGTAGCATTCCTCACCTTAGTAGAACGAAAAGTACTAGGTTACATACAACTACGAAAAGGACCCAACGTCGTAGGCCCCTACGGCCTCCTCCAACCCATCGCTGACGCCCTAAAATTATTTACCAAAGAACCCCTACGACCAGCCACATCCTCCATCTCCATATTCATTATCGCACCAATCCTAGCCTTATCCTTAGCACTAACAATATGAATTCCACTACCAATACCCTATCCCCTAATCAACATAAATTTAGGAGTACTATTCATGCTAGCCATATCAAGCCTAGCAGTCTATTCCATCCTATGATCAGGATGAGCATCCAACTCAAAATACGCACTCATCGGAGCCTTACGAGCAGTAGCCCAAACAATTTCATACGAAGTAACACTAGCAATTATCCTACTATCAGTACTCCTAATAAACGGATCATACACTCTATCCACCCTAATCACAACACAAGAACACATTTGAATAATTTTCACATCCTGACCCCTAGCCATAATATGATTTATCTCAACCCTAGCAGAAACCAACCGAGCCCCATTCGACCTCACAGAAGGAGAATCAGAACTCGTATCAGGCTTCAACGTAGAATATGCAGCCGGACCCTTCGCCATATTCTTCATAGCAGAATATGCTAACATCATTATAATAAACGCATTCACAGTAATCCTCTTTCTAGGAGCATTCCACGACCCACACACATCAGAACTATACACAATCAACTTCGTATTAAAAACACTCGCATTAACAACTACCTTCCTATGAATCCGAGCATCATATCCACGATTCCGATATGATCAACTAATACACCTACTATGAAAAAGCTTCCTACCCCTAACACTAGCCCTATGCATATGACACATTTCACTCCCCATTATAACAGCAAGCATCCCCCCACAATCATAGAAATATGTCTGACAAAAGAGTTACTTTGATAGAGTAAAAAATAGAGGTTCAAACCCTCTTATTTCTAGAACAATAGGACTCGAACCTACACCTAAGAATTCAAAATTCTCCGTGCTACCAAAATACACCACATTCTAAAGTAAGGTCAGCTAAGTTAAGCTATCGGGCCCATACCCCGAAAATGTTGGTTCATACCCTTCCCATACTAATAAATCCCATCATCTACACTATCCTTATCATAACTGTAATATTCGGAACCATACTAGTAACAATCAGCTCACACTGACTACTCATCTGAATCGGATTCGAAATAAACCTATTAGCAATAATCCCAGTATTAATAAAAAACTTTAACCCACGAGCCATAGAAGCAGCTACAAAATACTTCCTAACACAAGCCACAGCTTCCATAATCCTAATAATAGCCATCATCATTAACCTCTTATACTCCGGACAATGAACTACCACAAATTTATTTAACCCAATAGCAATAATAATAATAACCCTAGCTCTAGCCATAAAACTAGGACTATCACCCTTCCACTTCTGAGTTCCAGAAGTAACCCAAGGCATTTCACTACAAGCAGGCCTACTACTATTAACATGACAAAAACTAGCTCCACTATCAGTATTATGCCAAATCTCACAATCAATCAACCCCAACCTAATATTAACCATAGCCATACTATCAATTCTAATCGGAGGATGAGGAGGACTAAACCAAACCCAACTTCGAAAAATTATAGCATACTCATCAATTGCACACATAGGATGAATAACAGCAGTACTACCATATAATACAACTATAACAATCCTAAACCTATTAATTTATATCATAATAACACTAACAATATTCATATTACTAATCCACAGCTCAACAACCACAACCCTATCTCTATCCCACACATGAAACAAAATACCCATTATTACAAGCCTAATAATAATAATTCTCCTCTCAATAGGAGGCCTACCCCCATTATCAGGATTTATACCAAAATGAATAATTATTCAAGAAATAACAAAAAATGAAAACATCATCATACCAACACTCATAGCAATAACAGCACTGCTAAACCTCTACTTCTATATACGACTAGCCTACTCCTCCTCACTAACCATATTCCCATCCACAAACAACATAAAAATAAAATGACAATTCGAACACACAAAACAAATAAAACTACTCCCTACAATAATTGTATTATCAACACTAATTCTACCTATAACACCAGCCCTCTCATCCTTAAACTAGGAATTTAGGTTAACATAGACCAAGAGCCTTCAAAGCTCTAAGCAAGTATAAAGTACTTAACTCCTGAAAACCTAAGGACTGCAGGACTCATCCTACATCAATTGAATGCAAATCAAACACTTTAATTAAGCTAAATCCTCACTAGATTGGTGGGATTACATACCCACGAAACTTTTAGTTAACAGCTAAACACCCTAATCAACTGGCTTCAATCTACTTCTCCCGCCGCAGGAAAAAAAAGCGGGAGAAGTCCCGGCAGAATTGAAGCTGCTTCTTTGAATTTGCAATTCAACATGACATTCACCACGGAACTTGGCAAAAAGAGGACTCAACCTCTGTCTTTAGATTTACAGTCTAATGCTTACTCAGCCATTTTACCTATGTTCGTAAATCGTTGATTATACTCAACAAACCACAAAGACATCGGCACCCTATACCTGTTATTTGGTGCCTGAGCTGGAATGGTGGGCACCGCTTTAAGCCTACTAATCCGCGCTGAATTGGGTCAACCCGGAACCTTACTCGGTGACGACCAAATCTATAATGTAATTGTTACAGCCCATGCCTTCGTAATAATTTTCTTTATAGTAATACCCATTATGATCGGAGGCTTTGGCAACTGACTTGTACCATTAATAATTGGAGCCCCAGACATGGCTTTTCCACGCATGAATAACATAAGTTTCTGACTACTTCCACCATCCTTCCTACTACTTCTAGCATCCTCAATAGTAGAAGCCGGAGCAGGTACCGGATGAACTGTTTACCCACCCTTAGCTGGAAACCTAGCCCATGCAGGAGCCTCAGTTGATTTAACAATTTTCTCCCTACACCTTGCAGGTGTATCATCAATCCTAGGAGCCATTAACTTTATCACTACAATTATCAACATAAAACCCCCTGCAATGTCTCAATACCAAACACCCCTATTCGTCTGATCAGTACTAATTACAGCTGTATTACTTTTACTATCCCTGCCAGTTTTAGCAGCTGGCATTACCATGTTACTAACAGACCGCAATCTAAATACAACTTTCTTTGATCCAGCAGGTGGTGGAGACCCTATCCTTTATCAACATTTATTTTGATTTTTTGGACACCCAGAAGTATACATTCTCATCCTACCAGGATTTGGAATAATCTCCCACATCGTAACCTACTACTCAGGTAAAAAAGAACCATTCGGGTACATAGGCATAGTATGAGCCATAATATCCATTGGATTTTTAGGATTTATTGTATGAGCTCACCATATATTTACCGTGGGAATAGACGTAGATACCCGAGCATACTTTACATCCGCTACAATAATTATTGCTATTCCAACCGGAGTAAAAGTATTCAGCTGACTAGCTACCCTCCATGGAGGCAACATCAAATGATCACCCGCAATACTATGAGCTCTAGGCTTCATCTTCCTATTTACCGTAGGGGGTCTAACAGGCATTGTACTAGCTAATTCCTCACTAGATATTGTACTACATGATACATATTATGTAGTCGCTCACTTTCACTATGTATTATCCATAGGAGCAGTATTTGCTATTATAGGAGGCTTCGTTCACTGATTCCCCCTATTCTCCGGATATACACTCAACCAAACATGAGCAAAAATTCACTTCGTAATCATATTTGTAGGAGTAAACATAACATTCTTCCCACAACACTTTCTAGGTCTATCAGGAATACCTCGACGATATTCCGACTACCCTGACGCATACACAGCATGAAATACTATCTCCTCAATAGGCTCATTCATCTCACTAACAGCAGTAGTATTAATAATCTTCATTATCTGAGAAGCATTCGCATCAAAACGAGAGGTGTCTGCAGTAGAACTAACAAGCACAAACCTAGAGTGACTACACGGATGTCCCCCTCCTTACCACACATTTGAAGAACCAACATACATCAACCTAAAATAAGAATAAGAAAGGAAGGAATCGAACCCTCTCCCACTGGTTTCAAGCCAACGTCATAACCACTATGTCTTTCTCAATAATTGAGGTATTAGTAAAACATTACATAACTTTGTCAAAGTTACATTATAGGTGAAAGCCCTATATACCTCTATGGCTTACCCCTTCCAACTAGGCTTTCAAGACGCCACTTCACCTATCATAGAAGAACTCCTACACTTTCACGACCACACCTTAATAATTGTATTCTTAATTAGCTCTTTAGTACTATACATCATCTCACTCATACTAACAACAAAACTGACACACACTAGCACAATAGATGCCCAAGAAGTAGAAACAATTTGAACAATTTTACCTGCTATTATCCTAATCCTAATTGCCCTTCCATCACTACGAATCCTTTACATAATAGACGAAATTAACAATCCAGCCCTAACTGTAAAAACCATAGGACACCAATGATACTGAAGCTACGAATATACAGATTATGAAGACCTTACCTTCGACTCATACATAATCCCCACATCAGACCTCAAACCCGGAGAAATACGACTACTAGAAGTAGATAATCGAATTGTTCTACCAATAGAAATAACAATCCGAATACTAGTATCTTCTGAAGACGTATTACACTCATGAGCCGTCCCATCCCTCGGTCTAAAAACGGATGCTATTCCAGGACGACTAAATCAAACAACTCTAATATCTACACGACCTGGTCTTTATTACGGACAATGCTCAGAAATCTGTGGATCAAACCACAGCTTCATGCCCATCGTACTTGAACTTGTCCCACTAAAGTACTTCGAAAAATGATCAACATCAATATTAACAGGTTCATTGAGAAGCTAGTTAGCACTAACCTTTTAAGTTAGAGATCGGGAACTTAAACCTCCCCTCAATGATATGCCACAACTAGACACATCTACATGACTCATTACAATTACATCAATAATTATAACATTATTTATTTTATTCCAACTAAAAATCTCAAACCACTCATACCCAGCAAGCCCAGAATCAACTGAACTCAAAACTCAAAAATATAATACCCCTTGAGAAATAAAATGAACGAAAATCTATTTACCTCTTTCATTACCCCTACGATAATAGGACTACCCATTGTCACCTTAATCATTATATTCCCAAGCTTACTATTTCCAAAACCTAAACGACTCATTAATAACCGCATAATCTCCACTCAACAATGATTAATTCAATTAACATCCAAACAAATAATAGCCATTCATAACCAAAAAGGCCAAACCTGATCATTAATACTCATATCCCTAATCATATTTATTGGCTCAACAAACATCCTAGGCCTACTACCACACTCATTCACACCTACCACACAATTATCAATAAATTTGGGTATAGCAATCCCTCTATGATCAGCAACTGTATTTACAGGATTCCGCCATAAAACCAAAGCATCACTAGCTCATTTTCTACCACAAGGAACACCCGCTCCACTAATCCCTATGCTTGTAATTATTGAAACCATTAGCCTATTTATCCAACCAGTAGCCTTAGCCGTACGATTAACAGCCAACATCACAGCAGGACACCTATTAATCCACCTAATCGGAGGAGCCACATTAGCACTACTCAACATCAATACTATAACAGCTTTAATCACATTTACTATTCTTATTTTATTAACCATCCTTGAATTTGCAGTAGCCCTAATCCAAGCCTATGTATTCACACTACTAGTAAGCTTATACCTACACGACAATACATAATGACCCACCAAACACACGCATACCATATAGTAAACCCAAGCCCATGACCACTTACCGGAGCCCTATCAGCCCTCCTAATAACATCAGGCCTAATCATATGATTCCATTTCAATTCTACAGTCCTACTATCCCTAGGATTATTAACTAACACTCTAACAATATACCAATGATGGCGAGACATTGTCCGAGAAAGCACCTTTCAAGGCCACCACACATCAGTTGTCCAAAAAGGCTTGCGATACGGTATAATCCTATTTATTATCTCCGAAGTTCTATTCTTCACCGGATTTTTCTGAGCTTTTTATCATTCAAGCCTAGCACCAACACCTGAATTAGGGGGTTGCTGACCACCAACAGGAATTCACCCACTAAACCCCCTAGAAGTACCCCTACTAAATACCTCAATTCTCCTTGCTTCAGGAGTATCCATTACCTGAGCCCACCATAGCTTAATAGAAGGAGACCGAAAACATATACTCCAAGCACTATCCATTACTATTGCACTAGGAGTATACTTCACCCTTCTCCAAGCCTCAGAATACTATGAAGCACCATTTACAATCTCTGACGGAGTATATGGATCTACCTTTTTCGTAGCCACAGGATTTCACGGATTACACGTAATTATTGGATCTACTTTCCTAACAGTATGCCTCCTACGACAACTGAAATTCCACTTCACATCTAACCATCACTTCGGCTTTGAAGCCGCAGCCTGATACTGACATTTCGTAGATGTTGTATGACTATTCCTCTACGTATCAATCTATTGATGAGGATCCTACTCTTTTAGTATTAAACAGTACAATTGACTTCCAATCAATCAGTTTCGGTAAACTCCGAAAAAGAGTAATAAACATCATACTAACACTACTTACAAACGTAACTCTAGCCTCCTTACTCGTACTAATTGCATTCTGACTACCCCAACTAAACGCATACTCAGAAAAAACAAGCCCATACGAATGTGGATTCGACCCCATAGGATCAGCACGCCTTCCATTTTCAATAAAATTTTTTCTAGTAGCAATTACATTTCTTCTCTTTGACCTAGAAATTGCCCTTCTTCTTCCCCTACCATGAGCATCCCAAACAAACAATCTAAAAACAATACTCACAATAGCACTATTCCTTCTCACCTTACTAGCAGCAAGCCTAGCATACGAATGAACCCAAAAAGGCCTAGAATGAACAGAATATGATAATTAGTTTAAAACAAAACAAATGATTTCGACTCATTAGACTATGATTTATCTCATAATTATCAAATGCCATTAGTTTATATAAACATCATAATAGCATTCACAATCGCCCTTGCAGGACTACTTATATACCGATCTCACCTAATATCCTCACTACTATGCTTAGAGGGAATAATATTATCACTCTTCATCATATCAACTCTAATTGTCCTAAACACACACTTCACCCTAGCTAGCATAATACCCATTATCCTATTAGTATTCGCAGCCTGCGAAGCTGCACTCGGCCTATCCTTATTAGTAATAGTATCCAACACATACGGCACCGACTACGTCCAAAACCTAAACCTCTTACAATGCTAAAAATTATTATCCCAACAACAATATTACTACCCATGACATGAATATCTAAACACAATATAATCTGAATCAACGCAACAGTACATAGCCTCCTCATCAGCCTAATTAGCCTTTCCCTATTAAACCAACTAAACGAAAACAGCCTTAACTTCTCTCTAACATTTTTTTCCGACTCATTATCAGCACCCCTATTGGTCCTAACCACATGACTCCTCCCCCTTATATTAATAGCTAGCCAATCCCACTTATCAAAAGAAACAACAACCCGAAAAAAACTATATATTACTATACTAATCATACTGCAATTGTTCCTAATCATAACCTTCACCGCCACTGAATTAATCCTATTCTACATCCTATTTGAAGCAACACTAGTACCCACATTAATTATTATTACACGCTGAGGAAATCAAACAGAACGACTCAATGCGGGATTTTACTTTCTATTCTACACACTAGCAGGATCCCTACCACTGCTAGTAGCACTAGTTTACATCCAAAACACCACAGGCTCACTAAATTTCCTAATTATCCACTACTGATCTCACCCAATATCCAACACCTGATCAAACATTTTTACATGACTAGCATGCATCATAGCCTTCATAGTAAAAATACCACTGTACGGACTCCACCTTTGACTACCAAAAGCCCATGTAGAAGCCCCCATTGCAGGCTCAATAGTACTTGCAGCCGTACTGCTAAAACTTGGAGGCTATGGCATAATACGAATTACCACCATTCTAGACCCACTAACAAATCTCATAGCCTACCCATTCCTCATACTTTCCATATGAGGCATAATTATAACCAGCTCTATCTGTTTACGCCAAACTGACCTAAAATCCCTAATCGCCTACTCATCAGTAAGCCACATAGCACTTGTAATCGTAGCAATCATAATTCAAACCCCCTGAAGCTTCATAGGAGCCACAGCTCTTATAATTGCCCACGGACTAACATCTTCCATATTATTTTGCCTAGCCAACACTAACTATGAACGAGTACATAGTCGAACTATAATTCTAGCCCGAGGACTACAAACACTCTTACCACTTATAGCAACATGATGACTAATAGCAAGCCTCACAAACTTAGCCCTACCCCCATCCATCAACTTAATCGGAGAATTATTCATCATCACAGCATCATTCTCCTGATCCAACATCACAATTATCCTTATAGGAATAAACATAATAATCACAGCTCTCTACTCTCTCTATATATTAATTATAACACAACGAGGAAAATATACCCACCATATTAATAACATCAAACCCTCATTCACACGAGAAAACGCCCTTATAGCCCTACACATTTTACCACTGCTACTACTAACCCTAAACCCTAAAACAATTCTAGGACCCCTTTACTGTAGATATAGTTTAACAAAAACCCTAGATTGTGAATCTAGTAATAGAAAACTAAATATTCTTATCTACCGAAAAAGTTTGCAAGAACTGCTAACTCATGCTCCCACACCTAAAAACGTGGCTTTTTCAACTTTTAGAGGATGGTAGTTATCCGTTGGTCTTAGGAACCAAAAAATTGGTGCAACTCCAAATAAAAGTAATAAACCCATTCACCTCACTCACATTAACCACATTAATTATTCTAATTATACCAATTATAATATCCAACTCAAACATCTACAAAACCAACCTCTATCCCAACTACGTTAAAACCACCGTATCCTGCGCCTTCACCCTCAGCCTGATCCCCTTACTAATATTTATCCACACAGGCCAAGAAACAATTATTTCAAACTGACACTGAATAACCCTACAAACTGTAGAACTATCCCTTAGCTTCAAAATAGACTACTTCTCAGTAACATTCACTCCCGTAGCATTATTCGTTACATGATCAATTATAGAATTCTCCATATGATACATACACTCAGATCCCTTCATCAACCGATTCTTTAAATACCTATTACTATTCTTAATTACTATAATAATTCTCGTAACCGCTAACAATCTCTTTCAACTCTTCATCGGATGGGAAGGTGTAGGAATCATATCATTCCTACTAATCGGATGATGACACGGACGAACAGACGCCAACACAGCCGCATTACAAGCAATCCTATATAACCGCATTGGAGACATTGGATTTGTCCTATCCATAGCATGGTTTCTATCCCACTCAAACACATGAGACCTCCAACAAATCTTTATTCTAAACAATGAATGTCCAAACATACCATTAATAGGCCTACTCTTAGCCGCAGCAGGAAAATCAGCCCAATTCGGACTACACCCTTGACTACCCTCAGCAATGGAAGGTCCAACCCCCGTATCAGCACTACTACACTCAAGCACAATAGTAGTAGCAGGAGTATTCCTACTTATCCGCTTCTACCCCCTAATAGAAACCAACAAACTAGCTCAAACTATAACATTATGCCTAGGAGCTATTACTACCTTATTTACAGCACTATGTGCAATCACACAAAACGATATCAAAAAAATTGTAGCCTTCTCAACTTCAAGTCAACTAGGCCTAATGATAGTGACAATCGGCATTAACCAACCGCACTTAGCATTTCTTCATATCTGCATGCATGCCTTCTTCAAAGCAATACTATTTATATGCTCCGGATCCATTATCCACAGCCTCAACGACGAACAAGATATCCGAAAAATAGGAGGACTATACAAAGCAATACCATTCACAACAACAGCACTAATTATCGGAAGTCTAGCACTAACAGGAATACCTTATCTCACAGGATTCTACTCAAAAGACCTTATCATTGAAGCAGCAAATACATCCTACACAAACGCCTGAGCCCTACTAATAACACTAATTGCCACATCCCTAACCGCTGCTTACAGTACTCGAATTATCTTTTTTGCACTCCTAGGACAGCCACGTTTTTCACCCCTAGTCCTAATCAATGAAAATAATCCCTTATTAATTAATTCTATTAAACGTCTATTAATCGGAAGCATTTTCGCCGGTTTTATTATCTCCAACAATATCCCACCAATAACAATATCAAACATAACAATACCCCTCTACATAAAAACAACAGCCTTAACAGCAACTATCATAGGCTTCATACTAGCCCTAGAACTAAACAACATAACCTATTATCTAAAATTTAAATACCCATCACAAACATACAAATTCTCCAATATACTAGGGTATTATCCCTCCATCATACACCGTTTAACAACATACCACAACCTATCTATAAGTCAAAAATCCGCATCATCACTACTAGACTTAATCTGACTAGAGACCATTATACCAAAAACAACTTCCTATATCCAAATAAAAATATCAATCATAGTATCTAACCAGAAAGGCTTAATTAAACTATATTTTCTTTCCTTCCTAATTACTATCGTAATAAGCATAATACTATTTAATTACCACGAGTAATCTCTATAATAACAATAACTCCAATAAGCAATGATCAACCAGTAACAATAACTAATCAAGTACCATAACTATACAAAGCAGCAATCCCCATAGCCTCCTCACTAAAAAACCCTGAATCACCTGTATCATAAATTACTCAATCCCCAAGACCATTAAATTTAAAAATAATTTCTACCTCCTCTTCTTCCAACGCATAATAAATCATAATAAACTCCATTATCAAACCAGAAACAAACACCCCAAGAACAGTCTTATTAGAAACTCAAACTTCAGGATATATTTCAGTAGCCATAGCAGTAGTATAACCAAAAACCACCAACATACCACCCAAATAAATCAAAAACACTATCAAACCCAAAAAAGACCCACCAAAATTTAACACAATACCACAACCAACCCCACCACTCACAATCAACCCAAGACCACCATAAATAGGAGAGGGCTTAGAAGAAAAACCAACAAACCCAATAACAAAAATAGTACTTAAAATAAACGCAATATACACTATCATTATTCCTACATGGAATCTAACCATGACCAATGACATGAAAAATCATCGTTGTACTTCAACTACAAGAACCTTAATGACCAACATCCGAAAATCACACCCACTAATAAAAATTATCAACAATGCATTCATTGACCTCCCAGCCCCCTCAAACATCACATCATGATGAAACTTCGGCTCCCTTTTAGGTATCTGCCTAATCTTACAAATCCTAACAGGCCTATTCTTAGCAATACATTACACATCAGACACAACAATAGCCTTCTCATCAGTAACACACATCTGCCGAGACGTAAACTATGGATGAATTATTCGCTACCTACATGCAAACGGAGCATCCATATTCTTCATTTGCTTATTTATCCATGTAGGCCGAGGCCTATACTACGGATCCTATATATTCCTAAAAACATGAAACATCGGAGTAATCTTACTATTTACCGTTATAGCAACAGCATTCATAGGTTACGTCCTACCCTGAGGACAAATATCATTCTGAGGAGCCACAGTCATCACAAACCTATTATCAGCTATTCCCTACATTGGAACAAATCTTGTAGAATGAATCTGAGGAGGCTTCTCCGTCGATAAAGCAACCCTCACACGATTCTTTGCCTTCCACTTCATTCTCCCCTTCATCATCGCAGCCCTCGCAACAGTACACCTCCTATTTCTGCACGAAACCGGATCCAACAACCCAACCGGAATTTCATCAGACATAGACAAAATTCCATTTCACCCATACTATACTATTAAAGACATCTTAGGAGCCCTATTCATAATACTAGCCCTACTAATCCTAGTACTATTCTCACCAGACTTACTAGGAGACCCAGACAACTACACCCCAGCAAACCCACTAAACACACCACCCCATATTAAACCAGAATGATATTTCCTATTTGCCTACGCCATTCTACGCTCAATTCCCAACAAATTAGGCGGAGTATTAGCCTTAGCGGCCTCCATCTTAATCCTAATCCTAATACCTATACTACATACATCCAAACAACGAAGTATAATATTTCGACCACTAAGTCAATGCCTATTCTGAATACTAGTAGCAGACCTCATCACATTAACATGAATTGGAGGCCAACCCGTAGAACACCCATTTATCATCATCGGCCAACTAGCTTCCATCCTGTATTTCCTAATTATTCTAGTACTAATACCAATCACTAGCATTATCGAAAATCACCTCTTAAAATGAAGAGTCTTTGTAGTATATCAAATACCCTGGCCTTGTAAACCAGAAAAGGAGAATAACCCCTCCCCAAGACTCAAGGAAGGAGACAAACTCCGCCATCAGCACCCAAAGCTGAAATTCTAACTAAACTATTCCCTGCCAACCAAAACATTCATCCTATTCGTATACAAACCAAAACGCCAAGTACCTTATTACTACCTCCAAAAC-AAAAAATCCACAAAAAATCCCACATAAACATACAAATATGTAACTCTAAAAAATTTAACCATAGAAAAACCCCCATAATTTAATATATTATAACCCTATGTACGTCGTGCATTAATTGCTAGTCCCCATGCATATAAGCATGTACATACTATTATTAATATTACATAGTACATATTATTATTGATCGTACATAGTACATTTATATTAAATAAATCCCAGTCAACATGCATATCACCTCCACTAGATCACGAGCTTAATTACCATGCCGCGTGAAACCAGCAACCCGCTTGGCAGGGATCCCTCTTCTCGCTCCGGGCCCATTAACCGTGGGGGTTTCTATAAATGAATTTTATCAGACATCTGGTTCTTACTTCAGGACCATCTCACCTAAAATCGCCCACTCTTTCCTCTTAAATAAGACATCTCGATGGACTAATGACTAATCAGCCCATGCTCACACATAACTGAGGTTTCATACATTTGGTATTTTTTAATTTTTGGGGATGCTTAGACTCAGCTATGGCCGTCCAAGGCCCTAACACAGGCAAATCAATTGTAGCTGGACTTCATAAAACTCATGACCTGGCACGACAATCCAAACAAGGTGCTATTCAGTCAATGGTTACAGGACATAACGTGCGTACACGTGCGTACACGTGCGTACACGTGCGTACACGTGCGTACACGTGCGTACACGTGCGTACACG
>PH159_Porcula_salvania_isolate_PH159_mitochondrion_complete_genome
TACTTACTTAAATATGTGCTACAAAAGCAGGCACCTACCCCCCTAGATTTTTACGCCAATCTACCACAAATAAATTTAAAATTACAACACAATAACCTCACAAAATATAAGCACCTATTTAAGCATACGCCCACAATTCAAAACAACTCAAGTTAATGTAGCTTAAATTACCAAAGCAAGGCACTGAAAATGCCTAGATGAGCCTCACAGCTCCATAAACACACAGGTTTGGTCCTGGCCTTTCTATTAATTTTTAATAAAATTACACATGCAAGTATCCGCACCCCGGTGAGAATGCCCTCTAGATCTTAAAGATCAAAAGGAGCCGGTATCAAGCACACCCAAACGGTAGCTCACAACGCCTTGCTCAACCACACCCCCACGGGAAACAGCAGTGATAAAAATTAAGCCATGAACGAAAGTTTGACTAAGTTATATTAATCAGAGTTGGTAAATCTCGTGCCAGCCACCGCGGTCATACGATTAACTCAAATTAATAGATCCACGGCGTAAAGGGTGTTTAAGAAAAGAAATCACAATAGAGTTAAATTATAACTAAGCTGTAAAAAGCCCCAGTTAAAGTAAAATAACCTACGAAAGTGACTCTAACAATTCTGATACACGATAGCTAGGACCCAAACTGGGATTAGATACCCCACTATGCCTAGCCCTAAACCTAAATAGTTATATAACAAAACTATTCGCCAGAGTACTACTCGCAACAGCCTGAAACTCAAAGGACTTGGCGGTGCTTCACACCCACCTAGAGGAGCCTGTTCTATAATCGATAAACCCCGATAAACCTTACCAACTCTTGCCAATTCAGCCTATATACCGCCATCTTCAGCAAACCCTAAAAAGGAACAATAGTAAGCACAATCATAACACATAAAAACGTTAGGTCAAGGTGTAGCTTATGAGTTGGAAAGAAATGGGCTACATTTTCTACATAAGAACACCCACACACGAAAGTTTTTATGAAACTAAAAACCAAAGGAGGATTTAGCAGTAAATCAAGAGTAGAGTGCTTGATTGAATAAGGCCATGAAGCACGCACACACCGCCCGTCACCCTCCTCAAGCACACAGTAGCATAATAACCTATACTTAATTACACAATCATGTAAGAGGAGACAAGTCGTAACAAGGTAAGCATACTGGAAAGTGTGCTTGGACTATCAAAGTATAGCTTAAACTAAAGCACCTAGTTTACACCTAGAAGATCCCACAATACATGAGTACTTTGAACTAAAACTAGCTCAACACACTAAACAGACACAAAATTATACTAAAATAAAATAAAACATTTACCTAACATTAAAGTATAGGAGATAGAAATTTTTATCTTGACGCTATAGAGACAGTACCGTAAGGGAAAGATGAAAGAATAAAATTAAAGTAAAAAAAAGCAAAGATTACCCCTTCTACCTTTTGCATAATGATTTAACCAGAAAAAATCTAACAAAGAGAACTTTAGCTAGACACCCCGAAACCAGACGAGCTACCTATGAGCAGTTTAAAAGAACCAACTCATCTATGTGGCAAAATAGTGAGAAGACTTGTAGGTAGAGGTGAAAAGCCTAACGAGCCTGGTGATAGCTGGTTGTCCGAAAAAGAATTTCAGTTCAACCTTAAAAATACCCCTAAAACTCTAAATTCCAATGTATTTTTAAGAGATAGTCTAAAAAGGTACAGCTTTTTAGAAATGGGTACAACCTTAACTAGAGAGTAAAATCTTAACATTACCATAGTAGGCCTAAAAGCAGCCATCAATTGAGAAAGCGTTAAAGCTCAACAAACCCACTAACATAATTCCAATAATTAATAATAAACTCCTAGCCCAAAATCGGACTAATCTATTAAAACATAGAAGTAATAATGTTAATATGAGTAACAAGAAAACCTTCTCCTCGCACACGCTTACATCAGTAACTAATAATATACTGATAATTAACAACCAATAAACCAAAACAACACTAAAACATTTATTAATTATATTGTTAACCCAACACAGGAGTGCACTAAGGAAAGATTAAAAGAAGTAAAAGGAACTCGGCAAACACAAACCCCGCCTGTTTACCAAAAACATCACCTCTAGCATTACTAGTATTAGAGGCAATGCCTGCCCAGTGACACCAGTTAAACGGCCGCGGTATTCTGACCGTGCAAAGGTAGCATAATCACTTGTTCTCCAAATAAGGACTTGTATGAATGGCCACACGAGGGTTTTACTGTCTCTTACTTCCAATCAGTGAAATTGACCTTCCCGTGAAGAGGCGGGAATAAAAAAATAAGACGAGAAGACCCTATGGAGCTTTAATTAACTAATCCAAAAGTTAAACAAACAAACCACAAAGGGATTAAAACAAAACTTAACATGGATTAGCAATTTCGGTTGGGGTGACCTCGGAGCAAAAAAAACCCTCCGAGTGATTTTAATCTAGACAAACCAGTCAAAATAATCACAATATCATTTATTGATCCAAAATTTTGATCAACGGAACAAGTTACCCTAGGGATAACAGCGCAATCCTATTCTAGAGTCCATATCGACAATAGGGTTTACGACCTCGATGTTGGATCAGGACACCCAAATGGTGCAACCGCTATTAAAGGTTCGTTTGTTCAACGATTAAAGTCCTACGTGATCTGAGTTCAGACCGGAGTAATCCAGGTCGGTTTCTATCTATTATAAATTTCTCCCAGTACGAAAGGATAAGAGAAATGAGACCAACCTCACAAATGTGTCTCAGAGATAATTAATGATATAATCTTAATTTAATTAACTCATAATAAACTCAACCCTAGAACAGGGCACATTAGGGTGGCAGAGACCGGTAATTGCGTAAAACTTAAACCTTTATTATCAGAGGTTCAACTCCTCTCCCTAATATAATGATCATAGTCAACATTCTAAGCCTAATTATTCCTATTCTACTAGCCGTAGCATTCCTCACCTTAGTAGAACGAAAAGTACTAGGTTACATACAACTACGAAAAGGACCCAACGTCGTAGGCCCCTACGGCCTCCTCCAACCCATCGCTGACGCCCTAAAACTATTTACCAAAGAACCCCTACGACCAGCCACATCCTCCATCTCCATATTCATTATCGCACCAATCCTAGCCTTATCCTTAGCACTAACAATATGAATTCCACTACCAATACCCTATCCCCTAATCAACATAAATTTAGGAGTACTATTCATGCTAGCCATATCAAGCCTAGCAGTCTATTCCATCCTATGATCAGGATGAGCATCCAACTCAAAATACGCACTCATCGGAGCCTTACGAGCAGTAGCCCAAACAATTTCATACGAAGTAACACTAGCAATTATCCTACTATCAGTACTCCTAATAAACGGATCATACACTCTATCCACCCTAATCACAACACAAGAACACATTTGAATAATTTTCACATCCTGACCCCTAGCCATAATATGATTTATCTCAACCCTAGCAGAAACCAACCGAGCCCCATTCGACCTCACAGAAGGAGAATCAGAACTCGTATCAGGCTTCAACGTAGAATATGCAGCCGGACCCTTCGCCATATTCTTCATAGCAGAATATGCTAACATCATTATAATAAACGCATTCACAGTAATCCTCTTTCTAGGAGCATTCCACGACCCACACACATCAGAACTATACACAATCAACTTCGTATTAAAAACACTCGCATTAACAACTACCTTCCTATGAATCCGAGCATCATATCCACGATTCCGATATGATCAACTAATACACCTACTATGAAAAAGCTTCCTACCCCTAACACTAGCCCTATGCATATGACACATTTCACTCCCCATTATAACAGCAAGCATCCCCCCACAATCATAGAAATATGTCTGACAAAAGAGTTACTTTGATAGAGTAAAAAATAGAGGTTCAAACCCTCTTATTTCTAGAACAATAGGACTCGAACCTACACCTAAGAATTCAAAATTCTCCGTGCTACCAAAATACACCACATTCTAAAGTAAGGTCAGCTAAGTTAAGCTATCGGGCCCATACCCCGAAAATGTTGGTTCATACCCTTCCCATACTAATAAATCCCATCATCTACACTATCCTTATCATAACTGTAATATTCGGAACCATACTAGTAACAATCAGCTCACACTGACTACTCATCTGAATCGGATTCGAAATAAACCTATTAGCAATAATCCCAGTATTAATAAAAAACTTTAACCCACGAGCCATAGAAGCAGCTACAAAATACTTCCTAACACAAGCCACAGCTTCCATAATCCTAATAATAGCCATCATCATTAACCTCTTATACTCCGGACAATGAACTACCACAAATTTATTTAACCCAATAGCAATAATAATAATAACCCTAGCTCTAGCCATAAAACTAGGACTATCACCCTTCCACTTCTGAGTTCCAGAAGTAACCCAAGGCATTTCACTACAAGCAGGCCTACTACTATTAACATGACAAAAACTAGCTCCACTATCAGTATTATGCCAAATCTCACAATCAATCAACCCCAACCTAATATTAACCATAGCCATACTATCAATTCTAATCGGAGGATGAGGAGGACTAAACCAAACCCAACTTCGAAAAATTATAGCATACTCATCAATTGCACACATAGGATGAATAACAGCAGTACTACCATATAATACAACTATAACAATCCTAAACCTATTAATTTATATCATAATAACACTAACAATATTCATATTACTAATCCACAGCTCAACAACCACAACCCTATCTCTATCCCACACATGAAACAAAATACCCATTATTACAAGCCTAATAATAATAATTCTCCTCTCAATAGGAGGCCTACCCCCATTATCAGGATTTATACCAAAATGAATAATTATTCAAGAAATAACAAAAAATGAAAACATCATCATACCAACACTCATAGCAATAACAGCACTGCTAAACCTCTACTTCTATATACGACTAGCCTACTCCTCCTCACTAACCATATTCCCATCCACAAACAACATAAAAATAAAATGACAATTCGAACACACAAAACAAATAAAACTACTCCCTACAATAATTGTATTATCAACACTAATTCTACCTATAACACCAGCCCTCTCATCCTTAAACTAGGAATTTAGGTTAACATAGACCAAGAGCCTTCAAAGCTCTAAGCAAGTATAAAGTACTTAACTCCTGAAAACCTAAGGACTGCAGGACTCATCCTACATCAATTGAATGCAAATCAAACACTTTAATTAAGCTAAATCCTCACTAGATTGGTGGGATTACATACCCACGAAACTTTTAGTTAACAGCTAAACACCCTAATCAACTGGCTTCAATCTACTTCTCCCGCCGCAGGAAAAAAAAGCGGGAGAAGTCCCGGCAGAATTGAAGCTGCTTCTTTGAATTTGCAATTCAACATGACATTCACCACGGAACTTGGCAAAAAGAGGACTCAACCTCTGTCTTTAGATTTACAGTCTAATGCTTACTCAGCCATTTTACCTATGTTCGTAAATCGTTGATTATACTCAACAAACCACAAAGACATCGGCACCCTATACCTGTTATTTGGTGCCTGAGCTGGAATGGTGGGCACCGCTTTAAGCCTACTAATCCGCGCTGAATTGGGTCAACCCGGAACCTTACTCGGTGACGACCAAATCTATAATGTAATTGTTACAGCCCATGCCTTCGTAATAATTTTCTTTATAGTAATACCCATTATGATCGGAGGCTTTGGCAACTGACTTGTACCATTAATAATTGGAGCCCCAGACATGGCTTTTCCACGCATGAATAACATAAGTTTCTGACTACTTCCACCATCCTTCCTACTACTTCTAGCATCCTCAATAGTAGAAGCCGGAGCAGGTACCGGATGAACTGTTTACCCACCCTTAGCTGGAAACCTAGCCCATGCAGGAGCCTCAGTTGATTTAACAATTTTCTCCCTACACCTTGCAGGTGTATCATCAATCCTAGGAGCCATTAACTTTATCACTACAATTATCAACATAAAACCCCCTGCAATGTCTCAATACCAAACACCCCTATTCGTCTGATCAGTACTAATTACAGCTGTATTACTTTTACTATCCCTGCCAGTTTTAGCAGCTGGCATTACCATGTTACTAACAGACCGCAATCTAAATACAACTTTCTTTGATCCAGCAGGTGGTGGAGACCCTATCCTTTATCAACATTTATTTTGATTTTTTGGACACCCAGAAGTATACATTCTCATCCTACCAGGATTTGGAATAATCTCCCACATCGTAACCTACTACTCAGGTAAAAAAGAACCATTCGGGTACATAGGCATAGTATGAGCCATAATATCCATTGGATTTTTAGGATTTATTGTATGAGCTCACCATATATTTACCGTGGGAATAGACGTAGATACCCGAGCATACTTTACATCCGCTACAATAATTATTGCTATTCCAACCGGAGTAAAAGTATTCAGCTGACTAGCTACCCTCCATGGAGGCAACATCAAATGATCACCCGCAATACTATGAGCTCTAGGCTTCATCTTCCTATTTACCGTAGGGGGTCTAACAGGCATTGTACTAGCTAATTCCTCACTAGATATTGTACTACATGATACATATTATGTAGTCGCTCACTTTCACTATGTATTATCCATAGGAGCAGTATTTGCTATTATAGGAGGCTTCGTTCACTGATTCCCCCTATTCTCCGGATATACACTCAACCAAACATGAGCAAAAATTCACTTCGTAATCATATTTGTAGGAGTAAACATAACATTCTTCCCACAACACTTTCTAGGTCTATCAGGAATACCTCGACGATATTCCGACTACCCTGACGCATACACAGCATGAAATACTATCTCCTCAATAGGCTCATTCATCTCACTAACAGCAGTAGTATTAATAATCTTCATTATCTGAGAAGCATTCGCATCAAAACGAGAGGTGTCTGCAGTAGAACTAACAAGCACAAACCTAGAGTGACTACACGGATGTCCCCCTCCTTACCACACATTTGAAGAACCAACATACATCAACCTAAAATAAGAATAAGAAAGGAAGGAATCGAACCCTCTCCCACTGGTTTCAAGCCAACGTCATAACCACTATGTCTTTCTCAATAATTGAGGTATTAGTAAAACATTACATAACTTTGTCAAAGTTACATTATAGGTGAAAGCCCTATATACCTCTATGGCTTACCCCTTCCAACTAGGCTTTCAAGACGCCACTTCACCTATCATAGAAGAACTCCTACACTTTCACGACCACACCTTAATAATTGTATTCTTAATTAGCTCTTTAGTACTATACATCATCTCACTCATACTAACAACAAAACTGACACACACTAGCACAATAGATGCCCAAGAAGTAGAAACAATTTGAACAATTTTACCTGCTATTATCCTAATCCTAATTGCCCTTCCATCACTACGAATCCTTTACATAATAGACGAAATTAACAATCCAGCCCTAACTGTAAAAACCATAGGACACCAATGATACTGAAGCTACGAATATACAGATTATGAAGACCTTACCTTCGACTCATACATAATCCCCACATCAGACCTCAAACCCGGAGAAATACGACTACTAGAAGTAGATAATCGAATTGTTCTACCAATAGAAATAACAATCCGAATACTAGTATCTTCTGAAGACGTATTACACTCATGAGCCGTCCCATCCCTCGGTCTAAAAACGGATGCTATTCCAGGACGACTAAATCAAACAACTCTAATATCTACACGACCTGGTCTTTATTACGGACAATGCTCAGAAATCTGTGGATCAAACCACAGCTTCATGCCCATCGTACTTGAACTTGTCCCGCTAAAGTACTTCGAAAAATGATCAACATCAATATTAACAGGTTCATTGAGAAGCTAGTTAGCACTAACCTTTTAAGTTAGAGATCGGGAACTTAAACCTCCCCTCAATGATATGCCACAACTAGACACATCTACATGACTCATTACAATTACATCAATAATTATAACATTATTTATTTTATTCCAACTAAAAATCTCAAACCACTCATACCCAGCAAGCCCAGAATCAACTGAACTCAAAACTCAAAAATATAATACCCCTTGAGAAATAAAATGAACGAAAATCTATTTACCTCTTTCATTACCCCTACGATAATAGGACTACCCATTGTCACCTTAATCATTATATTCCCAAGCTTACTATTTCCAAAACCTAAACGACTCATTAATAACCGCATAATCTCCACTCAACAATGATTAATTCAATTAACATCCAAACAAATAATAGCCATTCATAACCAAAAAGGCCAAACCTGATCATTAATACTCATATCCCTAATCATATTTATTGGCTCAACAAACATCCTAGGCCTACTACCACACTCATTCACACCTACCACACAATTATCAATAAATTTGGGTATAGCAATCCCTCTATGATCAGCAACTGTATTTACAGGATTCCGCCATAAAACCAAAGCATCACTAGCTCATTTTCTACCACAAGGAACACCCGCTCCACTAATCCCTATGCTTGTAATTATTGAAACCATTAGCCTATTTATCCAACCAGTAGCCTTAGCCGTACGATTAACAGCCAACATCACAGCAGGACACCTATTAATCCACCTAATCGGAGGAGCCACATTAGCACTACTCAACATCAATACTATAACAGCTTTAATCACATTTACTATTCTTATTTTATTAACCATCCTTGAATTTGCAGTAGCCCTAATCCAAGCCTATGTATTCACACTACTAGTAAGCTTATACCTACACGACAATACATAATGACCCACCAAACACACGCATACCATATAGTAAACCCAAGCCCATGACCACTTACCGGAGCCCTATCAGCCCTCCTAATAACATCAGGCCTAATCATATGATTCCATTTCAATTCTATAGTCCTACTATCCCTAGGATTATTAACTAACACTCTAACAATATACCAATGATGGCGAGACATTGTCCGAGAAAGCACCTTTCAAGGCCACCACACATCAGTTGTCCAAAAAGGCTTGCGATACGGTATAATCCTATTTATTATCTCCGAAGTTCTATTCTTCACCGGATTTTTCTGAGCTTTTTATCATTCAAGCCTAGCACCAACACCTGAATTAGGGGGTTGCTGACCACCAACAGGAATTCACCCACTAAACCCCCTAGAAGTACCCCTACTAAATACCTCAATTCTCCTTGCTTCAGGAGTATCCATTACCTGAGCCCACCATAGCTTAATAGAAGGAGACCGAAAACATATACTCCAAGCACTATCCATTACTATTGCACTAGGAGTATACTTCACCCTTCTCCAAGCCTCAGAATACTATGAAGCACCATTTACAATCTCTGACGGAGTATATGGATCTACCTTTTTCGTAGCCACAGGATTTCACGGATTACACGTAATTATTGGATCTACTTTCCTAACAGTATGCCTCCTACGACAACTGAAATTCCACTTCACATCTAACCATCACTTCGGCTTTGAAGCCGCAGCCTGATACTGACATTTCGTAGATGTTGTATGACTATTCCTCTACGTATCAATCTATTGATGAGGATCCTACTCTTTTAGTATTAAACAGTACAATTGACTTCCAATCAATCAGTTTCGGTAAACTCCGAAAAAGAGTAATAAACATCATACTAACACTACTTACAAACGTAACTCTAGCCTCCTTACTCGTACTAATTGCATTCTGACTACCCCAACTAAACGCATACTCAGAAAAAACAAGCCCATACGAATGTGGATTCGACCCCATAGGATCAGCACGCCTTCCATTTTCAATAAAATTTTTTCTAGTAGCAATTACATTTCTTCTCTTTGACCTAGAAATTGCCCTTCTTCTTCCCCTACCATGAGCATCCCAAACAAACAATCTAAAAACAATACTCACAATAGCACTATTCCTTCTCACCTTACTAGCAGCAAGCCTAGCATACGAATGAACCCAAAAAGGCCTAGAATGAACAGAATATGATAATTAGTTTAAAACAAAACAAATGATTTCGACTCATTAGACTATGATTTATCTCATAATTATCAAATGCCATTAGTTTATATAAACATCATAATAGCATTCACAATCGCCCTTGCAGGACTACTTATATACCGATCTCACCTAATATCCTCACTACTATGCTTAGAGGGAATAATATTATCACTCTTCATCATATCAACTCTAATTGTCCTAAACACACACTTCACCCTAGCTAGCATAATACCCATTATCCTATTAGTATTCGCAGCCTGCGAAGCTGCACTCGGCCTATCCTTATTAGTAATAGTATCCAACACATACGGCACCGACTACGTCCAAAACCTAAACCTCTTACAATGCTAAAAATTATTATCCCAACAACAATATTACTACCCATGACATGAATATCTAAACACAATATAATCTGAATCAACGCAACAGTACATAGCCTCCTCATCAGCCTAATTAGCCTTTCCCTATTAAACCAACTAAACGAAAACAGCCTTAACTTCTCTCTAACATTTTTTTCCGACTCATTATCAGCACCCCTATTGGTCCTAACCACATGACTCCTCCCCCTTATATTAATAGCTAGCCAATCCCACTTATCAAAAGAAACAACAACCCGAAAAAAACTATATATTACTATACTAATCATACTGCAATTGTTCCTAATCATAACCTTCACCGCCACTGAATTAATCCTATTCTACATCCTATTTGAAGCAACACTAGTACCCACATTAATTATTATTACACGCTGAGGAAATCAAACAGAACGACTCAATGCGGGATTTTACTTTCTATTCTACACACTAGCAGGATCCCTACCACTGCTAGTAGCACTAGTTTACATCCAAAACACCACAGGCTCACTAAATTTCCTAATTATCCACTACTGATCTCACCCAATATCCAACACCTGATCAAACATTTTTACATGACTAGCATGCATCATAGCCTTCATAGTAAAAATACCACTGTACGGACTCCACCTTTGACTACCAAAAGCCCATGTAGAAGCCCCCATTGCAGGCTCAATAGTACTTGCAGCCGTACTGCTAAAACTTGGAGGCTATGGCATAATACGAATTACCACCATTCTAGACCCACTAACAAATCTCATAGCCTACCCATTCCTCATACTTTCCATATGAGGCATAATTATAACCAGCTCTATCTGTTTACGCCAAACTGACCTAAAATCCCTAATCGCCTACTCATCAGTAAGCCACATAGCACTTGTAATCGTAGCAATCATAATTCAAACCCCCTGAAGCTTCATAGGAGCCACAGCTCTTATAATTGCCCACGGACTAACATCTTCCATATTATTTTGCCTAGCCAACACTAACTATGAACGAGTACATAGTCGAACTATAATTCTAGCCCGAGGACTACAAACACTCTTACCACTTATAGCAACATGATGACTAATAGCAAGCCTCACAAACTTAGCCCTACCCCCATCCATCAACTTAATCGGAGAATTATTCATCATCACAGCATCATTCTCCTGATCCAACATCACAATTATCCTTATAGGAATAAACATAATAATCACAGCTCTCTACTCTCTCTATATATTAATTATAACACAACGAGGAAAATATACCCACCATATTAATAACATCAAACCCTCATTCACACGAGAAAACGCCCTTATAGCCCTACACATTTTACCACTGCTACTACTAACCCTAAACCCTAAAACAATTCTAGGACCCCTTTACTGTAGATATAGTTTAACAAAAACCCTAGATTGTGAATCTAGTAATAGAAAACTAAATATTCTTATCTACCGAAAAAGTTTGCAAGAACTGCTAACTCATGCTCCCACACCTAAAAACGTGGCTTTTTCAACTTTTAGAGGATGGTAGTTATCCGTTGGTCTTAGGAACCAAAAAATTGGTGCAACTCCAAATAAAAGTAATAAACCCATTCACCTCACTCACATTAACCACATTAATTATTCTAATTATACCAATTATAATATCCAACTCAAACATCTACAAAACCAACCTCTATCCCAACTACGTTAAAACCACCGTATCCTGCGCCTTCACCCTCAGCCTGATCCCCTTACTAATATTTATCCACACAGGCCAAGAAACAATTATTTCAAACTGACACTGAATAACCCTACAAACTGTAGAACTATCCCTTAGCTTCAAAATAGACTACTTCTCAGTAACATTCACTCCCGTAGCATTATTCGTTACATGATCAATTATAGAATTCTCCATATGATACATACACTCAGATCCCTTCATCAACCGATTCTTTAAATACCTATTACTATTCTTAATTACTATAATAATTCTCGTAACCGCTAACAATCTCTTTCAACTCTTCATCGGATGGGAAGGTGTAGGAATCATATCATTCCTACTAATCGGATGATGACACGGACGAACAGACGCCAACACAGCCGCATTACAAGCAATCCTATATAACCGCATTGGAGACATTGGATTTGTCCTATCCATAGCATGGTTTCTATCCCACTCAAACACATGAGACCTCCAACAAATCTTTATTCTAAACAATGAATGTCCAAACATACCATTAATAGGCCTACTCTTAGCCGCAGCAGGAAAATCAGCCCAATTCGGACTACACCCTTGACTACCCTCAGCAATGGAAGGTCCAACCCCCGTATCAGCACTACTACACTCAAGCACAATAGTAGTAGCAGGAGTATTCCTACTTATCCGCTTCTACCCCCTAATAGAAACCAACAAACTAGCTCAAACTATAACATTATGCCTAGGAGCTATTACTACCTTATTTACAGCACTATGTGCAATCACACAAAACGATATCAAAAAAATTGTAGCCTTCTCAACTTCAAGTCAACTAGGCCTAATGATAGTGACAATCGGCATTAACCAACCGCACTTAGCATTTCTTCATATCTGCATGCATGCCTTCTTCAAAGCAATACTATTTATATGCTCCGGATCCATTATCCACAGCCTCAACGACGAACAAGATATCCGAAAAATAGGAGGACTATACAAAGCAATACCATTCACAACAACAGCACTAATTATCGGAAGTCTAGCACTAACAGGAATACCTTATCTCACAGGATTCTACTCAAAAGACCTTATCATTGAAGCAGCAAATACATCCTACACAAACGCCTGAGCCCTACTAATAACACTAATTGCCACATCCCTAACCGCTGCTTACAGTACTCGAATTATCTTTTTTGCACTCCTAGGACAGCCACGTTTTTCACCCCTAGTCCTAATCAATGAAAATAATCCCTTATTAATTAATTCTATTAAACGTCTATTAATCGGAAGCATTTTCGCCGGTTTTATTATCTCCAACAATATCCCACCAATAACAATATCAAACATAACAATACCCCTCTACATAAAAACAACAGCCTTAACAGCAACTATCATAGGCTTCATACTAGCCCTAGAACTAAACAACATAACCTATTATCTAAAATTTAAATACCCATCACAAACATACAAATTCTCCAATATACTAGGGTATTATCCCTCCATCATACACCGTTTAACAACATACCACAACCTATCTATAAGTCAAAAATCCGCATCATCACTACTAGACTTAATCTGACTAGAGACCATTATACCAAAAACAACTTCCTATATCCAAATAAAAATATCAATCATAGTATCTAACCAGAAAGGCTTAATTAAACTATATTTTCTTTCCTTCCTAATTACTATCGTAATAAGCATAATACTATTTAATTACCACGAGTAATCTCTATAATAACAATAACTCCAATAAGCAATGATCAACCAGTAACAATAACTAATCAAGTACCATAACTATACAAAGCAGCAATCCCCATAGCCTCCTCACTAAAAAACCCTGAATCACCTGTATCATAAATTACTCAATCCCCAAGACCATTAAATTTAAAAATAATTTCTACCTCCTCTTCTTCCAACGCATAATAAATCATAATAAACTCCATTATCAAACCAGAAACAAACACCCCAAGAACAGTCTTATTAGAAACTCAAACTTCAGGATATATTTCAGTAGCCATAGCAGTAGTATAACCAAAAACCACCAACATACCACCCAAATAAATCAAAAACACTATCAAACCCAAAAAAGACCCACCAAAATTTAACACAATACCACAACCAACCCCACCACTCACAATCAACCCAAGACCACCATAAATAGGAGAGGGCTTAGAAGAAAAACCAACAAACCCAATAACAAAAATAGTACTTAAAATAAACGCAATATACACTATCATTATTCCTACATGGAATCTAACCATGACCAATGACATGAAAAATCATCGTTGTACTTCAACTACAAGAACCTTAATGACCAACATCCGAAAATCACACCCACTAATAAAAATTATCAACAATGCATTCATTGACCTCCCAGCCCCCTCAAACATCACATCATGATGAAACTTCGGCTCCCTTTTAGGTATCTGCCTAATCTTACAAATCCTAACAGGCCTATTCTTAGCAATACATTACACATCAGACACAACAATAGCCTTCTCATCAGTAACACACATCTGCCGAGACGTAAACTATGGATGAATTATTCGCTACCTACATGCAAACGGAGCATCCATATTCTTCATTTGCTTATTTATCCATGTAGGCCGAGGCCTATACTACGGATCCTATATATTCCTAAAAACATGAAACATCGGAGTAATCTTACTATTTACCGTTATAGCAACAGCATTCATAGGTTACGTCCTACCCTGAGGACAAATATCATTCTGAGGAGCCACAGTCATCACAAACCTATTATCAGCTATTCCCTACATTGGAACAAATCTTGTAGAATGAATCTGAGGAGGCTTCTCCGTCGATAAAGCAACCCTCACACGATTCTTTGCCTTCCACTTCATTCTCCCCTTCATCATCGCAGCCCTCGCAACAGTACACCTCCTATTTCTGCACGAAACCGGATCCAACAACCCAACCGGAATTTCATCAGACATAGACAAAATTCCATTTCACCCATACTATACTATTAAAGACATCTTAGGAGCCCTATTCATAATGCTAGCCCTACTAATCCTAGTACTATTCTCACCAGACTTACTAGGAGACCCAGACAACTACACCCCAGCAAACCCACTAAACACACCACCCCATATTAAACCAGAATGATATTTCCTATTTGCCTACGCCATTCTACGCTCAATTCCCAACAAATTAGGCGGAGTATTAGCCTTAGCGGCCTCCATCTTAATCCTAATCCTAATACCTATACTACATACATCCAAACAACGAAGTATAATATTTCGACCACTAAGTCAATGCCTATTCTGAATACTAGTAGCAGACCTCATCACATTAACATGAATTGGAGGCCAACCCGTAGAACACCCATTTATCATCATCGGCCAACTAGCTTCCATCCTGTATTTCCTAATTATTCTAGTACTAATACCAATCACTAGCATTATCGAAAATCACCTCTTAAAATGAAGAGTCTTTGTAGTATATCAAATACCCTGGCCTTGTAAACCAGAAAAGGAGAATAACCCCTCCCCAAGACTCAAGGAAGGAGACAAACTCCGCCATCAGCACCCAAAGCTGAAATTCTAACTAAACTATTCCCTGCCAACCAAAACATTCATCCTATTCGTATACAAACCAAAACGCCAAGTACCTTATTACTACCTCCAAAACAAAAAAATCCACAAAAAATCCCACATAAACATACAAATATGTAACTCTAAAAAATTTAACCATAGAAAAACCCCCATAATTTAATATATTATAACCCTATGTACGTCGTGCATTAATTGCTAGTCCCCATGCATATAAGCATGTACATATTATTATTAATATTACATAGTACATATTATTATTGATCGTACATAGTACATTTATATTAAATAAATCCCAGTCAACATGCATATCACCTCCATTAGATCACGAGCTTAATTACCATGCCGCGTGAAACCAGCAACCCGCTTGGCAGGGATCCCTCTTCTCGCTCCGGGCCCATTAACCGTGGGGGTTTCTATAAATGAATTTTATCAGACATCTGGTTCTTACTTCAGGACCATCTCACCTAAAATCGCCCACTCTTTCCTCTTAAATAAGACATCTCGATGGACTAATGACTAATCAGCCCATGCTCACACATAACTGAGGTTTCATACATTTGGTATTTTTTAATTTTTGGGGATGCTTAGACTCAGCTATGGCCGTCCAAGGCCCTAACACAGGCAAATCAATTGTAGCTGGACTTCATAAAACTCATGACCTGGCACGACAATCCAAACAAGGTGCTATTCAGTCAATGGTTACAGGACATAACGTTTGTACACGTGCGTACACGTGCGTACACGTGCGTACACGTGCGTACACGTGCGTACACGTGCGTACACG
