# Supplementary material for: Genetic effects of long-term captive breeding on the endangered pygmy hog
Source: PeerJ. 2021 Oct 8;9:e12212. doi: 10.7717/peerj.12212 (PMC8504462; doi:10.7717/peerj.12212)
Supplement: Supplemental Information 6 [file peerj-09-12212-s006.fas]

>ph605-12_PsSLA-DRB_hap35
TGGTGAAACACGAGTGTCATTTCTTCAATGGGACCGAGCGGGTGAGGTTTCTGGACAGATACTTGTATAACGGAGAGGAGTACGTGCGCTTCGACAGCGACGTGGGCGAGTACCGGGCGGTGACCGAGCTGGGGCGGCCTTCAGCCAAGTACTGGAATAGCCAGAAGGACATCCTGGAGCAGAAGCGGGCGGCGGTGGACAGGTACTGCAGACACAACTACAGGATCTCGGATACATTCCTC
>ph597-18_PsSLA-DRB_hap34
TGGTGAAACACGAGTGTCATTTCTTCAATGGGACCGAGCGGGTGAGGTTTCTGGACAGATACTTGTATAACGGAGAGGAGTACGTGCGCTTCGACAGCGACGTGGGCGAGTACCGGGCGGTGACCGAGCTGGGGCGGCCTTCAGCCAAGTACTGGAACAGTCAGAAGGACATCCTGGAGCAGAAGCGGGCGGCGGTGGACAGGTACTGCAGACACAACTACAGGATCTCGGATACATTCCTC
>ph586-27_PsSLA-DRB_hap33
CTGGGGAAGGCGAGTGTCATTTCTTCACTGGAACGGAGCGGGTGAGGTTTCTGGACAGATTACTTCTATAATGGAGAGGAGTACGTGCGCTTCGACAGCGACGTGGGCGAGTTCCGGGTGGCGACCTAGCTGGGCGGCCTTCAGCCAAGTACTGGAACAGCCAGAAGGACATCCTGGAGCACTTTCGGACCGCAGTGGAATGGTTCTGCAGATGCAGCTACAAGGTCTATGCGACCTTCCTC
>ph584-7_PsSLA-DRB_hap32
TGGTGAAACACGAGTGTCATTTCTTCAATGGGACCGAGCGGGTGAGGTTTCTGGACAGATACTTGTATAACGGAGAGGAGTACGTGCGCTTCGACAGCGACGTGGGCGAGTACCGGGCGGTGACCGAGCTGGGGCGGCCTTCAGCCAAGTACTGGAACAGCCAGAAGGACGTCCTGGAGCAGAAGCGGGCGGCGGTGGACAGGTACTGCAGACACAACTACAGGATCTCGGATACATTCCTC
>ph584-4_PsSLA-DRB_hap31
TGGTGAAACACGAGTGTCATTTCTTCAATGGGACCGAGCGGGTGAGGTTTCTGGACAGATACTTGTATAACGGAGAGGAGTACGTGCGCTTCGACAGCGACGTGGGCGAGTACCGGGCGGTGACCGAGCTGGGGCGGCCTTCAGCCAAGTACTGGAACAGCCAGAAGGACATCCTGGAGCAGAAGCGGGCAGCGGTGGACAGGTACTGCAGACACAACTACAGGATCTCGGATACATTCCTC
>ph564-20_PsSLA-DRB_hap30
TGGTGAAAGACGAGTGTCATTTCTTCAATGGGACCGAGCGGGCGAGGTTCATTGAGAGGCAGTACTATAACGGAGAGGAGCACGTGCGCTTCGACAGCGACGTGGGCGAGTTCCGGGCGGTGACCGAGCTGGGGCGGCCAGACGCCAAGTACTGGAACAGCCAGAAGGACCTCCTGGAGCAGCAGCGGGCGGCGGTGGACACGTACTGCAGACACAACTACAGGATCTCGGATACATTCCTC
>ph564-5_PsSLA-DRB_hap29
TGGTGAAAGACGAGTGTCATTTCTTCAATGGGACCGAGCGGGTGAGGTTCATTGAGAGGCAGTACTATAACGGAGAGGAGCACGTGCGCTTCGACAGCGACGTGGGCGAGTTCCGGGCGGTGACCGAGCTGGGGCGGCCAGACGCCAAGTACTGGAACAGCCAGAAGGACCTCCTGGAGCAGCAGCGGGCGGCGGTGGACACGTACTGCAGACACAACTACAGGATCTCGGATACATTCCTC
>ph534-13_PsSLA-DRB_hap28
TGGTGAAACACGAGTGTCATTTCTTCAATGGGACCGAGCGGGTGAGGTTTCTGGACAGATACTTGTATAACGGAGAGGAGTACGTGCGCTTCGACAGCGACGTGGGCGAGTACCGGGCGGTGACCGAGCTGGGGCGGCCTTCAGCCAAGTACTGGAACAGCCAGAAGGACATCCTGGAGCAGAAGCGGGCGGCGGTGGACAGGTACTGCAGACACAACTACAGGATCTCGGATACATTCCTT
>ph516-5_PsSLA-DRB_hap27
TGGTGAAACACGAGTGTCATTTCTTCAATGGGACCGAGCGGGTGAGGTTTCCGGACAGATACTTGTATAACGGAGAGGAGTACGTGCGCTTCGACAGCGACGTGGGCGAGTACCGGGCGGTGACCGAGCTGGGGCGGCCTTCAGCCAAGTACTGGAACAGCCAGAAGGACATCCTGGAGCAGAAGCGGGCGGCGGTGGACAGGTACTGCAGACACAACTACAGGATCTCGGATACATTCCTC
>ph515-10_PsSLA-DRB_hap26
TGGTGAAACACGAGTGTCATTTCTTCAATGGGACCGAGCGGGTGAGGTTTCTGGACAGATACTTGTATAACGGAGAGGAGTACGTGCGCTTCGACAGCGACGTGGGCGAGTACCGGGCGGTGACCGAGCTGGGGCGGCCTTCAGCCAAGTACTGGAACAGCCAGAAGGACATCCTGGAGCAGAAGCGGGCGGCAGCGGACAGGTACTGCAGACACAACTACAGGATCTCGGATACATTCCTC
>ph515-5_PsSLA-DRB_hap25
TGGTGAAACACAAGTGTCATTTCTTCAATGGGACCGAGCGGGTGAGGTTTCTGGACAGATACTTGTATAACGGAGAGGAGTACGTGCGCTTCGACAGCGACGTGGGCGAGTACCGGGCGGTGACCGAGCTGGGGCGGCCTTCAGCCAAGTACTGGAACAGCCAGAAGGACATCCTGGAGCAGAAGCGGGCGGCGGTGGACAGGTACTGCAGACACAACTACAGGATCTCGGATACATTCCTC
>ph494-10_PsSLA-DRB_hap24
TGGTGAAACACGAGTGTCATTTCTTCAATGGGACCGAGCGGGTGAGGTTTCTGGACAGATACTTGTATAACGGAGAGGAGTACGTGCGCTTCGACAGCGACGTGGGCGAGTACCGGGCGGTGACCGAGCTGGGGCGGCCTTCAGCCAAGTACTGGAACAGCCAGAAGGACATCCTGGAGCAGAAGCGGGCGGCGGTGGACAGGTACTGCAGACACAACTACAGGATCTCGGATACATTCCCC
>ph402-11_PsSLA-DRB_hap23
TGGTGAAACACGAGTGTCATTTCTTCAATGGGACCGAGCGGGTGAGGTTTCTGGACAGATACTTGTATAACGGAGAGGAGTACGTGCGCTTCGACAGCGACGTGGGCGAGTACCGGGCGGTGACCGAGCTGGGGCGGCCTTCAGCCAAGTACTGGAACAGCCAGAAGGACATCCTGGAGCAGAAGCGGGCGGCGGTGGACAGGTACTGCAGACACAACTACAGGATCTCGGATACATTCCTG
>ph316-17_PsSLA-DRB_hap22
CTGGTGAACACGAGTGTCATTTCTTCAATGGGACCGAGCGGGTGAGGTTTCTGGACAGATACTTGTATAACGGAGAGGAGTACGTGCGCTTCGACAGCGACGTGGGCGAGTACCGGGCGGTGACCGAGCTGGGGCGGCCTTCAGCCAAGTACTGGAACAGCCAGAAGGACATCCTGGAGCAGAAGCGGGCGGCGGTGGACAGGTACTGCAGACACAACTACAGGATCTCGGATACATTCCTC
>ph299-18_PsSLA-DRB_hap21
TGGGGAAGGCCGAGTGTCATTTCTTCAATGGGACCGAGCGGGTGAGGCTCATTGAGAGGCAGTACTATAACGGAGAGGAGCACGTGCGCTTCGACAGCGACGTGGGCGAGTTCCGGGCGGTGACCGAGCTGGGGCGGCCAGACGCCAAGTACTGGAACAGCCAGAAGGACCTCCTGGAGCAGCAGCGGGCGGCGGTGGACACGTACTGCAGACACAACTACAGGATCTCGGAGACCTTCCTC
>ph299-8_PsSLA-DRB_hap20
TGGTGAAACACGAGTGTCATTTCTTCAATGGGACCGAGCGGGTGAGGTTTCTGGACAGATACTTGTATAACGGAGAGGAGTACGTGCGCTTCGACGGCGACGTGGGCGAGTACCGGGCGGTGACCGAGCTGGGGCGGCCTTCAGCCAAGTACTGGAACAGCCAGAAGGACATCCTGGAGCAGAAGCGGGCGGCGGTGGACAGGTACTGCAGACACAACTACAGGATCTCGGATACATTCCTC
>ph284-6_PsSLA-DRB_hap19
TGGTGAAACACGAGTGTCATTTCTTCAATGGGACCGAGCGGGTGAGGTTTCTGGACAGATACTTGTATAACGGAGAAGAGTACGTGCGCTTCGACAGCGACGTGGGCGAGTACCGGGCGGTGACCGAGCTGGGGCGGCCTTCAGCCAAGTACTGGAACAGCCAGAAGGACATCCTGGAGCAGAAGCGGGCGGCGGTGGACAGGTACTGCAGACACAACTACAGGATCTCGGATACATTCCTC
>ph283-4_PsSLA-DRB_hap18
TGGTGAAACACGAGTGTCATTTCTTCAATGGGACCGAGCGGGTGAGGTTTCTGGACAGATACTTGTATAACGGAGAGGAGTACGTGCGCTTCGACAGCGACATGGGCGAGTACCGGGCGGTGACCGAGCTGGGGCGGCCTTCAGCCAAGTACTGGAACAGCCAGAAGGACATCCTGGAGCAGAAGCGGGCGGCGGTGGACAGGTACTGCAGACACAACTACAGGATCTCGGATACATTCCTC
>ph263-5_PsSLA-DRB_hap17
TGGTGAAACACGAGTGTCATTTCTTCAATGGGGCCGAGCGGGTGAGGTTTCTGGACAGATACTTGTATAACGGAGAGGAGTACGTGCGCTTCGACAGCGACGTGGGCGAGTACCGGGCGGTGACCGAGCTGGGGCGGCCTTCAGCCAAGTACTGGAACAGCCAGAAGGACATCCTGGAGCAGAAGCGGGCGGCGGTGGACAGGTACTGCAGACACAACTACAGGATCTCGGATACATTCCTC
>ph263-4_PsSLA-DRB_hap16
TGGTGAAACACGAGTGTCATTTCTTCAATGGGACCGAGCGGGTGAGGTTTCTGGACAGATACTTGTATAACGGAGAGGAGTACGTGCGCTTCGACAGCGACGTGGGCGAGTACCGGGCGGTGACCGAGCTGGGGCGGCCTTCAGCCAAGTACTGGAACAGCCAGAAGGACATCCTGGAGCAGAAGCGGGCGGCGGTGGACAGGTACTACAGACACAACTACAGGATCTCGGATACATTCCTC
>ph259-19_PsSLA-DRB_hap15
TGGTGAAAGACGAGTGTCATTTCTTCAATGGGACCGAGCGGGTGAGGTTTCTGGACAGATACTTGTATAACGGAGAGGAGTACGTGCGCTTCGACAGCGGCGTGGGCGAGTACCGGGCGGTGACCGAGCTGGGGCGGCCTTCAGCCAAGTACTGGAACAGCCAGAAGGACATCCTGGAGCAGAAGCGGGCGGCGGTGGACAGGTACTGCAGACACAACTACAGGATCTCGGATACATTCCTC
>ph259-9_PsSLA_DRB_hap14
TGGTGAAACACGAGTGTCGTTTCTTCAATGGGACCGAGCGGGTGAGGTTTCTGGACAGATACTTGTATAACGGAGAGGAGTACGTGCGCTTCGACAGCGACGTGGGCGAGTACCGGGCGGTGACCGAGCTGGGGCGGCCTTCAGCCAAGTACTGGAACAGCCAGAAGGACATCCTGGAGCACTTTCGGACCGCAGTGGACAGGTTCTGCAGATGCAGCTACAAGGTCTATGCGACCTTCCTT
>ph254-10_PsSLA-DRB_hap13
TGGTGAAACACGAGTGTCATTTCTTCAATGGGACCGAGCGGGTGAGGTTTCTGGACAGATTCTTGTATAACGGAGAGGAGTACGTGCGCTTCGACAGCGACGTGGGCGAGTACCGGGCGGTGACCGAGCTGGGGCGGCCTTCAGCCAAGTACTGGAACAGCCAGAAGGACATCCTGGAGCAGAAGCGGGCGGCGGTGGACAGGTACTGCAGACACAACTACAGGATCTCGGATACATTCCTC
>ph254-5_PsSLA-DRB_hap12
TGGTGAAACACGAGTGTCATTTCTTCAATGGGACCGAGCGGGTGAGGTTTCTGGACAGATACTTGTATAACGGAGAGGAGTACGTGCGCTTCGACAGCGACGTGGGCGAGTACCGGGCGGTGACCGAGCTGGGGCGGCCTTCAGCCAAGTACTGGAACAGCCAGAAGGACATCCTGGAGCGGAAGCGGGCGGCGGTGGACAGGTACTGCAGACACAACTACAGGATCTCGGATACATTCCTC
>ph241-11_PsSLA-DRB_hap11
TGGTGAAACACGAGTGTCATTTCTTCAATGGGACCGAGCGGGTGAGGTTTCTGGACAGATACTTGTATAACAGAGAGGAGTACGTGCGCTTCGACAGCGACGTGGGCGAGTACCGGGCGGTGACCGAGCTGGGGCGGCCTTCAGCCAAGTACTGGAACAGCCAGAAGGACATCCTGGAGCAGAAGCGGGCGGCGGTGGACAGGTACTGCAGACACAACTACAGGATCTCGGATACCTTCCTC
>ph205-11_PsSLA-DRB_hap10
TGGTGAAACACGAGTGTCATTTCTTCAATGGGACCGAGCGGGTGAGGTTTCTGGACAGATACTTGTATAACGGAGAGGAGTACGTGCGCTTCGACAGCGACGTGGGCGAGTACCGGGCGGTGACTGGGCTGGGGCGGCCTTCAGCCAAGTACTGGAACAGCCAGAAGGACATCCTGGAGCAGAAGCGGGCGGCGGTGGACAGGTACTGCAGACACAACTACAGGATCTCGGATACATTCCTC
>ph198-11_PsSLA-DRB_hap9
CGACAGCGACGTGGGCGAGTTTCTTCAATGGGACCGAGCGGGTGAGGTTTCTGGACAGATACTTGTATAACGGAGAGGAGTACGTGCGCTTCGACAGCGACGTGGGCGAGTACCGGGCGGTGACCGAGCTGGGGCGGCCTTCAGCCAAGTACTGGAACAGCCAGAAGGACATCCTGGAGCAGAAGCGGGCGGCGGTGGACAGGTACTGCAGACACAACTACAGGATCTCGGATACATTCCTC
>ph159-11_PsSLA-DRB_hap2
TGGGGAAGGCCGAGTGTCATTTCTTCAATGGGACCGAGCGGGTGAGGTTCATTGAGAGGCAGTACTATAACGGAGAGGAGCACGTGCGCTTCGACAGCGACGTGGGCGAGTTCCGGGCGGTGACCGAGCTGGGGCGGCCAGACGCCAAGTACTGGAACAGCCAGAAGGACCTCCTGGAGCACTTTCGGACCGCAGTGGACTGGTTATGCAGATGCAGCTACAAGGTCTATGCGACCTTCCTC
>ph159-10_PsSLA-DRB_hap6
TGGGGAAGGCCGAGTGTCATTTCTTCAATGGGACCGAGCGGGTGAGGTTCATTGAGAGGCAGTACTATAACGGAGAGGAGCACGTGCGCTTCGACAGCGACGTGGGCGAGTTCCGGGCGGTGACCGAGCTGGGGCGGCCAGACGCCAAGTACTGGAACAACCAGAAGGACCTCCTGGAGCAGCAGCGGGCGGCGGTGGACACGTACTGCAGACACAACTACAGGATCTCGGAGACCTTCCTC
>ph98-11_PsSLA-DRB_hap8
TGGTGAAACACGAGTGTCATTTCTTCAATGGGACCGAGCGGGTGAGGTCTCTGGACAGATACTTGTATAACGGAGAGGAGTACGTGCGCTTCGACAGCGACGTGGGCGAGTACCGGGCGGTGACCGAGCTGGGGCGGCCTTCAGCCAAGTACTGGAACAGCCAGAAGGACATCCTGGAGCAGAAGCGGGCGGCGGTGGACAGGTACTGCAGACACAACTACAGGATCTCGGATACATTCCTC
>ph68-4_PsSLA-DRB_hap7
TGGTGAAACACGAGTGTCATTTCTTCAATGGGACCGAGCGGGTGAGGTTTCTGGACAGATACTTGTATAACGGAGAGGAGTACGTGCGCTTCGACAGCGACGTGGGCGAGTACCGGGCGGTGACCGAGCTGGGGCGGCCTTCAGCCAAGTACTGGAACAGCCAGAAGGACATCCTGGAGCAGAAGCGGGCGGCGGTGGACAGGTACTGCAGACACAACTACAGGATCTCGGATACATTCCTC
>PH41-5_Ps_SLA-DRB_hap5
TGGTGAAACACGAGTGTCATTTCTTCAATGGGACCGAGCGGGTGAGGTTTCTGGACAGATACTTGTATAACGGAGAGGAGTACGTGCGCTTCGACAGCGACGTGGGCGAGTACCGGGCGGTGACCGAGCTGGGGCGGCCTTCAGCCAAGTACTGGAACAGCCAGAAGGACATCCTGGAGCAGAAGCGGGCGGCGGTGGACAGGTACTGCAGACACGACTACAGGATCTCGGATACATTCCTC
>PH41-4_PsSLA-DRB_hap4
TGGTGAAACACGAGTGTCATTTCTTCAATGGGACCGAGCGGGTGAGGTTTCTGGACAGATACTTGTATAACGGAGAGGAGTACGTGCGCTTCGACAGCGACGTGGGCGAGTACCGGGCGGTGACCGAGCTGGGGCGGCCTTCAGCCAAGTACTGGAACAGCCAGAAGGACATCCTGGAGCACTTTCGGACCGCAGTGGACTGGTTCTGCAGATGCAGCTACAAGGTCTATGCTACATTCCTC
>ph11-2_PsSLA-DRB_hap3
TTGGGGAAGGCGAGTGTCATTTTTTCAATGGGACCGAGCGGGTGAGGTTCATTGAGAGGCAGTACTATAACGGAGAGGAGCACGTGCGCTTCGACAGCGACGTGGGCGAGTTCCGGGCGGTGACCGAGCTGGGGCGGCCAGACGCCAAGTACTGGAACAGCCAGAAGGACCTCCTGGAGCAGCAGCGGGCGGCGGTGGACACGTTCTACAGACACAACTACAGGATCTCGGAGACCTTCCTC
>ph1-21_PsSLA-DRB_hap1
TGGGGAAGGCCGAGTGTCATTTCTTCAATGGGACCGAGCGGGTGAGGTTCATTGAGAGGCAGTACTATAACGGAGAGGAGCACGTGCGCTTCGACAGCGACGTGGGCGAGTTCCGGGCGGTGACCGAGCTGGGGCGGCCAGACGCCAAGTACTGGAACAGCCAGAAGGACCTCCTGGAGCAGCAGCGGGCGGCGGTGGACACGTACTGCAGACACAACTACAGGATCTCGGAGACCTTCCTC
